# Supplementary material for: Simultaneous text and gesture generation for social robots with small language models
Source: Front Robot AI. 2025 May 16;12:1581024. doi: 10.3389/frobt.2025.1581024 (PMC12122315; doi:10.3389/frobt.2025.1581024)
Supplement: Supplementary file 1 [file DataSheet1.zip]

Archive with 15 entries (13 files):
- Text-Gesture Generation Supplementary Material/
- Text-Gesture Generation Supplementary Material/Code/
- Text-Gesture Generation Supplementary Material/Code/dataset_utils.py
- Text-Gesture Generation Supplementary Material/Code/furhat_true.csv
- Text-Gesture Generation Supplementary Material/Code/generate_dataset.py
- Text-Gesture Generation Supplementary Material/Code/pepper_true.csv
- Text-Gesture Generation Supplementary Material/Code/prompter.py
- Text-Gesture Generation Supplementary Material/Code/README.md
- Text-Gesture Generation Supplementary Material/Code/requirements.txt
- Text-Gesture Generation Supplementary Material/Code/robot_descriptions.py
- Text-Gesture Generation Supplementary Material/Code/server.py
- Text-Gesture Generation Supplementary Material/Code/test_error_rate.py
- Text-Gesture Generation Supplementary Material/Code/test_time_mem.py
- Text-Gesture Generation Supplementary Material/Code/trainer.py
- Text-Gesture Generation Supplementary Material/Demo video.mp4
