# Supplementary material for: Simultaneous text and gesture generation for social robots with small language models
Source: Front Robot AI. 2025 May 16;12:1581024. doi: 10.3389/frobt.2025.1581024 (PMC12122315; doi:10.3389/frobt.2025.1581024)
Supplement: Supplementary file 1 [file DataSheet1.zip › Text-Gesture Generation Supplementary Material/Code/dataset_utils.py]

import re
from random import randint, seed, sample, uniform

import torch
from torch.utils.data import Dataset

from robot_descriptions import get_allowed_gestures
from prompter import prompt


def collate_wgesture(batch, tokenizer):
    input_ids = tokenizer.pad([{"input_ids": x[0]} for x in batch])
    start_idx = [x[1] for x in batch]
    gestures = [x[2] for x in batch]
    return input_ids, start_idx, gestures


def extract_text_and_gestures(input_string, allowed_gestures=None, return_gesture_reasoning=False):
    # Split the input string into sections
    sections = re.split(r'\n## Text split\n', input_string)

    # Remove the first section (it's the "# Answer" part)
    sections = sections[1:]

    result_list = []

    text = ""
    for section in sections:
        # Extract the text part
        text += section.split('\n')[0].strip()

        if return_gesture_reasoning:
            try:
                gesture_reasoning = section.split("### Gesture reasoning\n")[1].split("\n")[0].strip()
            except IndexError:
                # bad section, split failed
                continue
        # Extract the gesture part
        gesture_match = re.search(r'\[GEST\](.*?)\[/GEST\]', section, re.DOTALL)
        gesture = gesture_match.group(1).strip() if gesture_match else ""

        # Filter gestures if allowed_gestures is provided
        if allowed_gestures:
            filtered_gestures = []
            for g in gesture.split(','):
                g = g.strip()
                gesture_name = g.split(':')[0]
                if gesture_name in allowed_gestures:
                    try:
                        filtered_gestures.append({"name": gesture_name, "intensity": float(g.split(':')[1])})
                    except (IndexError, ValueError):
                        print(f"Invalid gesture intensity: {g}")
            gesture = filtered_gestures

        # Skip this section if there's no valid gesture after filtering
        if not gesture:
            # No gesture in current chunk, skip to next but keep the text
            # Teach the that sometimes no gesture is needed
            text = text.replace("[GEST]", "").replace("[/GEST]", "")
            continue

        formatted_gesture = f"[GEST] {','.join([x['name'] + ':' + str(x['intensity']) for x in gesture])} [/GEST]"

        # Append text and gesture to the result string
        result_string = f"{text} {formatted_gesture}"

        # Append dictionary to the result list
        if return_gesture_reasoning:
            result_list.append({"text": text, "gesture": gesture, "text_gesture": result_string, "gesture_reasoning": gesture_reasoning})
        else:
            result_list.append({"text": text, "gesture": gesture, "text_gesture": result_string})
        text = ""

    return result_list


def expressions_to_tensor(expressions, all_names):
    """
    Convert a list of expressions with intensities into a 1D tensor.

    Args:
    expressions (list): List of dictionaries with 'name' and 'intensity' keys.
    all_names (list): List of all possible expression names.

    Returns:
    torch.Tensor: 1D tensor of size len(all_names).
    """
    # Initialize tensor with zeros
    tensor = [0 for _ in all_names]

    # Create a mapping of all names to their respective indices
    name_to_idx = {name: idx for idx, name in enumerate(all_names)}

    # Fill tensor with the intensity values for the corresponding names
    for expr in expressions:
        name = expr['name']
        intensity = expr['intensity']
        if name in name_to_idx:
            tensor[name_to_idx[name]] = intensity

    return tensor


# Define your dataset
class TextGestureDataset(Dataset):
    def __init__(self, texts, tokenizer, include_gestures_in_text, allowed_gestures, robot_name, randomize_gestures=True, random_percentage=50, promptify=False, gesture_in_input=True):
        seed(a=42)
        # processed_text = texts.apply(lambda x: extract_text_and_gestures(x, allowed_gestures=ALLOWED_GESTURES))
        generated_texts = texts['generated_text']
        dialogues = texts['dialogue']
        self.texts = []
        self.start_indices = []
        self.gestures = []
        for i, (text, dialogue) in enumerate(zip(generated_texts, dialogues)):
            texts_gestures = extract_text_and_gestures(text, allowed_gestures)
            if not texts_gestures:
                continue
            input_ids = []
            gesture_idx = []
            for text_gestures in texts_gestures:
                gesture = ""
                if include_gestures_in_text:
                    text = text_gestures["text"]
                    gesture = " [GEST] " + ", ".join([x["name"] + ":" + str(x["intensity"]) for x in text_gestures["gesture"]]) + " [/GEST]"
                    if randomize_gestures:
                        augment = randint(1, 100) <= random_percentage
                        if augment:
                            all_gestures = get_allowed_gestures().values()
                            all_gestures = [item for sublist in all_gestures for item in sublist]
                            n_gestures = len(text_gestures["gesture"])
                            keep_same_n_gestures = randint(0, 1) == 0
                            if not keep_same_n_gestures:
                                more_gestures = randint(0, 1) == 0
                                n_gestures = max(1, n_gestures + 1 if more_gestures else n_gestures - 1)
                            random_gestures = sample(all_gestures, n_gestures)
                            random_gestures = [{"name": x, "intensity": uniform(0, 1.0)} for x in random_gestures]
                            text = text_gestures["text"]
                            gesture = " [GEST] " + ", ".join([x["name"] + ":" + str(x["intensity"]) for x in random_gestures]) + " [/GEST]"
                else:
                    text = text_gestures["text"]
                if gesture_in_input:
                    text += gesture
                    gesture = ""
                if not input_ids:
                    # is empty, add prompt (possibly) and initial messages
                    if include_gestures_in_text and promptify:
                        input_ids = prompt(input=dialogue, robot_name=robot_name, tokenizer=tokenizer, cot=False, history=[], generation=text).tolist()[0]
                    else:
                        input_ids = tokenizer.encode(text, add_special_tokens=False)
                else:
                    # Add the text to the input_ids
                    token_ids = tokenizer.encode(text, add_special_tokens=False)
                    input_ids.extend(token_ids)
                # Keep track of the index of the end of each text
                gesture_offset = 0 if gesture_in_input else 2  # if gesture is not empty, add 2 to the index so that it points to the end of "[GEST]"
                gesture_idx.append(len(input_ids) + gesture_offset)
                if gesture:
                    gesture_ids = tokenizer.encode(gesture, add_special_tokens=False)
                    input_ids.extend(gesture_ids)
            input_ids.append(tokenizer.eos_token_id)
            for i, text_gestures in enumerate(texts_gestures):
                text_gestures["gesture"] = {"start_idx": gesture_idx[i], "gestures": expressions_to_tensor(text_gestures["gesture"], all_names=allowed_gestures)}
            self.texts.append(torch.tensor(input_ids))
            self.start_indices.append([x['gesture']["start_idx"] for x in texts_gestures])
            self.gestures.append([x['gesture']["gestures"] for x in texts_gestures])

    def __len__(self):
        return len(self.texts)

    def __getitem__(self, idx):
        return self.texts[idx], self.start_indices[idx], self.gestures[idx]
