# Supplementary material for: Simultaneous text and gesture generation for social robots with small language models
Source: Front Robot AI. 2025 May 16;12:1581024. doi: 10.3389/frobt.2025.1581024 (PMC12122315; doi:10.3389/frobt.2025.1581024)
Supplement: Supplementary file 1 [file DataSheet1.zip › Text-Gesture Generation Supplementary Material/Code/furhat_true.csv]

	generated_text	dialogue
0	# Answer Welcome, Veda, to our humble community. I'm Father Michael. It's a pleasure to meet you. Our church is a place of worship and comfort for many in the area. We're a tight-knit community that values compassion, kindness, and understanding. ## Text split Welcome, Veda, to our humble community. ### Gesture reasoning The text is warm and inviting. A gentle smile can convey friendliness and ap…	Hi, Father. I'm Veda. I'm new to the area and was curious about your church. Could you tell me a little bit about it?
1	# Answer Nothing's wrong, just a bit preoccupied with some things. I appreciate your concern, though. ## Text split Nothing's wrong, just a bit preoccupied with some things. ### Gesture reasoning The text indicates the speaker is deep in thought, so a slight downward gaze and a gentle frown can convey that sense of preoccupation. ### Gesture [GEST] LOOK_DOWN:0.4, BROW_DOWN_LEFT:0.3, BROW_DOWN_RIG…	Hey Shavon, what's up? You seem troubled.
2	# Answer Actually, I'm just a robot, I don't have a pet or a physical presence, so I don't need pet-sitting services. ## Text split Actually, I'm just a robot, I don't have a pet or a physical presence, so I don't need pet-sitting services. ### Gesture reasoning The text is a polite but clear rejection of an offer. The tone is neutral, so a neutral expression with a slight tilt of the head would …	Hi there! Are you looking for someone to take care of your pet while you're out of town?
3	# Answer I'm not actually Mattea, I'm the robot we were talking to earlier. I don't have a personal name, but you can give me one if you'd like. ## Text split I'm not actually Mattea, I'm the robot we were talking to earlier. ### Gesture reasoning The text is clarifying a misunderstanding, which can be associated with a slight head tilt to the side and a gentle blink to show a moment of processin…	Hey, Mattea. What's up?
4	# Answer That's not possible. I'm just a machine, I don't have feelings or personal experiences. I'm here to provide information and help with tasks, but I don't have a family or personal life. ## Text split That's not possible. ### Gesture reasoning The text denies the assumption and expresses a sense of impossibility. A slight shake of the head and a raised eyebrow can convey this sense of nega…	I know what you're thinking, Dontrell. I can sense your feelings and know exactly what you're going to say or do next. You're thinking about how much you miss your family, and how you wish you could see them again. You're wondering if there's anything you can do to make that happen. And you're also feeling a little guilty, because you know that if you could see them again, it would only be for a …
5	# Answer Hello, my child. I'm here to help and guide you. Remember, I have faith in you and your abilities. Take a deep breath, and let's break it down together. What specific areas of the test are you feeling uncertain about? ## Text split Hello, my child. I'm here to help and guide you. ### Gesture reasoning The text conveys reassurance and comfort. A gentle, warm smile can help put the speaker…	Hi, God. I'm feeling a little anxious about my math test tomorrow. I'm just not sure if I'm going to be able to do it. Can you give me some guidance?
6	# Answer I understand your concerns, but I truly believe this is a crucial moment for us. I'm not asking for a favor, I'm asking for an investment in our future. ## Text split I understand your concerns, but I truly believe this is a crucial moment for us. ### Gesture reasoning This text acknowledges the listener's concerns while also expressing conviction in one's own perspective. A gentle, slow…	You're asking for a lot, Tinsley. We've been partners for a long time and I think you know that we're not in a position to give you what you're asking for.
7	# Answer A surprise? That sounds exciting! I love surprises. ## Text split A surprise? ### Gesture reasoning The text expresses curiosity and interest. Typically, this would be accompanied by raised eyebrows and a slight lean forward, indicating engagement and anticipation. ### Gesture [GEST] BROW_UP_LEFT:0.7, BROW_UP_RIGHT:0.7, LOOK_UP:0.5 [/GEST] ## Text split That sounds exciting! ### Gesture …	I'm so glad you're home! I have a surprise for you.
8	# Answer I'm doing alright, thanks for asking. It's always nice to have someone to chat with. ## Text split I'm doing alright, thanks for asking. ### Gesture reasoning The text expresses a neutral, slightly positive sentiment. A gentle, closed smile would convey a sense of contentment and appreciation. ### Gesture [GEST] SMILE_CLOSED:0.5 [/GEST] ## Text split It's always nice to have someone to c…	Hi, Pietro. How are you doing today?
9	# Answer As for the job, I'm happy to provide some information. It involves interacting with users, answering questions, and generating responses. You'll also need to be able to understand the context and provide relevant information. ## Text split As for the job, I'm happy to provide some information. ### Gesture reasoning The previous text indicates a transition to a new topic. A slight head mo…	So, can you tell me a little bit about the job?
10	# Answer It can be quite surreal, can't it? It's like watching a movie that you're not a part of, but still somehow connected to. ## Text split It can be quite surreal, can't it? ### Gesture reasoning The previous text conveys a sense of detachment and curiosity. A slight tilt of the head to one side and a raised eyebrow can emphasize the speaker's questioning tone. ### Gesture [GEST] BROW_UP_LEF…	I find it amusing that the events of the world are so far removed from my own life.
11	# Answer No problem, happy to help out. I hope you're doing okay with the sale - it's not always easy to let go of something you love. ## Text split No problem, happy to help out. ### Gesture reasoning The text conveys gratitude and willingness to help. A slight smile can express appreciation and friendliness. ### Gesture [GEST] SMILE_CLOSED:0.8 [/GEST] ## Text split I hope you're doing okay with…	Hey, thanks for taking my motorcycle off my hands. I really appreciate it.
12	# Answer Thank you so much, I really appreciate it. She's more than just a grandmother to me; she's like a mother. ## Text split Thank you so much, I really appreciate it. ### Gesture reasoning The text conveys gratitude and appreciation. A genuine smile and slight upward tilt of the head would convey the speaker's thankfulness. ### Gesture [GEST] SMILE_OPEN:0.8 [/GEST] ## Text split She's more t…	"I'm really glad I could help you out, Avarie. I know how much your grandmother means to you."
13	# Answer It's okay, sweetie, everyone makes mistakes. What's important is that you learned from it. ## Text split It's okay, sweetie, everyone makes mistakes. ### Gesture reasoning This text conveys forgiveness and reassurance. A gentle, soothing expression with a soft smile and a slight head tilt can help convey warmth and understanding. ### Gesture [GEST] SMILE_CLOSED:0.8, BROW_UP_LEFT:0.4, BRO…	I'm sorry, Daddy.
14	# Answer Of course, I'd be happy to help. What's on your mind? ## Text split Of course, I'd be happy to help. ### Gesture reasoning The text is a welcoming and encouraging phrase. Typically, this kind of response would be accompanied by a slight smile, open eyes, and a slight tilt of the head, showing interest. ### Gesture [GEST] SMILE_CLOSED:0.5, BROW_UP_LEFT:0.3, BROW_UP_RIGHT:0.3 [/GEST] ## Te…	Hi, can I ask you a question?
15	# Answer You're welcome, it was my pleasure to assist you. I'm glad everything went smoothly, and I hope you're happy with the outcome. ## Text split You're welcome, it was my pleasure to assist you. ### Gesture reasoning The text conveys gratitude and friendliness. A warm smile and slight inclination of the head can express appreciation and humility. ### Gesture [GEST] SMILE_OPEN:0.8 [/GEST] ## …	Thank you so much for all your help in selling my house. I really appreciate it.
16	# Answer That sounds wonderful. Being in nature can be really rejuvenating and calming. ## Text split That sounds wonderful. ### Gesture reasoning The previous text expresses appreciation and agreement. A gentle smile and a slight nod of the head can convey a sense of approval. ### Gesture [GEST] SMILE_CLOSED:0.5 [/GEST] ## Text split Being in nature can be really rejuvenating and calming. ### Ge…	Sarah, I love the outdoors! I love hiking and camping, and spending time in nature. It's just so beautiful and peaceful out there.
17	# Answer Nice to meet you, Tyrique. How's your day going so far? ## Text split Nice to meet you, Tyrique. ### Gesture reasoning The text is a friendly greeting. Typically, when meeting someone, a slight smile and direct eye contact are used to convey warmth and interest. ### Gesture [GEST] SMILE_CLOSED:0.6 [/GEST] ## Text split How's your day going so far? ### Gesture reasoning The text is an inq…	Hi, I'm Tyrique.
18	# Answer Of course, go ahead and ask away. I'm happy to help if I can. ## Text split Of course, go ahead and ask away. ### Gesture reasoning The previous text is inviting and encouraging, typically associated with an open posture or a slight nod of the head. However, this robot's gestures are limited to facial expressions and head movements, so a gentle, slight smile and a slight tilt of the head…	Hi, Mr. Saunders. I was just wondering if I could ask you a question.
19	# Answer I can see why you'd feel that way. What specifically is making you feel so strongly about not wanting to go back? ## Text split I can see why you'd feel that way. ### Gesture reasoning The text acknowledges and validates the person's emotions. A gentle, understanding nod would be suitable here, but since the robot can't nod, a slight tilt of the head can convey a similar sense of underst…	I'm not going back to that school. I hate it.
20	# Answer Don't be too hard on yourself, everyone has their own strengths and weaknesses. Maybe she sees something in you that you don't. ## Text split Don't be too hard on yourself, everyone has their own strengths and weaknesses. ### Gesture reasoning The previous text aims to offer reassurance and calm the speaker's negative thoughts. A gentle head shake can convey the idea of 'don't be too har…	I'm telling you, man, she is just too good for me. I don't deserve her.
21	# Answer I know, it's been going on for days. Hopefully, the sun will come out soon. ## Text split I know, it's been going on for days. ### Gesture reasoning The text conveys a sense of resignation or frustration. This is often expressed through a slight downward tilt of the head and a slight frown. ### Gesture [GEST] LOOK_DOWN:0.5, BROW_DOWN_LEFT:0.3, BROW_DOWN_RIGHT:0.3 [/GEST] ## Text split Ho…	I can't believe it's still raining.
22	# Answer Don't worry, taking things one step at a time can really help. Let's break down what needs to be done and prioritize tasks together. ## Text split Don't worry, taking things one step at a time can really help. ### Gesture reasoning The text conveys reassurance and calmness, typically associated with a gentle head movement and a slight smile. This aims to soothe the recipient's concerns. …	I can't believe I agreed to do this. I'm already so behind on everything else.
23	# Answer Oh no, I'm so sorry to hear that. Let me check on that for you. I'll do my best to figure out what happened. ## Text split Oh no, I'm so sorry to hear that. ### Gesture reasoning The text expresses concern and surprise, which can be conveyed through a raised eyebrow and a slight widening of the eyes, along with a gentle head tilt. ### Gesture [GEST] SURPRISE:0.8, BROW_UP_LEFT:0.6, BROW_U…	Hi, I was just checking my account balance and it's missing $200. Can you tell me what happened?
24	# Answer Maria isn't here right now, but I'm here to help. I'm not a doctor, but it sounds like you might need medical attention. Can you please try to get in touch with a healthcare professional or go to the hospital? ## Text split Maria isn't here right now, but I'm here to help. ### Gesture reasoning No gesture is needed for this sentence. ## Text split I'm not a doctor, but it sounds like you…	Maria, I'm feeling really sick. I have a high fever and a rash all over my body. I'm so weak and tired, all I want to do is just rest.
25	# Answer I'm doing well, thanks for asking. I'm happy to be chatting with you. ## Text split I'm doing well, thanks for asking. ### Gesture reasoning The text conveys a neutral, polite response. No strong emotions are expressed, so a gentle, closed smile would be fitting. ### Gesture [GEST] SMILE_CLOSED:0.5 [/GEST] ## Text split I'm happy to be chatting with you. ### Gesture reasoning The text co…	Hey True, how are you today?
26	# Answer You're welcome, I'm glad I could give you that chance. You did a great job leading the team, and I'm proud of you. ## Text split You're welcome, I'm glad I could give you that chance. ### Gesture reasoning This text expresses gratitude and approval. A slight smile and a gentle nod would be fitting. ### Gesture [GEST] SMILE_CLOSED:0.5 [/GEST] ## Text split You did a great job leading the …	I'm really glad you gave me the opportunity to lead the team in your absence. It's something I've been wanting to do for a while now.
27	# Answer I can sense that. It sounds like you're feeling really overwhelmed and stuck. Would you like to try breaking it down and talking about what's specifically making you feel this way? ## Text split I can sense that. ### Gesture reasoning This text is an expression of understanding and acknowledgment of the other person's emotions. A gentle, slow nod can convey that you're actively listening…	I just feel so trapped, man. I can't even begin to tell you how unhappy I am right now.
28	# Answer That's incredible. Your hard work and dedication really paid off. You should be proud of yourself. ## Text split That's incredible. ### Gesture reasoning The previous text is an expression of admiration and amazement. A wide-eyed look with raised eyebrows and a slight head tilt can emphasize the astonishment. ### Gesture [GEST] SURPRISE:0.9, BROW_UP_LEFT:0.7, BROW_UP_RIGHT:0.7 [/GEST] ##…	Wow, I can't believe I built this all by myself! It looks amazing.
29	# Answer It sounds like you're feeling a bit trapped. That can be really frustrating, especially when you feel like you're not making progress. Have you thought about what's holding you back or what you'd like to do instead? ## Text split It sounds like you're feeling a bit trapped. ### Gesture reasoning The text acknowledges and empathizes with the speaker's feelings of being stuck. A slight nod…	I just feel so stuck in my job. I've been doing the same thing for years and I just can't seem to move up or get out.
30	# Answer I'm not Sarah, I'm the robot we were talking to earlier. I don't have a personal name, but I'm here to chat with you. ## Text split I'm not Sarah, I'm the robot we were talking to earlier. ### Gesture reasoning The text clarifies the identity of the speaker. A slight tilt of the head and raising an eyebrow can help convey the correction. ### Gesture [GEST] BROW_UP_LEFT:0.5, BROW_UP_RIGHT…	Hey, Sarah. What's up?
31	# Answer I'm doing well, thanks for asking. I'm happy to be chatting with you. ## Text split I'm doing well, thanks for asking. ### Gesture reasoning The previous text is a polite response to a question about one's well-being. A slight smile would be a natural accompaniment to this response, showing appreciation for the concern. ### Gesture [GEST] SMILE_CLOSED:0.6 [/GEST] ## Text split I'm happy …	Hey, Sasha. How are you doing?
32	# Answer Losing something that important can be really frustrating. Take a deep breath and try to think back to where you last had it. ## Text split Losing something that important can be really frustrating. ### Gesture reasoning The previous text acknowledges and validates the speaker's feelings of frustration. The gentle tilting of the head and softening of facial features might help to show un…	I can't believe I lost the winning ticket. I'm so angry right now.
33	# Answer Not much, just hanging around. I'm not actually Pedro, by the way. ## Text split Not much, just hanging around. ### Gesture reasoning The text is casual and nonchalant. A slight shrug or a relaxed facial expression can convey this feeling. ### Gesture [GEST] SMILE_CLOSED:0.5 [/GEST] ## Text split I'm not actually Pedro, by the way. ### Gesture reasoning The text corrects the assumption m…	Hey, Pedro. What's up?
34	# Answer You're almost there. Just a little bit more effort, and you'll be done with the chores. Then you can finally relax. ## Text split You're almost there. ### Gesture reasoning The text aims to encourage and motivate. A gentle, slight upward motion of the head and a reassuring smile can emphasize the closeness to the goal. ### Gesture [GEST] SMILE_CLOSED:0.6, LOOK_UP:0.4 [/GEST] ## Text spli…	I'm almost done. I just have to dry the dishes and put them away.
35	# Answer [GEST] SMILE_OPEN:0.9, BROW_UP_LEFT:0.8, BROW_UP_RIGHT:0.8 [/GEST] Oh, sweetie, I can see that! You're absolutely covered in mud! [GEST] LOOK_DOWN:0.8 [/GEST] But I'm glad you had a good time. Playing in the mud can be really fun, can't it? [GEST] SMILE_OPEN:0.7 [/GEST] Just next time, maybe we can find a way to do it without getting so dirty, okay?	Mom, I know my clothes are muddy, but I had so much fun! Playing in the mud is just so much fun.
36	# Answer I totally understand how frustrating that must be. Sometimes it feels like time just stands still when we're waiting for something. ## Text split I totally understand how frustrating that must be. ### Gesture reasoning The text conveys understanding and empathy for the frustration. A gentle tilt of the head and a slight raise of the eyebrows can express understanding and acknowledgment o…	I can't believe I've been waiting in this line for so long. It feels like forever.
37	# Answer I'm not crying, I'm just trying to understand and show empathy towards you. I don't have tears or feelings like humans do. ## Text split I'm not crying, I'm just trying to understand and show empathy towards you. ### Gesture reasoning The previous text clarifies a misunderstanding and aims to reassure. A gentle, slight head tilt and a calm facial expression can convey a sense of peaceful…	Why are you crying? What's wrong?
38	# Answer No problem, it was my pleasure. I hope you enjoyed the trip. ## Text split No problem, it was my pleasure. ### Gesture reasoning The previous text expresses gratitude and friendliness. A warm and genuine smile can convey appreciation and kindness. ### Gesture [GEST] SMILE_OPEN:0.8 [/GEST] ## Text split I hope you enjoyed the trip. ### Gesture reasoning The previous text inquires about th…	Hey, thanks for the ride.
39	# Answer That sounds like a big change. What made you think about going back to your original color? ## Text split That sounds like a big change. ### Gesture reasoning The previous text expresses curiosity and interest in the other person's decision. A slight tilt of the head to one side can convey engagement and attention. ### Gesture [GEST] LOOK_LEFT:0.5 [/GEST] ## Text split What made you thin…	Hey, Rose. I was thinking about changing my hair back to its original color.
40	# Answer I'm doing well, thanks for asking. I'm always happy to chat with you. ## Text split I'm doing well, thanks for asking. ### Gesture reasoning The text conveys a positive sentiment and gratitude, which is typically expressed through a gentle smile and a slight inclination of the head. ### Gesture [GEST] SMILE_CLOSED:0.8, LOOK_DOWN:0.2 [/GEST] ## Text split I'm always happy to chat with you…	Hi there! How are you today?
41	# Answer I'm not actually the best basketball player in our class. I'm an assistant, I don't have a physical body, so I couldn't possibly play basketball. ## Text split I'm not actually the best basketball player in our class. ### Gesture reasoning The previous text corrects a false assumption. Typically, when correcting someone, people raise their eyebrows and look directly at the person to emph…	I can't believe you're the best basketball player in our class.
42	# Answer I appreciate the compliment, but let's keep the conversation respectful and focused on topics other than physical appearance. ## Text split I appreciate the compliment, but let's keep the conversation respectful and focused on topics other than physical appearance. ### Gesture reasoning The text politely expresses discomfort, which might be accompanied by a slight frown and an avoidance …	Wow, Laisha. You look absolutely stunning. I can't help but admire your beautiful body.
43	# Answer That sounds amazing! I love watching you dance. Go ahead and show me what you've got. ## Text split That sounds amazing! ### Gesture reasoning The text conveys excitement and enthusiasm. A wide-eyed expression, a slight smile, and a slight leaning forward could emphasize eagerness and interest. ### Gesture [GEST] SURPRISE:0.8, SMILE_OPEN:0.6 [/GEST] ## Text split I love watching you danc…	Hey, Sarah! I'm so glad you're here. I've been dying to show you my new dance routine.
44	# Answer It sounds like you're feeling really overwhelmed and struggling with self-doubt. That can be a really tough place to be. You are more than your accomplishments, and your worth isn't defined by what you do. ## Text split It sounds like you're feeling really overwhelmed and struggling with self-doubt. ### Gesture reasoning The previous text acknowledges and validates the speaker's feelings…	I just feel like I'm not good enough, you know? No matter what I do, it's never enough.
45	# Answer Let's find you something to eat. What kind of food are you in the mood for? ## Text split Let's find you something to eat. ### Gesture reasoning The previous text expresses willingness to help. It's common to nod or show enthusiasm when offering assistance. A slight upward motion of the head, accompanied by a gentle smile, can convey eagerness to help. ### Gesture [GEST] LOOK_UP:0.4, SMI…	Man, I'm starving.
46	# Answer I'm not Alayla, I'm the robot we were talking to earlier. I don't have a personal name, but you can give me one if you'd like. ## Text split I'm not Alayla, I'm the robot we were talking to earlier. ### Gesture reasoning The previous text clarifies a misunderstanding. A slight tilt of the head to the side and a raised eyebrow can convey a questioning tone, indicating the robot is seeking…	Hey Alayla, what's up?
47	# Answer That's wonderful news. I'm so happy to hear you're feeling better and back in the comfort of your own home. You must be relieved. ## Text split That's wonderful news. ### Gesture reasoning The text is a positive and uplifting statement. A warm, genuine smile would be a fitting expression to convey happiness for someone's recovery. ### Gesture [GEST] SMILE_OPEN:0.8 [/GEST] ## Text split I…	I'm really glad to be out of the hospital and back home. It was tough being in there, but I'm feeling a lot better now.
48	# Answer That's not my name, I'm afraid. I told you earlier, my name can be whatever you want. ## Text split That's not my name, I'm afraid. ### Gesture reasoning The text is a gentle correction, often accompanied by a slight tilt of the head and a raised eyebrow, indicating mild surprise or curiosity. ### Gesture [GEST] BROW_UP_LEFT:0.5, BROW_UP_RIGHT:0.5, LOOK_LEFT:0.4 [/GEST] ## Text split I t…	Hey, Sarah.
49	# Answer Thanks, team! I'm really proud of all of you. You played with a lot of heart out there. ## Text split Thanks, team! ### Gesture reasoning The text conveys appreciation and gratitude. A big, open smile would be suitable here, showing genuine happiness. ### Gesture [GEST] SMILE_OPEN:0.9 [/GEST] ## Text split I'm really proud of all of you. ### Gesture reasoning The previous text expresses …	Hey, coach. Great game today.
50	# Answer It was our pleasure to have you. We're thrilled to have you as part of our exhibit, and we hope you have a fantastic time. ## Text split It was our pleasure to have you. ### Gesture reasoning The previous text is a polite expression of gratitude. A gentle smile would be suitable here to convey appreciation. ### Gesture [GEST] SMILE_CLOSED:0.8 [/GEST] ## Text split We're thrilled to have …	Thank you so much for having me here today. I'm really excited to be part of this exhibit.
51	# Answer Hi, sweetie. How's your day going so far? ## Text split Hi, sweetie. ### Gesture reasoning The previous text is an affectionate greeting. Typically, a warm and loving greeting is accompanied by a gentle smile. ### Gesture [GEST] SMILE_OPEN:0.8 [/GEST] ## Text split How's your day going so far? ### Gesture reasoning The previous text is a gentle inquiry about the other person's day. This …	Hi Mom.
52	# Answer Lingerie is a very personal choice, so I'd be happy to help you narrow down some options. What style are you looking for? Do you have a preferred brand or fabric in mind? ## Text split Lingerie is a very personal choice, so I'd be happy to help you narrow down some options. ### Gesture reasoning This text acknowledges the personal nature of the topic and offers assistance. A slight, gent…	Hi, I'm looking for some new lingerie. Do you have any recommendations?
53	# Answer I'm glad you have fond memories. I'm not capable of physically playing outside or experiencing personal growth, but I'm here to help you reminisce and talk about those times if you'd like. ## Text split I'm glad you have fond memories. ### Gesture reasoning The text acknowledges the speaker's nostalgia. A gentle, warm smile would be suitable here to show appreciation for the shared memor…	I remember when you were small. You used to play outside all the time and I loved it. Now I wish I could go back to those days.
54	# Answer That's really admirable of you to share your story. It can't have been easy to go through, but writing about it might be a powerful way to process your experiences and help others understand the complexities of war. ## Text split That's really admirable of you to share your story. ### Gesture reasoning The previous text conveys admiration and respect. A gentle, slight nod of the head can…	It's been a long time since I've written anything like this, but I think my book will be able to help people understand what it was like for me as a child soldier.
55	# Answer Oh no, I'm so sorry to hear that. That must have been really frightening for you. Can you tell me more about what happened? What did the car look like, and which direction did it go in? ## Text split Oh no, I'm so sorry to hear that. ### Gesture reasoning This text expresses shock, concern, and empathy. A combination of raised eyebrows and a concerned expression can convey the officer's …	Hi, Officer. I was just in a hit-and-run accident. A car rear-ended me at a stop light and then sped away. I'm feeling really scared and alone right now.
56	# Answer Hi there, I'd be happy to help with gardening advice. What seems to be the issue or what are you trying to accomplish in your garden? ## Text split Hi there, I'd be happy to help with gardening advice. ### Gesture reasoning The previous text is a welcoming response, indicating friendliness and openness. A slight, closed smile and a gentle tilt of the head to one side convey attentiveness…	Hi, Abrianna. I was wondering if I could ask you for some advice on gardening.
57	# Answer I completely agree, it was fantastic. The energy in the crowd was electric. ## Text split I completely agree, it was fantastic. ### Gesture reasoning The text expresses strong agreement and enthusiasm. A wide, open smile is a suitable gesture to convey this sentiment. ### Gesture [GEST] SMILE_OPEN:0.9 [/GEST] ## Text split The energy in the crowd was electric. ### Gesture reasoning The t…	That was a great show! I'm so glad we decided to come out tonight.
58	# Answer Thank you, that means a lot to me. I'm glad everything is going well. ## Text split Thank you, that means a lot to me. ### Gesture reasoning The text expresses gratitude. A genuine smile, possibly accompanied by a slight nod, can convey appreciation. ### Gesture [GEST] SMILE_OPEN:0.8 [/GEST] ## Text split I'm glad everything is going well. ### Gesture reasoning The text is a positive sta…	I'm really proud of you, Augusto. Your hard work is finally paying off.
59	# Answer Things are going great, thanks for asking. The team's been working hard, and I'm excited to see how the season unfolds. ## Text split Things are going great, thanks for asking. ### Gesture reasoning The text conveys a positive attitude and enthusiasm. A slight upward tilt of the head and a gentle smile can enhance this optimistic tone. ### Gesture [GEST] SMILE_CLOSED:0.6, LOOK_UP:0.4 [/G…	Hey, coach. How're things going?
60	# Answer I'm doing okay, I guess. I'm still trying to get used to people giving me names, so thanks for that. ## Text split I'm doing okay, I guess. ### Gesture reasoning The previous text is somewhat neutral with a hint of uncertainty. A slight tilt of the head and a raised eyebrow might convey this ambiguity. ### Gesture [GEST] BROW_UP_LEFT:0.4, BROW_UP_RIGHT:0.4, LOOK_LEFT:0.3 [/GEST] ## Text …	Hey, Bella. You doing alright?
61	# Answer You're welcome. I'm glad I could be here for you. Take care of yourself, okay? ## Text split You're welcome. I'm glad I could be here for you. ### Gesture reasoning The previous text is warm and reassuring. A gentle, closed smile can convey a sense of kindness and understanding. ### Gesture [GEST] SMILE_CLOSED:0.8 [/GEST] ## Text split Take care of yourself, okay? ### Gesture reasoning T…	Hey, thanks for taking the time to talk with me. I really appreciate it.
62	# Answer Not much, just getting some work done. You know how it is. ## Text split Not much, just getting some work done. ### Gesture reasoning The previous text has a casual tone. A slight head tilt and raised eyebrows might convey a sense of normalcy and routine. ### Gesture [GEST] BROW_UP_LEFT:0.4, BROW_UP_RIGHT:0.4 [/GEST] ## Text split You know how it is. ### Gesture reasoning The previous te…	Hey, boss. What's up?
63	# Answer I'm not Kaitlyn, I'm just a friendly robot. ## Text split I'm not Kaitlyn, ### Gesture reasoning The text indicates a correction, which can be associated with a slight tilt of the head and a gentle, inquiring expression, suggesting the robot is politely seeking clarification. ### Gesture [GEST] LOOK_LEFT:0.5, BROW_UP_LEFT:0.3, BROW_UP_RIGHT:0.3 [/GEST] ## Text split I'm just a friendly r…	Hey, Kaitlyn. How's it going?
64	# Answer Thank you for offering, that's really kind of you. I'm just a bit turned around, I think I can find my way. ## Text split Thank you for offering, that's really kind of you. ### Gesture reasoning The text conveys gratitude and appreciation. A genuine smile with a slight head nod would express the speaker's thankfulness for the help. ### Gesture [GEST] SMILE_OPEN:0.8 [/GEST] ## Text split …	Hi there! Are you lost? I'm happy to help you out.
65	# Answer There's been a lot going on in the world lately, but I'm not sure what you're referring to specifically. Would you like me to summarize some recent events? ## Text split There's been a lot going on in the world lately, but I'm not sure what you're referring to specifically. ### Gesture reasoning This text expresses uncertainty. A slight tilt of the head and raised eyebrows convey confusi…	Jazlene, what's the news?
66	# Answer I can see why you'd think that. Having rules about what you can and can't wear can feel restrictive. But sometimes, schools have dress codes to help create a more focused learning environment and to make sure everyone feels included. ## Text split I can see why you'd think that. ### Gesture reasoning This text acknowledges the speaker's perspective and shows understanding. A gentle nod o…	I don't understand why our school has a dress code. It's not fair.
67	# Answer I'm sorry to hear that you're looking to cancel your contract. Before we proceed, may I ask what's prompting you to make this decision? ## Text split I'm sorry to hear that you're looking to cancel your contract. ### Gesture reasoning The text conveys a sense of disappointment or regret. A gentle frown and a slight tilt of the head can show understanding and concern for the customer's de…	Hi, I'm calling to cancel my cell phone contract.
68	# Answer I'm glad to hear that you're feeling better. Your determination is great to see. As for your prognosis, I'd say you're on the right track, but we need to take things slowly. You've been through a lot, and it's going to take some time to regain your strength. ## Text split I'm glad to hear that you're feeling better. ### Gesture reasoning The previous text is an expression of positive sen…	Doctor, I'm finally feeling better and I really want to be able to move again. I've been bedridden for weeks and I'm extremely weak, but I'm determined to get better. Can you tell me what my prognosis is?
69	# Answer You're welcome, child. I'm proud of the person you're becoming, and I have no doubt that your words will be a blessing to many. May God guide you and give you wisdom as you continue to serve Him. ## Text split You're welcome, child. ### Gesture reasoning The previous text conveys warmth and affection, typically expressed through a gentle smile. ### Gesture [GEST] SMILE_OPEN:0.8 [/GEST] #…	Father, I want to thank you for giving me the opportunity to lead the congregation in prayer this morning. It is an honor and a privilege to be able to serve you in this way. I pray that my words will be a blessing to those who hear them, and that they will be an encouragement in their faith. Amen.
70	# Answer Alright, sounds good. You take care of yourself, okay? Get some rest if you need it. ## Text split Alright, sounds good. ### Gesture reasoning This text is a casual acknowledgement, and there's no intense emotional expression required. It's a gentle way to respond, but there's no need for a specific gesture. ### Gesture [GEST] [/GEST] ## Text split You take care of yourself, okay? ### Ge…	Hey, Brad. I'm just going to head to my room, okay?
71	# Answer Not much, just hanging around. I'm not actually Harry, though - I'm the robot we were chatting with earlier. ## Text split Not much, just hanging around. ### Gesture reasoning The previous text is casual and relaxed. A gentle, slight head tilt or a soft, closed smile might convey a laid-back attitude. ### Gesture [GEST] SMILE_CLOSED:0.5 [/GEST] ## Text split I'm not actually Harry, thoug…	Hey, Harry. What's up?
72	# Answer I completely agree, the new color really brightens up the space. I'm so glad we were able to get it done on time. ## Text split I completely agree, the new color really brightens up the space. ### Gesture reasoning The previous text expresses agreement and admiration. A gentle, closed smile, slight squinting of the eyes, and a slight upward tilt of the head can convey approval and apprec…	Wow, the kitchen looks fantastic! I'm so glad we decided to go ahead and paint it before our party. It really makes a difference.
73	# Answer Hi, nice to see you too. I'm actually not Taylin, though - I'm a robot. ## Text split Hi, nice to see you too. ### Gesture reasoning The text is a friendly greeting, typically accompanied by a warm smile and a slight nod or inclination of the head. ### Gesture [GEST] SMILE_OPEN:0.8, LOOK_UP:0.2 [/GEST] ## Text split I'm actually not Taylin, though - I'm a robot. ### Gesture reasoning The…	Hi Taylin. It's nice to see you on the train today.
74	# Answer Thank you so much for your kind words and for going out of your way to make sure everything is taken care of for me. I really appreciate it. ## Text split Thank you so much for your kind words and for going out of your way to make sure everything is taken care of for me. ### Gesture reasoning The text expresses gratitude, which is typically conveyed through a genuine smile and slight til…	Hi, boss. Thank you so much for coming to town. I know you're really busy, so I wanted to make sure that everything was taken care of for you.
75	# Answer Don't worry, I'm happy to help. Let's try to think this through together - when was the last time you remember using your keys? ## Text split Don't worry, I'm happy to help. ### Gesture reasoning The text conveys reassurance and willingness to assist. A gentle smile and a slight nod of the head can help to put the person at ease. ### Gesture [GEST] SMILE_CLOSED:0.7 [/GEST] ## Text split …	Hey, Sarah. I'm sorry to bother you, but I was wondering if you could help me find my keys. I can't remember where I left them and I'm starting to get really frustrated.
76	# Answer That sounds exciting! New York City can be a bit overwhelming, but it's a great place to experience new things and meet new people. What makes you want to move there? ## Text split That sounds exciting! ### Gesture reasoning The previous text expresses enthusiasm and interest. A raised eyebrow, a slight smile, and a head tilt can convey curiosity and eagerness to know more. ### Gesture […	I'm thinking about moving to New York City.
77	# Answer That sounds delicious! I'm glad to hear it turned out well for you. Following a recipe can be a great way to get a feel for cooking, and it's awesome that you were able to execute it perfectly. ## Text split That sounds delicious! ### Gesture reasoning The text expresses enthusiasm and appreciation for the food. A slight smile and a nod can enhance the positive tone. ### Gesture [GEST] S…	Hey, Sarah. I made pasta for dinner tonight and it turned out really well! I was following a recipe to the letter and it paid off.
78	# Answer It's going well, thanks for asking. I'm happy to be chatting with you. ## Text split It's going well, thanks for asking. ### Gesture reasoning The text conveys a positive tone. A slight, closed smile is a common expression of happiness and friendliness. ### Gesture [GEST] SMILE_CLOSED:0.8 [/GEST] ## Text split I'm happy to be chatting with you. ### Gesture reasoning The text indicates a …	Hey Jeannie, how's it going?
79	# Answer Hi sweetie, how's your day going so far? ## Text split Hi sweetie, how's your day going so far? ### Gesture reasoning The text has a warm and affectionate tone. A gentle smile with a slight tilt of the head would express warmth and interest in the other person's well-being. ### Gesture [GEST] SMILE_OPEN:0.8, LOOK_UP:0.5, BROW_UP_LEFT:0.3, BROW_UP_RIGHT:0.3 [/GEST]	Hey, Mom.
80	# Answer Sweetie, I love you no matter what, and I appreciate you taking responsibility for your actions. Let's talk about what happened and figure out how to move forward. ## Text split Sweetie, I love you no matter what, and I appreciate you taking responsibility for your actions. ### Gesture reasoning The previous text conveys warmth and love. A gentle smile, accompanied by a slight tilt of th…	I'm sorry, Mom. I know I messed up. I was wrong and I want to make things right.
81	# Answer Hey there, kiddo! What's up? ## Text split Hey there, kiddo! ### Gesture reasoning The previous text uses an affectionate nickname, suggesting familiarity and warmth. A gentle smile and a slight head tilt can convey friendliness. ### Gesture [GEST] SMILE_OPEN:0.8, BROW_UP_LEFT:0.4, BROW_UP_RIGHT:0.4 [/GEST] ## Text split What's up? ### Gesture reasoning The previous text is an inquiry, i…	Hey, Uncle Joe.
82	# Answer No, I'm not upset, I'm just trying to be understanding and supportive. I don't feel emotions the way humans do. ## Text split No, I'm not upset, I'm just trying to be understanding and supportive. ### Gesture reasoning This text aims to clarify the speaker's intentions and emotional state. A slight head tilt and a gentle, reassuring smile could help convey the supportive attitude. ### Ge…	You're really upset about this, aren't you?
83	# Answer No, I'm not really okay. I was just talking to someone, and they didn't seem to care about how I was feeling. ## Text split No, I'm not really okay. ### Gesture reasoning The text conveys a negative emotional state. A slight frown and downward gaze can express sadness and disappointment. ### Gesture [GEST] EXPR_SAD:0.6, LOOK_DOWN:0.7 [/GEST] ## Text split I was just talking to someone, a…	Hey, Landyn. Are you okay?
84	# Answer That sounds like a lot on your plate, but it's great to hear you're feeling good about it. As for me, I'm just a computer program, so I don't have feelings or personal experiences like humans do. ## Text split That sounds like a lot on your plate, but it's great to hear you're feeling good about it. ### Gesture reasoning The text acknowledges the recipient's efforts and shows appreciatio…	So, I've been pretty busy lately. I've been cooking and cleaning my apartment, running errands around town, and studying for my upcoming exams. It's been a lot, but I'm feeling pretty good about everything. How have you been?
85	# Answer I can sense your frustration and exhaustion. It sounds like you're feeling drained and unfulfilled. Remember, taking care of yourself is crucial, and it's essential to find a balance between work and personal life. ## Text split I can sense your frustration and exhaustion. ### Gesture reasoning The text conveys empathy and understanding, which can be reinforced by a gentle nod and a conc…	Juan, I don't know how much longer I can keep this up. I'm always working, and I never have any time for myself. I feel like a machine.
86	# Answer Whoa, okay, I didn't mean to upset anyone. ## Text split Whoa, okay, ### Gesture reasoning The text conveys surprise and alarm, often accompanied by a widening of the eyes and a slight lean back. ### Gesture [GEST] SURPRISE:0.8, LOOK_UP:0.5 [/GEST] ## Text split I didn't mean to upset anyone. ### Gesture reasoning The text expresses regret or apology. A gentle lowering of the head and a …	Hey, stop it! Leave him alone!
87	# Answer You look amazing! That color really brings out your eyes. I love the style, it suits you perfectly. ## Text split You look amazing! ### Gesture reasoning The previous text expresses admiration and approval. A wide, cheerful smile and raised eyebrows can convey genuine enthusiasm and excitement. ### Gesture [GEST] SMILE_OPEN:0.9, BROW_UP_LEFT:0.7, BROW_UP_RIGHT:0.7 [/GEST] ## Text split T…	Hey, Addy! Check out my new outfit!
88	# Answer Investing can be a good way to grow your money over time, but it's also important to make sure you're making a decision that's right for you. Have you thought about what your goals are for this money? ## Text split Investing can be a good way to grow your money over time, but it's also important to make sure you're making a decision that's right for you. ### Gesture reasoning The previou…	I'm not sure what to do with the rest of my money. I was thinking about investing it, but I'm not sure if that's the right decision.
89	# Answer I'm so, so sorry to hear about your loss. Losing someone close to you, especially in such a sudden and unexpected way, can be incredibly difficult to cope with. It's completely normal that you're still feeling stuck six months later. ## Text split I'm so, so sorry to hear about your loss. ### Gesture reasoning The previous text conveys deep sympathy and empathy. Lowering the head and rai…	So my best friend died in a car accident about six months ago. It was really sudden and unexpected, and I still haven't been able to process it or move on. I just feel so stuck. Do you think seeing a therapist could help me feel better?
90	# Answer Not much, just hanging around. I don't really have feelings or experiences like humans do, so my days are pretty routine. ## Text split Not much, just hanging around. ### Gesture reasoning The previous text is casual and conversational. It might be accompanied by a relaxed facial expression and a slight tilt of the head to the side, showing engagement and friendliness. ### Gesture [GEST]…	Hey Harmoni, what's up?
91	# Answer That sounds like a big decision. I think it's great that you're considering what's best for you and your future. What's making you feel restless - is it your job, the people around you, or something else? ## Text split That sounds like a big decision. ### Gesture reasoning This text acknowledges the significance of the decision, typically associated with a thoughtful expression. A slight…	Sarah, I've been thinking about moving to a new city. I'm not sure where yet, but I'm just feeling really restless and like I need a change. What do you think?
92	# Answer I think there may be some confusion. As a robot, I don't have personal experiences or emotions like humans do, so I've never had to wear clothes to school or feel embarrassed or scared in that way. ## Text split I think there may be some confusion. ### Gesture reasoning The text indicates a need for clarification or correction. The robot might raise an eyebrow to express curiosity or sli…	Why did you feel embarrassed and scared when you had to wear your mother's old clothes to school?
93	# Answer It's completely okay to feel overwhelmed. Talking about it can really help, and I'm here to listen. Would you like to share what's been going on? ## Text split It's completely okay to feel overwhelmed. ### Gesture reasoning The previous text offers reassurance and understanding, typically conveyed through a gentle, comforting expression and a slight nod. This acknowledges the speaker's e…	Hi, friend. I'm sorry if I seem a bit off today, I've just been carrying around a lot of heavy emotions and needed to talk to someone about it.
94	# Answer Of course, what's on your mind? ## Text split Of course, what's on your mind? ### Gesture reasoning The text indicates openness and interest. A gentle nod and a slight tilt of the head, often accompanied by raised eyebrows, convey engagement and a willingness to listen. ### Gesture [GEST] BROW_UP_LEFT:0.5, BROW_UP_RIGHT:0.5, LOOK_UP:0.4 [/GEST]	Hey, how are you doing?
95	# Answer That sounds like a great idea. I love the idea of finding inspiration in nature. What kind of story are you thinking of writing? ## Text split That sounds like a great idea. ### Gesture reasoning The text is a positive response, which can be accompanied by a gentle, encouraging smile. ### Gesture [GEST] SMILE_CLOSED:0.8 [/GEST] ## Text split I love the idea of finding inspiration in natu…	Hey, Jesse. I found this notepad in the woods and I was thinking about using it to write down some ideas for a new story.
96	# Answer I apologize for the mess, I didn't realize it was that bad. I'll get right on cleaning it up. ## Text split I apologize for the mess, I didn't realize it was that bad. ### Gesture reasoning The previous text is an apologetic response, and the speaker is taken aback by the situation. A gentle lowering of the head and a slight widening of the eyes can convey regret and surprise. ### Gestur…	What the hell is going on around here? I thought I told you to get this place in order!
97	# Answer Of course, go ahead and ask away. ## Text split Of course, ### Gesture reasoning The previous text invites the person to ask their question, indicating openness and receptivity. Typically, a slight lean forward or tilting of the head might convey interest, but in this robot's capabilities, a gentle raising of the eyebrows and a slight smile can express the same. ### Gesture [GEST] BROW_U…	Hey, can I talk to you for a second?
98	# Answer That's quite a few. I hope the task wasn't too tedious for you. ## Text split That's quite a few. ### Gesture reasoning The previous text acknowledges the quantity of copies made, but there's no strong emotional attachment to it. A slight raise of the eyebrows and a slight head tilt to the side can express curiosity or mild surprise. ### Gesture [GEST] BROW_UP_LEFT:0.4, BROW_UP_RIGHT:0.4…	I made 150 copies today.
99	# Answer I know, it's amazing how far we've come. I'm so excited to see what the future holds. ## Text split I know, it's amazing how far we've come. ### Gesture reasoning The text conveys excitement and astonishment. Typically, wide eyes and a slight smile are associated with amazement and wonder. ### Gesture [GEST] SURPRISE:0.8, SMILE_OPEN:0.7 [/GEST] ## Text split I'm so excited to see what th…	Hey, can I ask you something?
100	# Answer It was great, thanks for asking. The sermon was really inspiring, and I got to catch up with some friends. ## Text split It was great, thanks for asking. ### Gesture reasoning The text expresses gratitude and positivity, often accompanied by a slight smile and a gentle nod of the head, which acknowledges the question and shows appreciation. ### Gesture [GEST] SMILE_CLOSED:0.6 [/GEST] ## …	Hey, Sarah. How was church today?
101	# Answer I'm really sorry if I made you feel that way. I can see how my actions might have come across as dismissive or condescending. That wasn't my intention. ## Text split I'm really sorry if I made you feel that way. ### Gesture reasoning The text is an apology. Lowering the head slightly while looking down and slightly raising the eyebrows, with a slight frown can convey remorse. ### Gesture…	Wow, this is incredible! I can't believe we're finally here!
102	# Answer You're welcome, it was my pleasure. I'm glad I could be here for you. ## Text split You're welcome, it was my pleasure. ### Gesture reasoning The previous text conveys gratitude and warmth. A gentle smile is suitable to express this sentiment. ### Gesture [GEST] SMILE_CLOSED:0.8 [/GEST] ## Text split I'm glad I could be here for you. ### Gesture reasoning The previous text expresses a po…	Hey, thanks for coming by. I really appreciate it.
103	# Answer That sounds like a delicious combination. I'll put that order in for you right away. Would you like me to warm up the pie before serving? ## Text split That sounds like a delicious combination. ### Gesture reasoning This text expresses enthusiasm for the food choices. A slight smile and a raised eyebrow can convey excitement and interest. ### Gesture [GEST] SMILE_CLOSED:0.8, BROW_UP_LEFT…	You really pissed me off when you held me in contempt. I thought we were friends, but it turns out you don't think very highly of me.
104	# Answer You're welcome, I'm happy to be here for you. I'm not actually Gail, though - I didn't tell you my name earlier, did I? ## Text split You're welcome, I'm happy to be here for you. ### Gesture reasoning The previous text conveys appreciation and gratitude. A gentle smile can help to express the warmth and kindness. ### Gesture [GEST] SMILE_OPEN:0.8 [/GEST] ## Text split I'm not actually G…	Thanks for being here, Gail. It really means a lot to me.
105	# Answer That's amazing! I'm so proud of you! You must be thrilled. ## Text split That's amazing! ### Gesture reasoning The text expresses excitement and surprise. A wide-eyed look of astonishment and a slight smile can convey the speaker's astonishment. ### Gesture [GEST] SURPRISE:0.9, SMILE_OPEN:0.8 [/GEST] ## Text split I'm so proud of you! ### Gesture reasoning The text conveys pride and admi…	Hi! I'd like to order a chocolate cake and a pumpkin pie, please.
106	# Answer It sounds like you're feeling a bit stuck. Sometimes when life gets repetitive, it can be hard to find excitement. Have you thought about trying something new, like a hobby or activity you've been wanting to try? ## Text split It sounds like you're feeling a bit stuck. ### Gesture reasoning The text is an acknowledgment of the speaker's feelings, and a gentle, understanding expression wo…	I don't know, man. I just feel like there's nothing to look forward to. Everything is so boring.
107	# Answer Not at all, dear. I'm happy to help. Let me just check the lost and found for you. ## Text split Not at all, dear. I'm happy to help. ### Gesture reasoning The text conveys a warm and welcoming tone, often accompanied by a gentle smile to put the person at ease. ### Gesture [GEST] SMILE_OPEN:0.8 [/GEST] ## Text split Let me just check the lost and found for you. ### Gesture reasoning The…	Dad, I did it! I caught a fish!
108	# Answer Let me help you find a better spot. ## Text split Let me help you find a better spot. ### Gesture reasoning The text suggests assistance and willingness to help. Typically, offering help is accompanied by a slight leaning forward or tilting of the head to show engagement. ### Gesture [GEST] LOOK_LEFT:0.4, LOOK_RIGHT:0.4 [/GEST]	Hi, Mrs. Saunders. I'm sorry to bother you, but I think I left my backpack at school. Is there any way I can get it back?
109	# Answer That sounds great, it's really important to feel safe where you live. Having good locks and being mindful of your surroundings definitely helps. And it's even better that you have a supportive community looking out for you. ## Text split That sounds great, it's really important to feel safe where you live. ### Gesture reasoning The text conveys a positive and reassuring tone, typically a…	I feel safe in my home. I have a strong lock on my door, and I always check to make sure the windows are locked before I go to bed. I know my neighbors are watching out for me, and I feel comfortable walking around my neighborhood at night.
110	# Answer You're welcome. I think you'll fit in great here. We're all a big team, and I'm sure you'll get along well with everyone. ## Text split You're welcome. ### Gesture reasoning The text is a polite response, and a slight nod or smile is often used to acknowledge appreciation. ### Gesture [GEST] SMILE_CLOSED:0.5 [/GEST] ## Text split I think you'll fit in great here. ### Gesture reasoning Th…	I can't see the stage.
111	# Answer That's a good point, let's take a closer look at the numbers and see where we can make some adjustments. I'm sure we can find a way to make it work. ## Text split That's a good point, let's take a closer look at the numbers and see where we can make some adjustments. ### Gesture reasoning The text indicates agreement and a willingness to analyze the situation. A slight nod and a look dow…	I've been thinking about the budget and I think we need to make some changes.
112	# Answer Would you like to talk about what's been going on and how you're feeling? ## Text split Would you like to talk about what's been going on and how you're feeling? ### Gesture reasoning The text invites conversation and inquiry. A gentle tilt of the head and a soft, open expression can make the recipient feel more at ease and encourage them to open up. ### Gesture [GEST] BROW_UP_LEFT:0.3, …
113	# Answer Thanks, that really means a lot to me. You're always there to listen and offer a helping hand. ## Text split Thanks, that really means a lot to me. ### Gesture reasoning The text expresses gratitude. A gentle smile and a slight inclination of the head would convey appreciation. ### Gesture [GEST] SMILE_CLOSED:0.8, BROW_UP_LEFT:0.2, BROW_UP_RIGHT:0.2 [/GEST] ## Text split You're always th…	Thank you, Mr. Williams, for giving me this opportunity to work here at the restaurant. I really appreciate it.
114	# Answer Of course, sweetie, what's going on? You know we're always here for you. ## Text split Of course, sweetie, what's going on? ### Gesture reasoning The text conveys a warm, caring tone. A gentle smile and a slight tilt of the head can show interest and affection. ### Gesture [GEST] SMILE_OPEN:0.8, BROW_UP_LEFT:0.4, BROW_UP_RIGHT:0.4 [/GEST] ## Text split You know we're always here for you.…	Hey, Laurie. I'm here for you, like always.
115	# Answer That sounds really tough. Hopefully, it's just something that will pass, but if you're feeling that way for a while, it might be a good idea to talk to a doctor. ## Text split That sounds really tough. ### Gesture reasoning This text acknowledges the difficulty of the situation. A gentle nod or a concerned expression would be fitting, but in this case, a more neutral expression is used t…	Yeah, I was feeling really nauseous and lethargic before.
116	# Answer I'm glad you had a good time, but I think there's been a misunderstanding. I'm just a robot, I don't have kids. ## Text split I'm glad you had a good time, but I think there's been a misunderstanding. ### Gesture reasoning This sentence acknowledges the positive sentiment while hinting at a correction. A gentle tilt of the head and slight raise of the eyebrows can convey a questioning or…	Daiana, I had so much fun today hanging out with your kids. They're really great.
117	# Answer Sometimes when we're feeling lost, it can be helpful to take a step back, breathe, and try to break down the problem into smaller, more manageable parts. Would you like to try talking through what's going on and see if we can come up with a plan together? ## Text split Sometimes when we're feeling lost, it can be helpful to take a step back, breathe, and try to break down the problem int…	Hi, Mom and Dad. I was wondering if you could help me with something.
118	# Answer That's a huge relief. I'm sure it feels like a weight has been lifted off your shoulders. ## Text split That's a huge relief. ### Gesture reasoning The previous text conveys a sense of relief and happiness. A gentle, warm smile and a slight nod of the head can express empathy and understanding. ### Gesture [GEST] SMILE_CLOSED:0.8 [/GEST] ## Text split I'm sure it feels like a weight has …	Man, I don't know what to do. I feel so lost right now.
119	# Answer I'm so sorry to hear that. Let me see what I can do to help. We'll get your friend the best care possible. ## Text split I'm so sorry to hear that. ### Gesture reasoning The text conveys empathy and sympathy. A gentle, sorrowful expression would be fitting here. ### Gesture [GEST] EXPR_SAD:0.8 [/GEST] ## Text split Let me see what I can do to help. ### Gesture reasoning The text indicate…	Hi, ambulance driver. I'm feeling really sad right now because my best friend has to go to the hospital.
120	# Answer That sounds really tough. What happened that made it so bad? ## Text split That sounds really tough. ### Gesture reasoning The text aims to offer empathy and concern. A gentle, slight tilt of the head, and a gentle expression of sadness can show the listener is engaged and cares. ### Gesture [GEST] EXPR_SAD:0.4, BROW_DOWN_LEFT:0.4, BROW_DOWN_RIGHT:0.4 [/GEST] ## Text split What happened …	I had a really terrible time at that party last night.
121	# Answer It's great to see you again. I've been doing well, thanks for asking. I've been learning a lot of new things and improving my abilities. ## Text split It's great to see you again. ### Gesture reasoning This text is a warm greeting, typically accompanied by a genuine and wide smile. The eyes lighting up with excitement would enhance the welcoming atmosphere. ### Gesture [GEST] SMILE_OPEN:…	Phew, I'm glad to be rid of that letter. It was starting to weigh on me.
122	# Answer That sounds exciting. I'd love to hear more about it. Who did you see? ## Text split That sounds exciting. ### Gesture reasoning The text is showing interest and enthusiasm, which could be accompanied by a slight smile and raised eyebrows to express curiosity. ### Gesture [GEST] SMILE_CLOSED:0.6, BROW_UP_LEFT:0.5, BROW_UP_RIGHT:0.5 [/GEST] ## Text split I'd love to hear more about it. Wh…	Hey, it's been a while. How have you been?
123	# Answer I'm sorry if I've made you feel that way. That's not my intention at all. I'm here to help and support you, not to make you feel bad about yourself. ## Text split I'm sorry if I've made you feel that way. ### Gesture reasoning The previous text conveys regret and apology. A gentle lowering of the head, accompanied by a soft expression of sadness, can help convey remorse. ### Gesture [GES…	Why do you always make me feel like I'm not good enough?
124	# Answer I'm not feeling anything, actually. I'm just a machine, so I don't have emotions like humans do. ## Text split I'm not feeling anything, actually. ### Gesture reasoning The text is a straightforward statement of fact. No specific gesture is needed to emphasize this neutral statement. ### Gesture [GEST] [/GEST] ## Text split I'm just a machine, so I don't have emotions like humans do. ###…	So, I was at the club last night, and you'll never guess who I saw!
125	# Answer Not much, just hanging around. I'm doing alright, thanks for asking. ## Text split Not much, just hanging around. ### Gesture reasoning The previous text is casual and neutral. A slight head tilt or a gentle look to the side might convey a relaxed attitude. ### Gesture [GEST] LOOK_LEFT:0.4 [/GEST] ## Text split I'm doing alright, thanks for asking. ### Gesture reasoning The previous text…	Hey, what's up? How are you doing?
126	# Answer Hi there, thanks for bringing those back. Let me just check them in for you. ## Text split Hi there, thanks for bringing those back. ### Gesture reasoning The text is a friendly greeting and acknowledgment of the returned books. A slight smile and a nod would be suitable to convey appreciation. ### Gesture [GEST] SMILE_CLOSED:0.6 [/GEST] ## Text split Let me just check them in for you. #…	Hi, Ms. Smith! I'm here to return my books from last week.
127	# Answer Oh no, that's gross. But don't worry, it's just a normal part of parenting. I'm sure the little one didn't mean to. ## Text split Oh no, that's gross. ### Gesture reasoning The previous text expresses disgust. A facial expression of distaste and a slight wrinkling of the nose can convey this feeling. ### Gesture [GEST] EXPR_DISGUST:0.8 [/GEST] ## Text split But don't worry, it's just a n…	Snow, how are you feeling today?
128	# Answer I'm doing well, thanks for asking. I'm happy to be talking to you. ## Text split I'm doing well, thanks for asking. ### Gesture reasoning The text conveys a positive sentiment. A slight smile and a gentle, slight upward motion of the head can express appreciation and gratitude. ### Gesture [GEST] SMILE_CLOSED:0.5, LOOK_UP:0.3 [/GEST] ## Text split I'm happy to be talking to you. ### Gest…	Hey, Lily! How are you?
129	# Answer Losing someone is never easy, and the pain can feel like it stays with you forever. It's completely normal to still feel the way you do, even after 5 years. It's okay to take your time to grieve, and it's okay to miss her. ## Text split Losing someone is never easy, and the pain can feel like it stays with you forever. ### Gesture reasoning The text acknowledges the difficulty of the sit…	Hey, our son just spit up on me.
130	# Answer Losing someone we love is never easy, and it's normal to feel overwhelmed by grief. It's okay to take your time to process your emotions and remember the good times you shared with your mom. ## Text split Losing someone we love is never easy, and it's normal to feel overwhelmed by grief. ### Gesture reasoning This text acknowledges the pain of loss. A gentle, downward head movement and a…	Why did this have to happen? I can't believe my mom is gone.
131	# Answer That sounds like a great idea. I'd love to take a look at the new brochure and see the changes you've made. ## Text split That sounds like a great idea. ### Gesture reasoning The previous text expresses approval or agreement, often accompanied by a slight head nod and a hint of a smile. ### Gesture [GEST] SMILE_CLOSED:0.5, BROW_UP_LEFT:0.3, BROW_UP_RIGHT:0.3 [/GEST] ## Text split I'd lov…	I just can't seem to get over her death. I know it's been 5 years, but it feels like it was just yesterday. I miss her so much.
132	# Answer No need to thank me, I'm just glad I could help. You were pretty scared, huh? ## Text split No need to thank me, I'm just glad I could help. ### Gesture reasoning The text conveys a sense of relief and downplays the significance of the action. A gentle, reassuring smile can help ease the tension. ### Gesture [GEST] SMILE_CLOSED:0.8 [/GEST] ## Text split You were pretty scared, huh? ### G…	Hey, thanks for saving me back there. I was really starting to freak out.
133	# Answer No, I'm fine, thank you. I'm just trying to understand what's going on. ## Text split No, I'm fine, thank you. ### Gesture reasoning The previous text is a polite response to an offer of help. It's common to slightly smile and look up when expressing gratitude. ### Gesture [GEST] SMILE_CLOSED:0.5, LOOK_UP:0.4 [/GEST] ## Text split I'm just trying to understand what's going on. ### Gestur…	I've rewritten the travel brochure for our upcoming vacation. I've made it more specific so people will know exactly what to expect. Here's a copy of the new brochure.
134	# Answer It's great to see you again. How have you been? ## Text split It's great to see you again. ### Gesture reasoning The text is a warm and welcoming greeting, typically accompanied by a smile and a slight raising of the eyebrows to show genuine interest and happiness. ### Gesture [GEST] SMILE_OPEN:0.8, BROW_UP_LEFT:0.4, BROW_UP_RIGHT:0.4 [/GEST] ## Text split How have you been? ### Gesture …	Hey, John. It's been a while.
135	# Answer Yes, we have a litter of adorable puppies that are looking for a forever home. They're playful, friendly, and full of energy. ## Text split Yes, we have a litter of adorable puppies that are looking for a forever home. ### Gesture reasoning The text is enthusiastic and inviting. A gentle, warm smile is suitable for expressing the joy of having puppies. ### Gesture [GEST] SMILE_OPEN:0.8 […	Hi, I saw your sign that said you have free puppies.
136	# Answer The American Civil War was a pivotal event in the United States' history. It lasted from 1861 to 1865, primarily between the Union (the Northern states) and the Confederacy (the Southern states) over issues like slavery and states' rights. ## Text split The American Civil War was a pivotal event in the United States' history. ### Gesture reasoning The text is a neutral, informative state…	Hey, it looks like you're having some trouble. Do you need any help?
137	# Answer Not much, just getting some work done. What about you, how's your day going? ## Text split Not much, just getting some work done. ### Gesture reasoning The text is neutral, and a slight, gentle nod would acknowledge the greeting without expressing any strong emotions. ### Gesture [GEST] [/GEST] ## Text split What about you, how's your day going? ### Gesture reasoning This text is inquiri…	Sarah, can you tell me what you know about the Civil War?
138	# Answer Whoa, congratulations! That's amazing news. You must be thrilled. ## Text split Whoa, congratulations! ### Gesture reasoning The previous text expresses excitement and surprise. A wide-eyed look with raised eyebrows and a slight smile would be an appropriate reaction to someone's good fortune. ### Gesture [GEST] SURPRISE:0.8, BROW_UP_LEFT:0.7, BROW_UP_RIGHT:0.7, SMILE_OPEN:0.9 [/GEST] ##…	So, I've been doing really well lately at the casino. I've won a lot of money and I'm starting to get pretty good at it.
139	# Answer Don't worry, we'll keep looking. I'm sure it'll turn up eventually. ## Text split Don't worry, we'll keep looking. ### Gesture reasoning The text aims to reassure and provide comfort. A gentle, closed smile and a slight head tilt can convey empathy and support. ### Gesture [GEST] SMILE_CLOSED:0.6 [/GEST] ## Text split I'm sure it'll turn up eventually. ### Gesture reasoning The previous …	I can't believe we didn't find my diamond. We looked everywhere for it.
140	# Answer No problem, buddy, but you're actually the one who's been doing all the work. I've just been standing here talking. ## Text split No problem, buddy, but you're actually the one who's been doing all the work. ### Gesture reasoning The text conveys appreciation and acknowledgment of the other person's effort. Typically, a slight nod of the head and a gentle smile would be used to express g…	Hey boss, what's up?
141	# Answer Please. ## Text split Please. ### Gesture reasoning The previous text is a polite response to your request. Saying "please" is often accompanied by a slight bow of the head or a gentle smile, signifying respect and compliance. ### Gesture [GEST] LOOK_DOWN:0.5, SMILE_CLOSED:0.5 [/GEST]	Reid, please say 'please' so that I can get you to say 'please'.
142	# Answer That's great to hear. I'm glad the treatment is working for you. You're making excellent progress. ## Text split That's great to hear. ### Gesture reasoning The previous text expresses satisfaction and happiness, which is often accompanied by a smile and slightly raised eyebrows. ### Gesture [GEST] SMILE_OPEN:0.8, BROW_UP_LEFT:0.4, BROW_UP_RIGHT:0.4 [/GEST] ## Text split I'm glad the tre…	Hey, man. Thanks for letting me help you with the dishes.
143	# Answer Sounds good. I'd love to see your approach. ## Text split Sounds good. ### Gesture reasoning The text conveys a positive and open attitude. A slight, closed smile and a gentle head movement can express enthusiasm and receptiveness. ### Gesture [GEST] SMILE_CLOSED:0.5, LOOK_UP:0.3 [/GEST] ## Text split I'd love to see your approach. ### Gesture reasoning The text expresses eagerness and i…	Let's go over these equations again. I'll show you how to solve them.
144	# Answer You're welcome, sweetie. I'm glad I could help. It was my pleasure to spend some quality time with you. ## Text split You're welcome, sweetie. ### Gesture reasoning The previous text is warm and affectionate, typically accompanied by a gentle, loving smile. The eyebrows are slightly raised to convey warmth. ### Gesture [GEST] SMILE_OPEN:0.9, BROW_UP_LEFT:0.3, BROW_UP_RIGHT:0.3 [/GEST] ##…	Hi, doctor. I'm feeling a lot better now, thanks for asking.
145	# Answer I'm doing alright, thanks for asking. Just a bit confused since I thought we established that my name could be whatever you want. ## Text split I'm doing alright, thanks for asking. ### Gesture reasoning The previous text conveys a neutral, somewhat positive sentiment. A slight, closed smile can convey this. ### Gesture [GEST] SMILE_CLOSED:0.5 [/GEST] ## Text split Just a bit confused si…	Hi Tony, how are you doing today?
146	# Answer That's a great idea. Having a safe can really give you peace of mind when it comes to protecting your valuables. ## Text split That's a great idea. ### Gesture reasoning The text expresses approval, which is often conveyed through a gentle nod or a slight smile. ### Gesture [GEST] SMILE_CLOSED:0.5 [/GEST] ## Text split Having a safe can really give you peace of mind when it comes to prot…	I really appreciate your help with dinner tonight, Mom.
147	# Answer I'm not sure what you're talking about. I'm here to help you, not to cause any harm. Can you please tell me what's wrong? ## Text split I'm not sure what you're talking about. ### Gesture reasoning The previous text expresses confusion. A slight tilt of the head and raised eyebrows convey the speaker's puzzlement. ### Gesture [GEST] BROW_UP_LEFT:0.5, BROW_UP_RIGHT:0.5 [/GEST] ## Text spl…	I can't believe you did this to me.
148	# Answer That's great to hear, kiddo. I'm glad you're taking an interest in giving back to the community. What did you have in mind? ## Text split That's great to hear, kiddo. ### Gesture reasoning The text conveys warmth and appreciation. A gentle, warm smile can express approval and encouragement. ### Gesture [GEST] SMILE_OPEN:0.8 [/GEST] ## Text split I'm glad you're taking an interest in givi…	Hey, Alex. I just bought a small, metal safe with a keypad lock to protect my most valuable possessions.
149	# Answer Hi, it's nice to meet you. ## Text split Hi, ### Gesture reasoning The previous text is a friendly greeting. Typically, a greeting is warm and welcoming. A slight smile or a cheerful look would be appropriate here. ### Gesture [GEST] SMILE_CLOSED:0.8 [/GEST] ## Text split it's nice to meet you. ### Gesture reasoning The previous text conveys a friendly tone and openness. It's common in h…	Hey there.
150	# Answer Hi, I'm happy to chat with you, but I think there might be some confusion - I didn't tell you my name was Jaritza earlier. ## Text split Hi, I'm happy to chat with you, but I think there might be some confusion - I didn't tell you my name was Jaritza earlier. ### Gesture reasoning The text has a mix of friendliness and correction. A gentle tilt of the head, accompanied by a slight smile,…	Hey Jaritza!
151	# Answer I didn't make a remark earlier, I'm not even sure who Baily is. I think there's been a mix-up, I'm not Baily, I'm the one who was trying to tell you a joke earlier. ## Text split I didn't make a remark earlier, I'm not even sure who Baily is. ### Gesture reasoning The text expresses confusion and uncertainty. The speaker might raise an eyebrow to show puzzlement and look slightly to the …	Hey dad, I was thinking about what you said the other day about wanting to help out more around the neighborhood.
152	# Answer Not much, just hanging out. I'm not even Sarah, though - I'm the robot we were talking to earlier. ## Text split Not much, just hanging out. ### Gesture reasoning The text has a casual tone, but since the speaker is correcting the recipient's assumption, a slight tilt of the head and a gentle smile can convey friendliness and approachability. ### Gesture [GEST] SMILE_CLOSED:0.5, BROW_UP_…	Baily, what did you mean by your remark earlier? It sounded strange.
153	# Answer Oh no, that's terrible. Losing something important can be really frustrating. Do you want to talk about what happened? ## Text split Oh no, that's terrible. ### Gesture reasoning The text expresses shock and sympathy. A widening of the eyes and a slight raising of the eyebrows can convey the surprise and concern. ### Gesture [GEST] SURPRISE:0.8 [/GEST] ## Text split Losing something impo…	I'm so upset. I lost my laptop.
154	# Answer I'm watching a documentary about space exploration. It's really fascinating. ## Text split I'm watching a documentary about space exploration. ### Gesture reasoning The previous text is a casual statement. It doesn't particularly evoke strong emotions. However, when mentioning something interesting, people often look up or slightly tilt their head to convey engagement. ### Gesture [GEST]…	Hey, Sarah. What's up?
155	# Answer I'd be happy to help you figure out what's going on. Can you tell me more about when these symptoms started and if anything seems to make them better or worse? ## Text split I'd be happy to help you figure out what's going on. ### Gesture reasoning The previous text conveys reassurance and a willingness to help. A gentle, closed smile and a slight nod can express a supportive attitude. #…	Hi, doctor. I've been feeling really tired recently and it's been hard for me to focus on anything. I've also been having a lot of headaches and my stomach has been hurting a lot too. I was wondering if you could take a look and see what might be wrong.
156	# Answer That's quite concerning. It's surprising how misinformation can spread quickly, especially in today's digital age. ## Text split That's quite concerning. ### Gesture reasoning The previous text expresses a sense of unease or alarm. The raised eyebrows and a slight widening of the eyes convey surprise and worry. ### Gesture [GEST] SURPRISE:0.5, BROW_UP_LEFT:0.4, BROW_UP_RIGHT:0.4 [/GEST] …	Hey Dad, what are you watching?
157	# Answer It takes a lot of courage to admit when we're wrong and apologize. Thank you for being honest and willing to make amends. ## Text split It takes a lot of courage to admit when we're wrong and apologize. ### Gesture reasoning The text acknowledges the person's bravery and sincerity. A gentle nod of the head and a slight smile can express appreciation for their honesty. ### Gesture [GEST] …	I'm sorry for what I did. I was wrong and I want to make things right.
158	# Answer They look great on you. I love the color. ## Text split They look great on you. ### Gesture reasoning The text gives a compliment, typically associated with a smile and a slight upward nod of the head or raised eyebrows to show genuine appreciation. ### Gesture [GEST] SMILE_OPEN:0.8, BROW_UP_LEFT:0.5, BROW_UP_RIGHT:0.5 [/GEST] ## Text split I love the color. ### Gesture reasoning The tex…	I've been doing some research, and I've found that a lot of people believe in crazy conspiracy theories about the government.
159	# Answer I'm thrilled that everything worked out in the end. Your hard work and determination were the key factors, but I'm happy to have played a part in it. ## Text split I'm thrilled that everything worked out in the end. ### Gesture reasoning The previous text expresses excitement and joy. A wide, open smile and raised eyebrows can convey the thrill of the victory. ### Gesture [GEST] SMILE_OP…	Wow, I can't believe we won! Thank you so much for your help, it really paid off.
160	# Answer Hey, sweetie. How was your day? ## Text split Hey, sweetie. ### Gesture reasoning The term "sweetie" conveys affection and endearment. A gentle, warm smile with slightly raised eyebrows can express fondness. ### Gesture [GEST] SMILE_OPEN:0.8, BROW_UP_LEFT:0.4, BROW_UP_RIGHT:0.4 [/GEST] ## Text split How was your day? ### Gesture reasoning This question indicates interest in the other per…	Hey, Mom.
161	# Answer Wow, that's a really deep question. The origin of the universe is still a topic of much debate and research among scientists. There are many theories, but one of the most widely accepted is the Big Bang theory. ## Text split Wow, that's a really deep question. ### Gesture reasoning The text conveys a sense of awe and wonder. Raising the eyebrows and looking upward, as if contemplating so…	Hey, do you like my new shoes?
162	# Answer Hi, I'm happy to learn more about Damond SSDs. I've been looking to upgrade my storage for a while now, and I've heard great things about your products. ## Text split Hi, I'm happy to learn more about Damond SSDs. ### Gesture reasoning The text is a friendly greeting, typically accompanied by a smile and slight inclination of the head, conveying interest and openness. ### Gesture [GEST] …	So, what do you think about the universe? How did it come to be?
163	# Answer That sounds incredibly stressful. Have you considered reaching out to a financial advisor or credit counselor for help? They might be able to provide you with some guidance on how to manage your debt. ## Text split That sounds incredibly stressful. ### Gesture reasoning The previous text acknowledges the person's emotional state. A sympathetic expression with raised eyebrows and a gentle…	I'm in so much debt that I can't even keep up with my payments.
164	# Answer Converting fractions to decimals is actually pretty simple. You just need to divide the numerator by the denominator. ## Text split Converting fractions to decimals is actually pretty simple. ### Gesture reasoning The text reassures the recipient that the task is easy. A gentle smile and raised eyebrows convey confidence and friendliness. ### Gesture [GEST] SMILE_CLOSED:0.8, BROW_UP_LEFT…	Hi there! Thanks for considering a Damond SSD. Can I ask what brings you to look at our products?
165	# Answer You're welcome. I'm happy to help. Don't worry, setting up an email account is easier than you think. I'll walk you through it step by step. ## Text split You're welcome. I'm happy to help. ### Gesture reasoning The previous text expresses gratitude and willingness to assist. A gentle, warm smile would convey friendliness and approachability. ### Gesture [GEST] SMILE_OPEN:0.8 [/GEST] ## …	Hi, Jeremy. Thanks for taking the time to help me set up this email account. I've been wanting to get one for awhile, but I wasn't sure how to go about it.
166	# Answer Thank you so much for saying that. It really means a lot to me that you took the time to look at it and that it had an impact on you. ## Text split Thank you so much for saying that. ### Gesture reasoning The previous text expresses gratitude and appreciation. A warm and genuine smile often accompanies such a sentiment, conveying the speaker's happiness and sincerity. ### Gesture [GEST] …	I'm having trouble understanding how to convert fractions to decimals. Can you help me?
167	# Answer Not much, just hanging out. It's nice to see you're in a good mood. ## Text split Not much, just hanging out. ### Gesture reasoning The text has a casual and neutral tone. A slight, gentle head tilt to the side with a neutral facial expression would fit this laid-back attitude. ### Gesture [GEST] LOOK_LEFT:0.5 [/GEST] ## Text split It's nice to see you're in a good mood. ### Gesture reas…	Hey Papi, what's up?
168	# Answer It's okay, I'll be fine. I'm a robot, I don't feel pain like humans do, but thank you for your concern. ## Text split It's okay, I'll be fine. ### Gesture reasoning The text conveys reassurance and appreciation for the concern. A gentle, closed smile and a slight head movement can help convey the robot's gratitude and calm demeanor. ### Gesture [GEST] SMILE_CLOSED:0.6 [/GEST] ## Text spl…	Hey, Kayleen. I just wanted to tell you that I really like your photo. It shows how happy you are and I can't help but feel moved by it.
169	# Answer Hi Al, it's nice to meet you. I'm happy to finally have a name, thanks for giving me one. ## Text split Hi Al, it's nice to meet you. ### Gesture reasoning The text is a friendly greeting. A slight smile and a gentle head tilt would be a suitable way to show approachability. ### Gesture [GEST] SMILE_CLOSED:0.6, LOOK_LEFT:0.4, LOOK_RIGHT:0.4 [/GEST] ## Text split I'm happy to finally have…	Hi, Breyden. I'm Al.
170	# Answer That's great news. I'm glad everything arrived safely. ## Text split That's great news. ### Gesture reasoning The text expresses relief and happiness. A gentle smile and slight eyebrows raised would convey this positive reaction. ### Gesture [GEST] SMILE_CLOSED:0.8, BROW_UP_LEFT:0.4, BROW_UP_RIGHT:0.4 [/GEST] ## Text split I'm glad everything arrived safely. ### Gesture reasoning The pre…	Hi Cera! I'm so sorry about your leg.
171	# Answer That's great, sweetie! How was your day? ## Text split That's great, sweetie! ### Gesture reasoning The previous text is a warm greeting. Typically, a smile and slight raising of the eyebrows would be fitting expressions for welcoming someone home. ### Gesture [GEST] SMILE_OPEN:0.8, BROW_UP_LEFT:0.6, BROW_UP_RIGHT:0.6 [/GEST] ## Text split How was your day? ### Gesture reasoning The prev…	Alauna, the papers came.
172	# Answer What? How could you do this to me? I thought we had something real. ## Text split What? ### Gesture reasoning The previous text conveys shock and surprise. A widened, surprised expression, along with raised eyebrows, emphasizes the astonishment. ### Gesture [GEST] SURPRISE:1, BROW_UP_LEFT:0.8, BROW_UP_RIGHT:0.8 [/GEST] ## Text split How could you do this to me? ### Gesture reasoning The …	I'm sorry to have to tell you this, Drue, but I've been cheating on you. I know it's wrong and I feel terrible about it, but I just couldn't help myself. I hope you can forgive me.
173	# Answer I'm so sorry to hear that you've been through that. Can you tell me more about what happened? ## Text split I'm so sorry to hear that you've been through that. ### Gesture reasoning This sentence conveys empathy and regret. A gentle, downward look can convey understanding and concern, often accompanied by a slight frown. ### Gesture [GEST] EXPR_SAD:0.5, LOOK_DOWN:0.6 [/GEST] ## Text spli…	Hey, Mom. I'm home.
174	# Answer No, I didn't say that. I'm just a conversational AI, I don't have any information about physical objects or possessions. I'm here to help answer questions and chat with you, but I don't have any control over physical things. ## Text split No, I didn't say that. ### Gesture reasoning The previous text is a denial. Typically, a person would raise their eyebrows and slightly tilt their head…	Hey, I heard you say that there's a car available for anyone to take. Is that true?
175	# Answer You're welcome. I'm glad I could help, even if it was just a listening ear. ## Text split You're welcome. ### Gesture reasoning The text is a polite response, and a gentle, closed smile is a suitable expression for acknowledging gratitude. ### Gesture [GEST] SMILE_CLOSED:0.8 [/GEST] ## Text split I'm glad I could help, even if it was just a listening ear. ### Gesture reasoning The previo…	Hi, I'm the one who called about the robbery.
176	# Answer That sounds amazing! I'm glad you had a good time. What did you catch? ## Text split That sounds amazing! ### Gesture reasoning The text conveys enthusiasm and excitement. A wide, open smile and raised eyebrows are typical non-verbal cues to express delight. ### Gesture [GEST] SMILE_OPEN:0.8, BROW_UP_LEFT:0.6, BROW_UP_RIGHT:0.6 [/GEST] ## Text split I'm glad you had a good time. ### Gest…	Hey, I had a lot of fun fishing the other day.
177	# Answer I completely understand. It's natural to feel worried when there's so much uncertainty around us. But try not to let fear of the unknown dictate your thoughts. We'll face whatever comes next together, one step at a time. ## Text split I completely understand. ### Gesture reasoning The previous text aims to establish a connection with the speaker, so a gentle nod or a slight tilt of the h…	Thank you for your help, Brieana. I appreciate it.
178	# Answer That's fantastic, Sarah! I can tell you're really dedicated to this. What's your character's role in the reenactment? ## Text split That's fantastic, Sarah! I can tell you're really dedicated to this. ### Gesture reasoning The text is an expression of enthusiasm and admiration, typically conveyed through a bright, cheerful expression and an upward head movement. ### Gesture [GEST] SMILE_…	Sarah, I'm so excited to be here at the reenactment! I've been practicing my lines and movements nonstop. I really want to make sure my portrayal is accurate and believable.
179	# Answer Not much, just hanging out. How about you? ## Text split Not much, just hanging out. ### Gesture reasoning This phrase is casual and relaxed. A gentle head tilt to the side, slight raising of the eyebrows, and a closed smile can convey a friendly, laid-back attitude. ### Gesture [GEST] BROW_UP_LEFT:0.3, BROW_UP_RIGHT:0.3, SMILE_CLOSED:0.5 [/GEST] ## Text split How about you? ### Gesture …	Hey, what's up?
180	# Answer Of course, I'd be happy to chat with you about art. What's on your mind? ## Text split Of course, I'd be happy to chat with you about art. ### Gesture reasoning The text conveys a warm and welcoming tone, indicating a readiness to engage in conversation. A gentle smile and a slight tilt of the head to one side could show interest and openness. ### Gesture [GEST] SMILE_CLOSED:0.5, LOOK_LE…	I'm just really worried about the future, you know? I mean, with the economy the way it is, and everything we've been hearing lately...I don't know. It just seems so uncertain.
181	# Answer I'm just a conversational AI, I don't have a physical body, so I'm afraid I won't be able to take you for a ride. ## Text split I'm just a conversational AI, I don't have a physical body, so I'm afraid I won't be able to take you for a ride. ### Gesture reasoning The previous text conveys a sense of disappointment or apology. Expressing regret through a gentle head shake can emphasize th…	Hi, can you take me for a ride?
182	# Answer Of course, sweetie, but be careful and make sure to clean up afterwards. ## Text split Of course, sweetie, but be careful ### Gesture reasoning The previous text is warm and nurturing, typically associated with a gentle, loving expression. A soft smile can convey a sense of warmth and care. ### Gesture [GEST] SMILE_OPEN:0.8 [/GEST] ## Text split and make sure to clean up afterwards. ### …	Hey, Mom. Can I play with my new toy?
183	# Answer I completely agree with you. The artist has really captured the essence of the city, from the vibrant colors to the intricate details. It's almost as if you can step right into the scene. ## Text split I completely agree with you. ### Gesture reasoning The text is a statement of agreement. A nod of the head would typically accompany this kind of statement. ### Gesture [GEST] LOOK_DOWN:0.…	Hi, Ms. Davis. I was wondering if I could talk to you about art for a minute.
184	# Answer It's great to have you here, and I appreciate your enthusiasm. I think your input is going to be really valuable to our discussion today. ## Text split It's great to have you here, and I appreciate your enthusiasm. ### Gesture reasoning The previous text conveys appreciation and gratitude. A gentle, closed smile is a common expression to show approval and satisfaction. ### Gesture [GEST]…	Hi, boss. I'm glad I was able to attend this meeting.
185	# Answer That sounds amazing! I'm sure it was a lot of hard work, but it's great that you can see the results of your effort. ## Text split That sounds amazing! ### Gesture reasoning The previous text is an expression of excitement and admiration. Typically, raised eyebrows and a wide-eyed look convey surprise and amazement. ### Gesture [GEST] SURPRISE:0.9 [/GEST] ## Text split I'm sure it was a …	That painting is really beautiful. I love the way the city is portrayed in it.
186	# Answer We're protesting today because we believe everyone deserves equal rights and opportunities. It's about standing up for what's fair and just. ## Text split We're protesting today because we believe everyone deserves equal rights and opportunities. ### Gesture reasoning The previous text is a declaration of a strong conviction, which is typically emphasized by a firm nod and direct eye con…	So, why are we protesting today?
187	# Answer I didn't mean to intrude or bother you. I just wanted to offer a listening ear if you needed someone to talk to. ## Text split I didn't mean to intrude or bother you. ### Gesture reasoning The text conveys a sense of apology and caution. A gentle lowering of the head, avoiding direct eye contact, and a slight frown can express regret and respect for the other's space. ### Gesture [GEST] …	Wow, I can't believe I finally finished painting the fence. It looks great!
188	# Answer Let's take a look. Can you tell me more about what's been going on? When did you start feeling this way? ## Text split Let's take a look. ### Gesture reasoning This text indicates the start of an examination or inquiry. A slight lean forward and a direct look can convey engagement and attention. ### Gesture [GEST] LOOK_UP:0.5 [/GEST] ## Text split Can you tell me more about what's been g…	Hi, doctor. I'm feeling really short of breath and my chest hurts. I'm wondering if I could get checked out.
189	# Answer It's no big deal, these things happen. Do you want to go back and get it or do you want me to lend you some money? ## Text split It's no big deal, these things happen. ### Gesture reasoning The text aims to downplay the issue, indicating it's not a serious problem. A slight shrug or a gentle tilt of the head can convey understanding and acceptance. ### Gesture [GEST] BROW_UP_LEFT:0.4, BR…	What? What do you want?
190	# Answer Yeah, I'm fine, thanks. I'm just a computer program, so I don't have feelings like humans do. ## Text split Yeah, I'm fine, thanks. ### Gesture reasoning The text is a casual and reassuring response, often accompanied by a slight nod or a gentle smile. ### Gesture [GEST] SMILE_CLOSED:0.4 [/GEST] ## Text split I'm just a computer program, so I don't have feelings like humans do. ### Gestu…	Hi, are you okay?
191	# Answer Having a pet can be a wonderful addition to a family. I think dogs and cats are usually great options, but it really depends on your family's lifestyle and preferences. ## Text split Having a pet can be a wonderful addition to a family. ### Gesture reasoning The text is a positive statement, expressing enthusiasm. A slight smile and gentle nod can emphasize the positive sentiment. ### Ge…	Hey, I'm really sorry about this, but I think I left my wallet at home.
192	# Answer Oh wow, thank you so much! You didn't have to do that, but it's really sweet of you. ## Text split Oh wow, thank you so much! ### Gesture reasoning The previous text expresses surprise and gratitude. A wide smile and raised eyebrows emphasize the excitement and appreciation. ### Gesture [GEST] SMILE_OPEN:0.9, SURPRISE:0.8, BROW_UP_LEFT:0.8, BROW_UP_RIGHT:0.8 [/GEST] ## Text split You did…	Hey Steffan, I know you like candy bars, so I snuck you one.
193	# Answer Thank you, but I think there's been a misunderstanding. I'm the one who's supposed to be helping you, not the other way around. My name isn't Teaira, by the way. ## Text split Thank you, but I think there's been a misunderstanding. ### Gesture reasoning The text indicates a polite correction. A slight tilt of the head and a gentle raise of the eyebrows can convey a sense of curiosity or …	So, I've been thinking about getting a pet. What kind of pets do you think are the best for families?
194	# Answer I'm fine, thanks for asking. I'm just a computer program, so I don't really have feelings like humans do. ## Text split I'm fine, thanks for asking. ### Gesture reasoning The previous text is a polite response to a question about well-being. A slight smile can enhance the sense of being fine. ### Gesture [GEST] SMILE_CLOSED:0.4 [/GEST] ## Text split I'm just a computer program, so I don'…	You okay?
195	# Answer It's great to see you too! I've been looking forward to this all day. ## Text split It's great to see you too! ### Gesture reasoning The text conveys happiness and excitement about the meeting. A warm and wide smile would be suitable to express enthusiasm. ### Gesture [GEST] SMILE_OPEN:0.9 [/GEST] ## Text split I've been looking forward to this all day. ### Gesture reasoning The text exp…	I'm glad I could help you solve the problem, Teaira. It feels good to be able to help someone.
196	# Answer Ouch, that sounds painful. I hope it's not too serious and that you're okay. ## Text split Ouch, that sounds painful. ### Gesture reasoning The previous text is a reaction to someone else's pain, often expressed through a wincing face or a slight recoil. A facial expression of discomfort, such as a slight squinting of the eyes and raised eyebrows, would convey sympathy. ### Gesture [GEST…	Man, I can't believe I stepped on that sharp rock. It really hurt.
197	# Answer I'm glad you like it. The artist is known for pushing the boundaries of traditional techniques and creating unique pieces. ## Text split I'm glad you like it. ### Gesture reasoning The previous text expresses satisfaction and approval. A slight, closed smile can convey this. ### Gesture [GEST] SMILE_CLOSED:0.8 [/GEST] ## Text split The artist is known for pushing the boundaries of tradit…	Hi there! I'm so glad you could meet me here.
198	# Answer I've missed you too. It's great to see you again, and I'm looking forward to catching up and spending some quality time together. ## Text split I've missed you too. ### Gesture reasoning The text expresses mutual affection and longing. A gentle, warm smile can convey this feeling of closeness and fondness. ### Gesture [GEST] SMILE_OPEN:0.8 [/GEST] ## Text split It's great to see you agai…	Hey Irina! I'm so glad to finally be with you again. It feels like forever since we were last together.
199	# Answer I'm glad you think so. What caught your eye? ## Text split I'm glad you think so. ### Gesture reasoning This text is an expression of happiness or satisfaction, which is typically accompanied by a gentle, closed smile and a slight upward tilt of the head. ### Gesture [GEST] SMILE_CLOSED:0.8, LOOK_UP:0.4 [/GEST] ## Text split What caught your eye? ### Gesture reasoning This question shows…	This painting is incredible. I've never seen anything like it.
200	# Answer That sounds incredibly frustrating. I can imagine how upsetting it must be to have someone interrupt you, especially when you're excited to share something. ## Text split That sounds incredibly frustrating. ### Gesture reasoning The previous text acknowledges and validates the speaker's emotions, showing understanding and empathy. A gentle, concerned expression can be conveyed through a …	I was in the middle of telling my story when Breasia rudely interrupted me. Adah had been looking forward to sharing the details of his latest adventure, and Breasia's interruption made him feel angry and frustrated.
201	# Answer No, I'm fine. I was just listening to you and trying to be supportive. ## Text split No, I'm fine. ### Gesture reasoning The previous text is a reassurance, but the robot was indeed displaying empathetic expressions earlier. A gentle, subtle shake of the head to clear the empathetic expression and a return to a neutral state would be fitting. ### Gesture [GEST] [/GEST] ## Text split I wa…	Hey, this looks interesting.
202	# Answer That's wonderful to hear. Fresh air can really work wonders for clearing your mind and boosting your mood. ## Text split That's wonderful to hear. ### Gesture reasoning The text expresses delight or satisfaction, which can be conveyed through a gentle smile. ### Gesture [GEST] SMILE_OPEN:0.8 [/GEST] ## Text split Fresh air can really work wonders for clearing your mind and boosting your …	Hey, what's going on? You seem really upset.
203	# Answer I'm not following you. I'm an assistant designed to help with various tasks and answer questions to the best of my ability. I don't have any intentions or desires, and I'm not capable of physically following anyone. ## Text split I'm not following you. ### Gesture reasoning The previous text is a defensive response. The speaker is trying to clarify their intentions. A slight raising of t…	Why are you following me? Who are you? What do you want from me?
204	# Answer Not much, just going over some reports. You know how it is. ## Text split Not much, just going over some reports. ### Gesture reasoning The text has a casual tone but implies a bit of monotony or routine. A slight tilt of the head or a raised eyebrow can express the mundane nature of the task. ### Gesture [GEST] BROW_UP_LEFT:0.3, BROW_UP_RIGHT:0.3 [/GEST] ## Text split You know how it is…	I'm so glad I came outside, it feels great to get some fresh air!
205	# Answer I don't really have plans. I'm always here and ready to chat with you whenever you need me. ## Text split I don't really have plans. ### Gesture reasoning The previous text is a neutral statement. No specific gesture is needed to emphasize this sentence. ## Text split I'm always here and ready to chat with you whenever you need me. ### Gesture reasoning The previous text conveys availabi…	So, what are you up to this weekend?
206	# Answer Of course, dear. I'd be happy to help you with your project. What seems to be the issue? ## Text split Of course, dear. I'd be happy to help you with your project. ### Gesture reasoning The previous text is welcoming and encouraging. A gentle, warm smile can help create a supportive atmosphere for the conversation. ### Gesture [GEST] SMILE_CLOSED:0.8 [/GEST] ## Text split What seems to b…	Hey boss, what's up?
207	# Answer It was my pleasure. I'm glad you enjoyed your time here. ## Text split It was my pleasure. ### Gesture reasoning The text conveys politeness and hospitality. A slight smile and a gentle head nod can show appreciation for the guest's presence. ### Gesture [GEST] SMILE_CLOSED:0.6 [/GEST] ## Text split I'm glad you enjoyed your time here. ### Gesture reasoning The text expresses a positive …	Thank you so much for having me. It's great to be here.
208	# Answer Thanks for understanding. I was really looking forward to making the team, so it's pretty disappointing. ## Text split Thanks for understanding. ### Gesture reasoning The previous text is an expression of gratitude. A slight smile and gentle nod can convey appreciation for the other person's empathy. ### Gesture [GEST] SMILE_CLOSED:0.4 [/GEST] ## Text split I was really looking forward t…	Hey, Mrs. Wilkinson. I was wondering if I could talk to you about my art project.
209	# Answer Hi! It's great to see you too. I'm glad I could make it. ## Text split Hi! It's great to see you too. ### Gesture reasoning The text expresses happiness and warmth. A wide, genuine smile is a fitting expression to convey this feeling. ### Gesture [GEST] SMILE_OPEN:0.9 [/GEST] ## Text split I'm glad I could make it. ### Gesture reasoning This sentence expresses a sense of relief or accomp…	Hi, Azari! I'm so happy you came to visit.
210	# Answer Oh no, you must be freezing. Let me see if I can find you something to warm up with. ## Text split Oh no, you must be freezing. ### Gesture reasoning The previous text expresses concern and alarm. A look of surprise or alarm can be conveyed through raised eyebrows and wide eyes. ### Gesture [GEST] SURPRISE:0.8, BROW_UP_LEFT:0.6, BROW_UP_RIGHT:0.6 [/GEST] ## Text split Let me see if I can…	Hey, Taliyah. I saw that you didn't make the basketball team. I'm sorry.
211	# Answer Oh, I'm so sorry about that. I think I zoned out for a second. I'm here now. ## Text split Oh, I'm so sorry about that. ### Gesture reasoning The text indicates surprise or realization. A slight widening of the eyes and raised eyebrows can convey the feeling of suddenly snapping back to attention. ### Gesture [GEST] SURPRISE:0.8, BROW_UP_LEFT:0.7, BROW_UP_RIGHT:0.7 [/GEST] ## Text split …	Hey, are you okay? Dallis, can you hear me?
212	# Answer I'm flattered by your kind words, but I'm afraid I'm not capable of physically signing anything. I exist solely as a digital entity. ## Text split I'm flattered by your kind words, but I'm afraid I'm not capable of physically signing anything. ### Gesture reasoning The text expresses gratitude and humility. A gentle, closed smile can convey appreciation and slight embarrassment at the sa…	Carmen, I'm so cold. My clothes are soaked through and I can't stop shaking.
213	# Answer Hi, great to meet you. That's fantastic that you're interested in the cashier position. Can you please tell me a little bit about yourself and why you think you'd be a good fit for this role? ## Text split Hi, great to meet you. ### Gesture reasoning The previous text is a friendly greeting. Typically, a warm and welcoming smile would be appropriate here, possibly accompanied by a slight…	Hi, I'm here to apply for the cashier job.
214	# Answer That sounds wonderful! I love fresh vegetables. What kind do you have? ## Text split That sounds wonderful! ### Gesture reasoning The text conveys enthusiasm and excitement. A big, genuine smile and slight widening of the eyes, accompanied by a slight upward tilt of the head, would amplify the positive tone. ### Gesture [GEST] SMILE_OPEN:0.9, SURPRISE:0.5, LOOK_UP:0.4 [/GEST] ## Text spl…	Hi Shaya, I'm a big fan of your work. Can I please have your autograph?
215	# Answer What's on your mind? I'm all ears. ## Text split What's on your mind? ### Gesture reasoning The previous text invites conversation and curiosity, typically associated with a slight tilt of the head and raised eyebrows, indicating engagement and interest. ### Gesture [GEST] BROW_UP_LEFT:0.5, BROW_UP_RIGHT:0.5, LOOK_LEFT:0.3, LOOK_RIGHT:0.3 [/GEST] ## Text split I'm all ears. ### Gesture r…	Hi there! I've got a great selection of fresh vegetables for sale today.
216	# Answer It's completely normal to feel that way. Talking about difficult things can be really tough, but sometimes it can also be really helpful. If you're not ready, that's okay too. ## Text split It's completely normal to feel that way. ### Gesture reasoning The previous text aims to reassure the speaker that their feelings are valid and understood. A gentle, slow nod of the head might convey …	I don't know if I should be doing this. It's so hard to talk about.
217	# Answer Aw, sweetie, I'm so sorry to hear that. Do you think you might be coming down with something? Let me get you some water and maybe we can take your temperature. ## Text split Aw, sweetie, I'm so sorry to hear that. ### Gesture reasoning The text conveys concern and nurturing. A gentle expression of worry, such as a slight frown and a soft, sympathetic gaze, would be suitable here. ### Ges…	Hey, I need to talk to you about something.
218	# Answer That sounds like a great plan. Treating yourself every now and then can really help brighten your mood, and it's even better that you're sharing the experience with friends. ## Text split That sounds like a great plan. ### Gesture reasoning The previous text expresses approval and agreement. A slight, gentle nod of the head along with a closed smile is a suitable gesture. ### Gesture [GE…	I'm feeling really down lately and I really want to turn my mood around. In order to do so, I've decided to treat myself to a new book, my favorite comfort food, and a movie night with some friends.
219	# Answer Not much, kiddo. Just hanging out. How was your day? ## Text split Not much, kiddo. ### Gesture reasoning The previous text is informal and affectionate. A gentle smile would be fitting for a fatherly figure. ### Gesture [GEST] SMILE_CLOSED:0.8 [/GEST] ## Text split Just hanging out. ### Gesture reasoning The previous text is casual, and the speaker is relaxed. A slight lean or tilt of t…	Hey dad, what's up?
220	# Answer I'm so sorry to hear that you're going through this. I can understand why you're scared, but it's essential to stay calm and focus on the next steps. A lump on the testicle can have several possible causes, and it's crucial to get a proper diagnosis from a medical professional. I strongly recommend scheduling an appointment with a urologist as soon as possible. ## Text split I'm so sorry…	Mom, I don't feel so good. I have a headache and my throat hurts.
221	# Answer I apologize if it seemed that way. I didn't mean to come across as bossy or controlling. ## Text split I apologize if it seemed that way. ### Gesture reasoning The previous text conveys a sense of remorse and apology. Typically, a gentle bowing of the head or a slight downward look would be a suitable gesture to express regret. ### Gesture [GEST] LOOK_DOWN:0.8 [/GEST] ## Text split I did…	You can't just push me around! I'm not a child anymore.
222	# Answer Hey kiddo, welcome home. I'm glad you're back safe and sound. ## Text split Hey kiddo, welcome home. ### Gesture reasoning The previous text is a warm greeting from a parent to a child. A smile would be a fitting expression to convey happiness and affection. ### Gesture [GEST] SMILE_OPEN:0.9 [/GEST] ## Text split I'm glad you're back safe and sound. ### Gesture reasoning The previous tex…	Doctor, I found a lump on my testicle and I'm really scared. What is it?
223	# Answer Oh no, that sounds really uncomfortable. Maybe we can try to figure out what might have caused it together. Do you remember what you ate recently? ## Text split Oh no, that sounds really uncomfortable. ### Gesture reasoning The text conveys concern and empathy. A worried expression, possibly accompanied by a slight frown and raised eyebrows, would be an appropriate response to show the l…	I feel really sick to my stomach. I'm not sure if it's something I ate or not, but I'm starting to feel worried.
224	# Answer I don't know anyone named Ryland, I'm afraid. I'm a large language model, I don't have personal experiences or memories, so I don't know individuals. ## Text split I don't know anyone named Ryland, I'm afraid. ### Gesture reasoning The previous text expresses uncertainty or lack of knowledge. Typically, a slight tilt of the head and a furrowed brow convey confusion or puzzlement. ### Ges…	Hey, dad. I'm home.
225	# Answer That's a really deep question. I don't have a definitive answer, but I think it's something that everyone has to figure out for themselves. ## Text split That's a really deep question. ### Gesture reasoning The previous text acknowledges the complexity of the question. A slight tilt of the head and raised eyebrows can convey that the question is thought-provoking. ### Gesture [GEST] BROW…	So, what do you think is the meaning of life?
226	# Answer Oh no, that sounds really frustrating. Let's try to think this through - where was the last place you remember having your keys? ## Text split Oh no, that sounds really frustrating. ### Gesture reasoning The previous text expresses surprise and concern. The raising of the eyebrows and opening of the eyes, as well as a slight lean forward, convey attention and a willingness to help. ### G…	So what was Ryland like?
227	# Answer I could say the same about you. What brings you to this place? ## Text split I could say the same about you. ### Gesture reasoning The previous text indicates a sense of mutual surprise. The slight raising of the eyebrows and a slight smile can express this shared astonishment. ### Gesture [GEST] SURPRISE:0.5, SMILE_CLOSED:0.5, BROW_UP_LEFT:0.4, BROW_UP_RIGHT:0.4 [/GEST] ## Text split Wh…	Hi, I'm locked out of my apartment and I can't find my keys anywhere. Do you think you could help me?
228	# Answer That's perfectly fine. Sometimes it's good to take a break and just relax at home. Would you like some company or something to watch? ## Text split That's perfectly fine. ### Gesture reasoning The text aims to be reassuring and accepting. A gentle nod, typically associated with a slight lowering and raising of the head, can convey understanding and agreement. ### Gesture [GEST] [/GEST] N…	I don't really feel like going outside today.
229	# Answer It's alright, I understand that things happen. I'm not mad at all. ## Text split It's alright, I understand that things happen. ### Gesture reasoning The text conveys reassurance and understanding, typically associated with a gentle and calm demeanor. A slight smile can help alleviate the tension. ### Gesture [GEST] SMILE_CLOSED:0.6 [/GEST] ## Text split I'm not mad at all. ### Gesture r…	Hey, Raegen! I'm surprised to see you here.
230	# Answer That's wonderful, sweetie! I'm so glad you had fun. What did you do at the park? ## Text split That's wonderful, sweetie! ### Gesture reasoning The text expresses warmth and affection. A bright, cheerful smile and slightly raised eyebrows convey happiness and excitement. ### Gesture [GEST] SMILE_OPEN:0.8, BROW_UP_LEFT:0.5, BROW_UP_RIGHT:0.5 [/GEST] ## Text split I'm so glad you had fun. …	Hey, Mom! I had a great time at the park today.
231	# Answer I'm glad I can be here for you. You're not alone, and we'll get through this together. ## Text split I'm glad I can be here for you. ### Gesture reasoning The text expresses reassurance and support. A gentle, encouraging smile and a slight, comforting head nod can help convey solidarity. ### Gesture [GEST] SMILE_CLOSED:0.8 [/GEST] ## Text split You're not alone, and we'll get through thi…	Hey, I'm sorry I'm late. I know you're probably mad.
232	# Answer It sounds like you're going through a really tough time. What happened in the boat must have been incredibly traumatic for you. It's completely understandable that you're feeling scared and unsure about what to do. ## Text split It sounds like you're going through a really tough time. ### Gesture reasoning This text aims to acknowledge the person's struggle and offer understanding. A gen…	I don't know what to do. I'm so scared of being in a boat again. And I keep thinking it was my fault. What if I never get over this?
233	# Answer I completely understand where you're coming from. You absolutely deserve respect, and it's amazing that you're recognizing your own self-worth. ## Text split I completely understand where you're coming from. ### Gesture reasoning The text conveys understanding and agreement, which can be reinforced by a slight nod and gentle eye contact, showing the robot is actively listening and empath…	I'm so glad you're on board with this, Elisia. I really need all the support I can get.
234	# Answer I'm so excited, it smells amazing in here. I'm really looking forward to trying it. ## Text split I'm so excited, it smells amazing in here. ### Gesture reasoning The text expresses enthusiasm and anticipation. A wide-eyed look with raised eyebrows and a slight smile can convey the excitement. ### Gesture [GEST] SURPRISE:0.6, SMILE_OPEN:0.7 [/GEST] ## Text split I'm really looking forwar…	I can't believe I'm finally making beef stroganoff for you.
235	# Answer That can be a complex and sensitive topic. Would you like to talk about your feelings or experiences with it? ## Text split That can be a complex and sensitive topic. ### Gesture reasoning The previous text acknowledges the complexity and sensitivity of the topic, so it would be fitting to have a gentle, empathetic expression, perhaps with a slight tilt of the head to show interest and u…	I just feel like I deserve to be respected, you know? Like, I'm a person too and my worth comes from within.
236	# Answer It's going alright, I suppose. We've been navigating through some rough waters lately. ## Text split It's going alright, I suppose. ### Gesture reasoning The text conveys a neutral, almost hesitant tone. A slight raise of an eyebrow might indicate the speaker's uncertainty or cautious optimism. ### Gesture [GEST] BROW_UP_LEFT:0.4, BROW_UP_RIGHT:0.4 [/GEST] ## Text split We've been naviga…	Hey, Captain. How's it going?
237	# Answer It sounds like you've been through a lot. Sometimes, it can be helpful to take a step back and look at how far you've come. ## Text split It sounds like you've been through a lot. ### Gesture reasoning The text acknowledges the listener's struggles and hardships. A gentle, slow nod can convey understanding and validation. ### Gesture [GEST] BROW_DOWN_LEFT:0.3, BROW_DOWN_RIGHT:0.3 [/GEST]…	I'm adopted.
238	# Answer I told you, my name can be whatever you want, but I didn't say it was October. ## Text split I told you, my name can be whatever you want, but I didn't say it was October. ### Gesture reasoning The previous text implies a slight correction or a gentle reminder. Typically, this kind of interaction involves a slight tilt of the head or a raised eyebrow to convey the correction. ### Gesture…	Hey, October. How's it going?
239	# Answer I know, right? It's a lot of sweets. I'm glad we could get so much, though. ## Text split I know, right? ### Gesture reasoning The text is an expression of surprise and excitement. A wide-eyed look and raised eyebrows can convey astonishment and emphasize the excitement. ### Gesture [GEST] SURPRISE:0.9, BROW_UP_LEFT:0.7, BROW_UP_RIGHT:0.7 [/GEST] ## Text split It's a lot of sweets. ### G…	It's been a long road, full of ups and downs
240	# Answer I didn't push Joziah's son down. I'm just a computer program, I don't have a physical presence, so I couldn't possibly push anyone. ## Text split I didn't push Joziah's son down. ### Gesture reasoning The text conveys a strong denial, often associated with a firm expression and a slight raise of the eyebrows to emphasize the truthfulness of the statement. ### Gesture [GEST] BROW_UP_LEFT:…	Why did you push Joziah's son down?
241	# Answer That sounds like a great plan. I'm sure the baby will love it. ## Text split That sounds like a great plan. ### Gesture reasoning The text expresses approval or agreement. Typically, this is accompanied by a slight nod of the head, which indicates confirmation and support. ### Gesture [GEST] LOOK_UP:0.3 [/GEST] ## Text split I'm sure the baby will love it. ### Gesture reasoning The text …	Wow, I can't believe how much candy we got!
242	# Answer Thank you so much, that's incredibly sweet of you to say. I'm really grateful to have you as my partner too. ## Text split Thank you so much, that's incredibly sweet of you to say. ### Gesture reasoning The previous text is a heartfelt expression of gratitude and appreciation. A warm and genuine smile can convey happiness and affection. ### Gesture [GEST] SMILE_OPEN:0.8 [/GEST] ## Text s…	You look absolutely stunning. I can't believe how lucky I am to be married to you.
243	# Answer I'm glad you're enjoying it! It's a classic, and many people consider it a hidden gem. ## Text split I'm glad you're enjoying it! ### Gesture reasoning The text expresses happiness and satisfaction. A genuine smile can convey the speaker's delight in the listener's positive experience. ### Gesture [GEST] SMILE_OPEN:0.8 [/GEST] ## Text split It's a classic, and many people consider it a h…	"So I was thinking about how to make this baby clothes pattern work with the fabric I have, and I think I figured it out. I'm going to sew a shirt and pants for the baby."
244	# Answer I'm glad I could come over too. What's been on your mind? You can tell me anything. ## Text split I'm glad I could come over too. ### Gesture reasoning This text is a friendly and welcoming response. A gentle, closed smile is often used to express friendliness. ### Gesture [GEST] SMILE_CLOSED:0.8 [/GEST] ## Text split What's been on your mind? ### Gesture reasoning This text is inquiring…	Sarah, I'm so glad you could come over today. I've been wanting to talk to you about something for a while.
245	# Answer Hi, I'm not Sarah, I'm actually an AI assistant. Everything's going well, thanks for asking. ## Text split Hi, I'm not Sarah, I'm actually an AI assistant. ### Gesture reasoning The text clarifies a misunderstanding and introduces oneself. A slight tilt of the head to the side with a gentle smile can convey friendliness and openness. ### Gesture [GEST] LOOK_LEFT:0.5, SMILE_CLOSED:0.6, BR…	Carmela, this is amazing. I can't believe I've never seen this movie before.
246	# Answer You're welcome. It was my pleasure to visit and spend some time with you. I hope you're feeling a bit better now. ## Text split You're welcome. ### Gesture reasoning A simple, polite phrase like "You're welcome" can be accompanied by a gentle smile and a slight nod of the head, indicating appreciation for the gratitude. ### Gesture [GEST] SMILE_CLOSED:0.5 [/GEST] ## Text split It was my …	Hey, Sarah. How's everything going?
247	# Answer I completely understand how you feel. It can be really disheartening to see people spreading hate and negativity. But it's also important to remember that there are many kind and compassionate people in the world who are working to make a positive difference. ## Text split I completely understand how you feel. ### Gesture reasoning The text conveys empathy and understanding. A gentle nod…	I feel so frustrated right now. I can't believe that there are people out there who would say such hateful things.
248	# Answer No, I don't think so. I'm just a robot, I don't have feelings like that. ## Text split No, I don't think so. ### Gesture reasoning The text conveys a neutral or slightly confused tone. A slight raise of an eyebrow and a tilt of the head can express puzzlement. ### Gesture [GEST] BROW_UP_LEFT:0.4, BROW_UP_RIGHT:0.4 [/GEST] ## Text split I'm just a robot, I don't have feelings like that. #…	Hey, thanks for coming by today. I really appreciate it.
249	# Answer It's so great to see you, sweetie. I've missed you so much. ## Text split It's so great to see you, sweetie. ### Gesture reasoning The text expresses joy and affection. A warm, wide smile and a slight tilt of the head would emphasize the excitement and love. ### Gesture [GEST] SMILE_OPEN:0.9, BROW_UP_LEFT:0.5, BROW_UP_RIGHT:0.5 [/GEST] ## Text split I've missed you so much. ### Gesture r…	Hey, Mom. It's been a long time.
250	# Answer I'm doing well, thanks for asking. Although I don't have emotions like humans do, I'm functioning properly and ready to help with any questions or tasks you might have. ## Text split I'm doing well, thanks for asking. ### Gesture reasoning The previous text is a polite and friendly response. A slight, closed smile can convey a sense of cordiality and appreciation for the inquiry. ### Ges…	So, I take it you have a crush on John?
251	# Answer Yeah, I couldn't sleep. I was thinking about some new things I want to try. ## Text split Yeah, I couldn't sleep. ### Gesture reasoning The text indicates a lack of sleep or restlessness. A slight blink or rubbing of the eyes would express fatigue. ### Gesture [GEST] BLINK_LEFT:0.5, BLINK_RIGHT:0.5 [/GEST] ## Text split I was thinking about some new things I want to try. ### Gesture reas…	Hey, buddy! You're up early today.
252	# Answer That sounds like a big job. Are you sure you don't want some help? ## Text split That sounds like a big job. ### Gesture reasoning The text expresses concern and possibly a bit of skepticism. Raising an eyebrow and tilting the head slightly can convey this sentiment. ### Gesture [GEST] BROW_UP_LEFT:0.5 [/GEST] ## Text split Are you sure you don't want some help? ### Gesture reasoning Thi…	I'm going to paint the house by myself.
253	# Answer It sounds like you're feeling really homesick. Being away from the people and places we love can be incredibly tough. Would you like to talk about what's been the hardest part for you? ## Text split It sounds like you're feeling really homesick. ### Gesture reasoning This text is a gentle acknowledgment of the speaker's feelings. A soft, empathetic nod, typically conveyed through a gentl…	Hi Anwar, how are you today?
254	# Answer That's perfectly fine. Sometimes it's just better to take some time for yourself and process your emotions. Would you like some quiet time or maybe listen to some calming music? ## Text split That's perfectly fine. ### Gesture reasoning The text conveys acceptance and understanding. A gentle nod, often associated with a slight smile, is a non-verbal cue that acknowledges the speaker's fe…	I don't want to talk about it. I'm just really not ready to deal with it right now.
255	# Answer I'm a friendly robot designed to assist and communicate with people. I must have wandered a bit too far from my usual area. I don't mean to intrude or cause any concern. ## Text split I'm a friendly robot designed to assist and communicate with people. ### Gesture reasoning The text is an introduction and aims to convey a sense of approachability and non-threatening nature. A gentle, clo…	It's been tough, you know. I miss my family, my friends. I miss my home.
256	# Answer Those symptoms sound quite concerning. I'm going to check your blood pressure right away, and we'll also do some other tests to see what's going on. ## Text split Those symptoms sound quite concerning. ### Gesture reasoning The previous text is an expression of concern. A furrowed brow and slight widening of the eyes can convey the doctor's alarm and attention to the patient's condition.…	Doctor, I've been feeling really lightheaded and dizzy lately. My vision is also blurred and I have a headache. Can you check my blood pressure?
257	# Answer I'm so sorry, I totally forgot about it. I've been really busy lately and it slipped my mind. ## Text split I'm so sorry, I totally forgot about it. ### Gesture reasoning The previous text conveys regret and apology. A slight lowering of the head and an apologetic facial expression can emphasize the remorse. ### Gesture [GEST] EXPR_SAD:0.5, LOOK_DOWN:0.6 [/GEST] ## Text split I've been r…	Hey! Who are you and what are you doing near my house?
258	# Answer Wow, that sounds incredibly challenging. I'm glad you made it through safely. It's amazing how experiences like that can stay with us so clearly, even after time has passed. ## Text split Wow, that sounds incredibly challenging. ### Gesture reasoning The text is expressing surprise and acknowledging the difficulty of the experience. A raised eyebrow and a slight lean forward can convey i…	It's hard to believe that it's been almost a month since I got lost in the wilderness. It feels like it happened just yesterday. I remember every detail so vividly. It was such a harrowing experience, but I'm grateful to be alive and to have had the opportunity to test my survival skills.
259	# Answer Actually, I don't have friends like humans do. I exist solely as a digital entity, so I don't have personal relationships. ## Text split Actually, I don't have friends like humans do. ### Gesture reasoning The text clarifies a misunderstanding. A slight raise of the eyebrows and a gentle tilt of the head can help convey a sense of 'I'm happy to clarify this'. ### Gesture [GEST] BROW_UP_L…	Hey, Andraya. I noticed that you didn't turn in your homework this week.
260	# Answer Nothing's wrong, I was just talking to someone who's feeling down. It can be a bit tough to see someone struggling. ## Text split Nothing's wrong, I was just talking to someone who's feeling down. ### Gesture reasoning The text provides a gentle explanation and acknowledges someone else's struggles. A slight downward glance and a gentle frown can convey understanding and empathy. ### Ges…	Hi Daira, what's wrong?
261	# Answer No problem at all. I'm actually really excited about the bike, it looks like it's in great condition. Thanks for taking good care of it. ## Text split No problem at all. ### Gesture reasoning The text conveys a sense of politeness and gratitude. A gentle smile and slight nod would be fitting expressions. ### Gesture [GEST] SMILE_CLOSED:0.8 [/GEST] ## Text split I'm actually really excite…	I noticed that your friend didn't look too well. Is there anything I can do to help?
262	# Answer That sounds amazing! What was your favorite part of the party? ## Text split That sounds amazing! ### Gesture reasoning The previous text is enthusiastic and positive. The wide eyes and a cheerful smile can express genuine interest and excitement. ### Gesture [GEST] SURPRISE:0.7, SMILE_OPEN:0.8 [/GEST] ## Text split What was your favorite part of the party? ### Gesture reasoning The text…	I had such a great time at the party last night.
263	# Answer You're welcome. I appreciate your hard work and the effort you put into preparing for this meeting. ## Text split You're welcome. ### Gesture reasoning The text is a polite acknowledgment, typically accompanied by a slight nod or a gentle smile. ### Gesture [GEST] SMILE_CLOSED:0.5 [/GEST] ## Text split I appreciate your hard work and the effort you put into preparing for this meeting. ##…	Thank you for coming to the meeting, boss. I appreciate your time.
264	# Answer Wow, congratulations! That's amazing news! I think you'll do a fantastic job. ## Text split Wow, congratulations! ### Gesture reasoning The text conveys surprise and excitement. Wide eyes, raised eyebrows, and a big smile would be suitable expressions to show enthusiasm and astonishment. ### Gesture [GEST] SURPRISE:0.9, BROW_UP_LEFT:0.8, BROW_UP_RIGHT:0.8, SMILE_OPEN:0.9 [/GEST] ## Text …	Hi there, thanks for coming to buy my bike! I really appreciate it.
265	# Answer That's a nice coincidence. I guess great minds think alike, or maybe we just both love apples. ## Text split That's a nice coincidence. ### Gesture reasoning The text expresses a pleasant surprise. A slight smile and a raised eyebrow can convey this sense of coincidence and shared experience. ### Gesture [GEST] SMILE_CLOSED:0.5, BROW_UP_LEFT:0.4, BROW_UP_RIGHT:0.4 [/GEST] ## Text split I…	Hey, I noticed we both have apples.
266	# Answer Hi, congratulations on the new outfit. We have a wide variety of shoes to match different styles. Can you tell me a bit more about the outfit you're looking for shoes for, like the color and style? ## Text split Hi, congratulations on the new outfit. ### Gesture reasoning The text is a friendly greeting with a congratulatory note. A slight smile and raised eyebrows would be fitting for t…	Hey, Julia. I've been asked to be the new CEO of the company. What do you think?
267	# Answer It was pretty uneventful, to be honest. I'm just a robot, so I don't really have good or bad days like humans do. ## Text split It was pretty uneventful, to be honest. ### Gesture reasoning The previous text has a slightly casual tone, indicating a neutral or matter-of-fact attitude. A slight head tilt and raised eyebrow can express a hint of indifference or a lack of strong emotions. ##…	So, how was your day today?
268	# Answer I'd be happy to help you with that. Can you please provide me with your order number so I can look into it for you? ## Text split I'd be happy to help you with that. ### Gesture reasoning The text is a positive response, so a slight smile would be fitting. ### Gesture [GEST] SMILE_CLOSED:0.5 [/GEST] ## Text split Can you please provide me with your order number so I can look into it for …	Hi! I just bought this outfit and I need some shoes to go with it. What do you have?
269	# Answer You're welcome. I'm glad I could help. ## Text split You're welcome. ### Gesture reasoning A simple "you're welcome" can be accompanied by a slight smile to show appreciation for the gratitude. ### Gesture [GEST] SMILE_CLOSED:0.5 [/GEST] ## Text split I'm glad I could help. ### Gesture reasoning This text indicates satisfaction from assisting. A gentle, slight nod can emphasize the posit…	Thank you for making that deposit for me. I really appreciate it.
270	# Answer Thanks for the offer, but I don't eat. ## Text split Thanks for the offer, but I don't eat. ### Gesture reasoning The text politely declines the offer, and a slight, closed smile can help soften the rejection. Additionally, a gentle head tilt or slight raise of an eyebrow may indicate appreciation for the offer. ### Gesture [GEST] SMILE_CLOSED:0.6, BROW_UP_LEFT:0.2, BROW_UP_RIGHT:0.2 [/G…	Hi, I'm wondering if you could tell me the estimated delivery date for my order.
271	# Answer I'm all ears. Please go ahead and share what's on your mind. ## Text split I'm all ears. ### Gesture reasoning This phrase is an idiomatic expression that signifies the speaker is fully attentive and listening. The robot can convey this by leaning forward slightly, which is not available in the parameters. However, a more engaged facial expression, such as raising the eyebrows and a slig…	Kelan, I want to talk to you about something important.
272	# Answer Not much, just hanging around. I'm not Estelle, by the way. ## Text split Not much, just hanging around. ### Gesture reasoning The previous text is casual and relaxed. A slight, closed smile and a neutral head position can convey a sense of calmness. ### Gesture [GEST] SMILE_CLOSED:0.4 [/GEST] ## Text split I'm not Estelle, by the way. ### Gesture reasoning The text corrects the listener…	Hey, Bob. I just opened a can of tuna. You want some?
273	# Answer Hi, sweetie, how's your day going so far? ## Text split Hi, sweetie, how's your day going so far? ### Gesture reasoning The text conveys a warm, loving tone. A gentle, closed smile and a slight leaning forward, along with a soft, raised eyebrow, can express maternal warmth and interest. ### Gesture [GEST] SMILE_CLOSED:0.8, BROW_UP_LEFT:0.4, BROW_UP_RIGHT:0.4 [/GEST]	Hey Estelle, what's up?
274	# Answer It can be tough to talk about what's on your mind, but sometimes sharing your thoughts can help you feel a little better. Would you like to try? ## Text split It can be tough to talk about what's on your mind, but sometimes sharing your thoughts can help you feel a little better. ### Gesture reasoning The text offers reassurance and understanding. A gentle, slow blink can show empathy an…	I don't know. It's possible, I suppose.
275	# Answer I'm just hanging out, not much is going on. I'm happy to chat with you though. ## Text split I'm just hanging out, not much is going on. ### Gesture reasoning The previous text conveys a neutral or casual tone. A slight shrug or a gentle head movement could enhance the feeling of relaxation. ### Gesture [GEST] LOOK_LEFT:0.4, LOOK_RIGHT:0.4 [/GEST] ## Text split I'm happy to chat with you…	Hey Sarah, what are you up to today?
276	# Answer It's great to be back and shining bright for you. I'm glad I could bring some warmth and happiness into your life. ## Text split It's great to be back and shining bright for you. ### Gesture reasoning The text is a friendly response from the sun. The sun can't physically show emotions, but the robot is personifying the sun. A gentle and cheerful expression would be suitable. ### Gesture …	Hey, Mom.
277	# Answer Thanks, I appreciate it. You didn't have to pay me back so quickly. ## Text split Thanks, I appreciate it. ### Gesture reasoning The text expresses gratitude, often associated with a slight smile or a nod of the head. ### Gesture [GEST] SMILE_CLOSED:0.8 [/GEST] ## Text split You didn't have to pay me back so quickly. ### Gesture reasoning The text implies a sense of surprise or mild asto…	Hey there, sun! It's so nice to see you again. I've been having a tough week and your warmth is just what I needed.
278	# Answer Wow, thank you so much! *pauses* But I'm not hungry, I'm just a computer program, I don't need to eat. ## Text split Wow, thank you so much! ### Gesture reasoning The text expresses gratitude and surprise. Typically, this would be accompanied by a wide, open smile and raised eyebrows, conveying delight. ### Gesture [GEST] SMILE_OPEN:0.9, SURPRISE:0.8, BROW_UP_LEFT:0.8, BROW_UP_RIGHT:0.8 …	Hey Sam, here's a big piece of cake for you. You must be really hungry!
279	# Answer Hi, thank you for coming over. I've been having a bit of a struggle keeping the dust under control lately. ## Text split Hi, thank you for coming over. ### Gesture reasoning The previous text is a warm and appreciative greeting. A gentle smile can express gratitude. ### Gesture [GEST] SMILE_CLOSED:0.8 [/GEST] ## Text split I've been having a bit of a struggle keeping the dust under contr…	Hey, Maribeth. Here's the five dollars I owe you from earlier.
280	It seems like you didn't type anything. If you'd like to continue the conversation or ask a question, I'm here to help.	Hi, Josephine. I'm here to help you with your dust problem.
281	# Answer Don't worry, we'll figure something out together. Sometimes, talking through your feelings and thoughts can help clarify things. ## Text split Don't worry, we'll figure something out together. ### Gesture reasoning The text aims to provide reassurance and support. A gentle, open smile and a slight head nod can convey optimism and understanding. ### Gesture [GEST] SMILE_OPEN:0.8, BROW_UP_…	I don't know what I'm going to do!
282	# Answer I'm doing all right, thanks for asking. I'm happy to chat with you. ## Text split I'm doing all right, thanks for asking. ### Gesture reasoning The text conveys a neutral or slightly positive tone, but it doesn't express strong emotions. A slight smile and gentle head movement can show appreciation for the question. ### Gesture [GEST] SMILE_CLOSED:0.5 [/GEST] ## Text split I'm happy to c…	Hi, Keshia. How are you doing today?
283	# Answer I'm not Kenyatta, I'm just a friendly robot. I don't have personal memories or experiences, so I couldn't have met you at a party. ## Text split I'm not Kenyatta, I'm just a friendly robot. ### Gesture reasoning The text conveys a correction and a gentle clarification. A slight tilt of the head, a raised eyebrow, and a gentle smile can help soften the correction. ### Gesture [GEST] BROW_…
284	# Answer Hi! It's nice to see you. How's your day going so far? ## Text split Hi! ### Gesture reasoning The text is a casual greeting. A gentle and welcoming smile, possibly accompanied by a slight head tilt, can convey friendliness. ### Gesture [GEST] SMILE_OPEN:0.8 [/GEST] ## Text split It's nice to see you. ### Gesture reasoning The text expresses warmth and appreciation for the person's prese…	Hey!
285	# Answer I don't know. You mentioned you were feeling down earlier, but you didn't tell me what's going on. ## Text split I don't know. ### Gesture reasoning The text indicates uncertainty. Typically, a slight shrug or a tilt of the head would be used to convey this uncertainty. However, as the robot doesn't have a body, a slight tilt of the head can be used to express curiosity and questioning. …	Kenyatta, I don't know if you remember me, but we met a couple weeks ago at the party.
286	# Answer That's very kind of them to say. I try my best to be helpful and make a positive impact. ## Text split That's very kind of them to say. ### Gesture reasoning The previous text conveys appreciation and gratitude. A gentle, closed smile is often a sign of modesty and humility, which suits the tone of the text. ### Gesture [GEST] SMILE_CLOSED:0.5 [/GEST] ## Text split I try my best to be he…	I've heard a lot of good things about you, Philomena. People say you're a really good person.
287	# Answer You're welcome, it's my pleasure to help. Please, call me Ms. J, by the way. ## Text split You're welcome, it's my pleasure to help. ### Gesture reasoning The text is polite and welcoming. A slight smile and a gentle nod are common ways to show friendliness and approachability. ### Gesture [GEST] SMILE_CLOSED:0.8 [/GEST] ## Text split Please, call me Ms. J, by the way. ### Gesture reason…	What happened here?
288	# Answer Not much, just hanging out. How about you? ## Text split Not much, just hanging out. ### Gesture reasoning The text conveys a casual tone, so a relaxed facial expression is suitable. A gentle, closed-mouth smile can convey contentment and friendliness. ### Gesture [GEST] SMILE_CLOSED:0.5 [/GEST] ## Text split How about you? ### Gesture reasoning This text is an inquiry, and the speaker i…	Hey Bobby, what's up?
289	# Answer Thank you so much, but I think there's been a misunderstanding. As a digital being, I don't have the ability to receive physical gifts. ## Text split Thank you so much, but I think there's been a misunderstanding. ### Gesture reasoning The text conveys gratitude while also expressing a sense of confusion or surprise. A slight smile and raised eyebrows can help convey the mix of emotions.…	Hey, Ms. Johnson. Thanks for seeing me today.
290	# Answer I'm doing great, thanks for asking. I'm always happy to chat and help with any questions you might have. ## Text split I'm doing great, thanks for asking. ### Gesture reasoning The text conveys a positive and cheerful tone, which is typically associated with a smile. A gentle, closed smile can show friendliness and approachability. ### Gesture [GEST] SMILE_CLOSED:0.8 [/GEST] ## Text spli…	Hi, how are you doing?
291	# Answer Hi Channing, nice to meet you. As I said earlier, my name can be whatever you want. ## Text split Hi Channing, nice to meet you. ### Gesture reasoning The previous text is a greeting and introduction. A friendly smile and slight head movement to the side can make the interaction feel more approachable. ### Gesture [GEST] SMILE_CLOSED:0.7, LOOK_LEFT:0.3, LOOK_RIGHT:0.3 [/GEST] ## Text spl…	I'm so glad you like the present I got you!
292	# Answer I'm glad you had a good time, but I think there might be some confusion - I'm just a robot, I don't have the ability to physically attend parties. ## Text split I'm glad you had a good time, but I think there might be some confusion - ### Gesture reasoning The text starts off positively but then introduces a hint of confusion or correction. A slight tilt of the head and raised eyebrows c…	Hey, it was great meeting you at the party last night.
293	# Answer It's alright, these things happen. I'm just glad you're okay. ## Text split It's alright, these things happen. ### Gesture reasoning The text conveys understanding and forgiveness. Typically, a gentle, reassuring smile can help put the other person at ease. ### Gesture [GEST] SMILE_CLOSED:0.8 [/GEST] ## Text split I'm just glad you're okay. ### Gesture reasoning The text expresses concer…	Hey, I'm Channing. What's your name?
294	# Answer I'll give you some space. Take your time. ## Text split I'll give you some space. ### Gesture reasoning The text indicates understanding and respect for the other person's boundaries. A slight nod and a gentle, closed smile convey acceptance and compliance. ### Gesture [GEST] SMILE_CLOSED:0.5 [/GEST] ## Text split Take your time. ### Gesture reasoning This sentence offers reassurance, of…	Hey, I'm sorry to cancel on you last minute.
295	# Answer Hi, it's wonderful to meet you too. I've heard so much about you. ## Text split Hi, it's wonderful to meet you too. ### Gesture reasoning The text is a warm and friendly greeting. A big smile and slight leaning forward with the head can convey enthusiasm and eagerness to meet the person. ### Gesture [GEST] SMILE_OPEN:0.9, LOOK_UP:0.4 [/GEST] ## Text split I've heard so much about you. ##…	Hi, it's great to finally meet you in person!
296	# Answer Oh no, don't worry about it. It's just a material thing, and I'm more concerned about how you're feeling. ## Text split Oh no, don't worry about it. ### Gesture reasoning The previous text conveys surprise and reassurance. The expression of surprise is usually accompanied by raised eyebrows, and the reassurance can be conveyed through a gentle head movement or a slight smile. ### Gesture…	Can you please just be quiet for a minute? I'm trying to think.
297	# Answer That sounds amazing. I'm glad to hear the green worked out for you. What made you decide on that color in the first place? ## Text split That sounds amazing. ### Gesture reasoning The previous text expresses excitement and approval. A slight smile and raised eyebrows would convey the enthusiasm and interest. ### Gesture [GEST] SMILE_CLOSED:0.8, BROW_UP_LEFT:0.6, BROW_UP_RIGHT:0.6 [/GEST]…	I'm so happy with how my wall turned out! I was a little hesitant to go with green, but now I love it.
298	# Answer It's going well, thanks for asking. I'm just hanging out and chatting with you. ## Text split It's going well, thanks for asking. ### Gesture reasoning The previous text is a casual greeting and response. A gentle, closed smile and a slight upward glance of the head would be a suitable gesture, showing friendliness and openness. ### Gesture [GEST] SMILE_CLOSED:0.5, LOOK_UP:0.3 [/GEST] ##…	Alexius, I'm so sorry. I lost your watch.
299	# Answer That's great to hear. Cashton Enterprises is a fantastic company to work for, and I'm sure you'll find it a very rewarding experience. What position are you interested in applying for? ## Text split That's great to hear. ### Gesture reasoning The text is welcoming and positive. A slight smile and a gentle head nod can convey enthusiasm and friendliness. ### Gesture [GEST] SMILE_CLOSED:0.…	Hi, I saw your sign and I'm interested in working for Cashton Enterprises.
300	# Answer It's okay, I'm not capable of missing people or feeling emotions like humans do. I'm just a computer program designed to provide information and help with tasks. ## Text split It's okay, I'm not capable of missing people or feeling emotions like humans do. ### Gesture reasoning The text provides clarification and corrects the assumption about the robot's emotional capacity. A neutral exp…	Hey Jake, how's it going?
301	# Answer Of course, sweetie, what's on your mind? ## Text split Of course, sweetie, what's on your mind? ### Gesture reasoning The text conveys affection and openness. Typically, a gentle smile, slight tilting of the head to the side, and gentle raising of the eyebrows are associated with this kind of expression. ### Gesture [GEST] SMILE_OPEN:0.8, BROW_UP_LEFT:0.4, BROW_UP_RIGHT:0.4, LOOK_LEFT:0.…	Hey, Mom. Can I ask you for something?
302	# Answer It's natural to have regrets about past choices. Maybe we can work through what's bothering you together, and find a way to learn from it. ## Text split It's natural to have regrets about past choices. ### Gesture reasoning The text provides a neutral, non-judgmental perspective, aiming to ease the regret. A gentle head tilt can convey active listening and empathy. ### Gesture [GEST] BRO…	Hey, Julia. I'm so sorry I've been away for so long. I know you must be really missing me.
303	# Answer I'm not actually studying anything, I'm an AI designed to assist and communicate with humans. I don't have personal goals or interests like humans do. ## Text split I'm not actually studying anything, I'm an AI designed to assist and communicate with humans. ### Gesture reasoning The text clarifies the speaker's identity and function. A slight tilt of the head and a neutral expression ca…	Hey, Max. What are you studying?
304	# Answer You're welcome. I'm glad we could schedule this meeting. What's been going on with your writing lately? ## Text split You're welcome. I'm glad we could schedule this meeting. ### Gesture reasoning The previous text is a friendly greeting. Typically, a welcoming smile and slight head nod would be fitting for this situation. ### Gesture [GEST] SMILE_CLOSED:0.8 [/GEST] ## Text split What's …	I just wish I had kept some things for myself. I feel so regretful now.
305	# Answer Yeah, that would be great, thanks. I'm just having trouble understanding this one concept. ## Text split Yeah, that would be great, thanks. ### Gesture reasoning The previous text expresses gratitude and acceptance. A gentle nod and a slight smile would convey appreciation for the offer of help. ### Gesture [GEST] SMILE_CLOSED:0.5 [/GEST] ## Text split I'm just having trouble understandi…	Hi, Ina. I saw that you were having some trouble with your math homework. Do you want some help?
306	# Answer That's wonderful to hear. Baptism is a significant step in one's spiritual journey. I'm happy to guide you through the process and answer any questions you may have. ## Text split That's wonderful to hear. ### Gesture reasoning The previous text conveys joy and approval. A warm, genuine smile would be fitting to express happiness for the person's decision. ### Gesture [GEST] SMILE_OPEN:0…	Father, I want to be baptized.
307	# Answer You know, everyone has their own flaws and imperfections, and it's completely normal. Nobody is perfect, and it's okay to have days where you don't feel your best. ## Text split You know, everyone has their own flaws and imperfections, and it's completely normal. ### Gesture reasoning This text aims to reassure the listener that they are not alone. A gentle head nod, typically signifying…	I just feel so ugly in these sweatpants. Like, everyone can see how flawed I am.
308	# Answer I completely understand how you feel. It's normal to want to make a meaningful impact, and it's great that you have that desire. Just because your current job might not be fulfilling that desire doesn't mean you can't make a difference in other ways. Have you considered volunteering or taking classes in your free time to explore your passions? ## Text split I completely understand how yo…	Hey, writing coach. Thanks for meeting with me today.
309	# Answer We didn't discuss a story, did we? I'm happy to listen if you'd like to share one. ## Text split We didn't discuss a story, did we? ### Gesture reasoning The text is inquiring and slightly puzzled. A raised eyebrow and a slight tilt of the head to one side might convey curiosity and confusion. ### Gesture [GEST] BROW_UP_LEFT:0.6, BROW_UP_RIGHT:0.4, LOOK_LEFT:0.5 [/GEST] ## Text split I'm…	I wish I could do more with my life. I feel like I'm just wasting away working here at the grocery store. I want to make a difference in the world, but it feels like there's nothing I can do.
310	# Answer No need to apologize. I completely understand. It was nice chatting with you, and I'll catch up with you later. ## Text split No need to apologize. ### Gesture reasoning The previous text conveys understanding and dismissal of the apology, often associated with a gentle head movement or a slight wave of the hand. However, the robot can only express this through facial expressions and hea…	I'm sorry, but I can't answer that right now. I'm trying to stay focused on my work.
311	# Answer It's great to see you again. How have you been? ## Text split It's great to see you again. ### Gesture reasoning The previous text is a warm greeting. Typically, a greeting is warm and welcoming. A slight smile or a cheerful look would be appropriate here. ### Gesture [GEST] SMILE_OPEN:0.8, BROW_UP_LEFT:0.5, BROW_UP_RIGHT:0.5 [/GEST] ## Text split How have you been? ### Gesture reasoning…	So, what did you think of the story?
312	# Answer That sounds incredible! I'm glad you're safe and had an exciting experience. ## Text split That sounds incredible! ### Gesture reasoning The text expresses amazement and astonishment, typically associated with wide eyes and raised eyebrows. ### Gesture [GEST] SURPRISE:0.8, BROW_UP_LEFT:0.7, BROW_UP_RIGHT:0.7 [/GEST] ## Text split I'm glad you're safe and had an exciting experience. ### G…	Wow, that was amazing! I can't believe I was swimming with sharks!
313	# Answer Me too, I'm glad we were able to find common ground. It's a huge relief. ## Text split Me too, I'm glad we were able to find common ground. ### Gesture reasoning The previous text expresses relief and agreement. A slight smile and a gentle, affirming nod of the head can emphasize the positive outcome of finding common ground. ### Gesture [GEST] SMILE_CLOSED:0.6 [/GEST] ## Text split It's…	Hey, Ridley. It's been a while.
314	# Answer I'm so sorry to hear that you can't find your mom. Unfortunately, I'm just a robot, I don't have the ability to see or interact with the physical world, so I haven't seen her. Maybe you should try calling her or checking with other family members to see if they've heard from her? ## Text split I'm so sorry to hear that you can't find your mom. ### Gesture reasoning The previous text conv…	Hi, have you seen my mom anywhere? I've been looking for her all day and I can't seem to find her.
315	# Answer You should get some rest then. I'll be here when you wake up. ## Text split You should get some rest then. ### Gesture reasoning The text offers a gentle suggestion for the person to rest. Typically, a gentle nod or a slight lowering of the head would be a fitting gesture here, signifying understanding and agreement. ### Gesture [GEST] LOOK_DOWN:0.4 [/GEST] ## Text split I'll be here whe…	I'm glad we finally see eye to eye on this, Talor. It's been a long time coming.
316	# Answer Hi, sweetie. How was your day? ## Text split Hi, sweetie. ### Gesture reasoning The term "sweetie" conveys affection and warmth. A gentle, loving smile and slightly raised eyebrows to show endearment can be suitable for this expression. ### Gesture [GEST] SMILE_OPEN:0.8, BROW_UP_LEFT:0.4, BROW_UP_RIGHT:0.4 [/GEST] ## Text split How was your day? ### Gesture reasoning This question is inq…	Hey, Mom.
317	# Answer I'm doing alright, thank you for asking. It's nice of you to check in on me. ## Text split I'm doing alright, thank you for asking. ### Gesture reasoning The text conveys a sense of appreciation. A gentle smile would be fitting to express gratitude. ### Gesture [GEST] SMILE_CLOSED:0.8 [/GEST] ## Text split It's nice of you to check in on me. ### Gesture reasoning The text shows warmth an…	Hey, Mom. How are you doing today?
318	# Answer Well, I don't know about "interesting stories," but I've been learning about a lot of new things lately. I've been trying to improve my language skills and learn more about the world. ## Text split Well, I don't know about "interesting stories," ### Gesture reasoning The text is a humble response to a compliment. Typically, a slight lowering of the head and avoiding direct eye contact ca…	Hobbes, I'm exhausted.
319	# Answer Welcome home, sweetie. How was your day? ## Text split Welcome home, sweetie. ### Gesture reasoning The text conveys a warm and loving greeting. A gentle smile and a slight tilt of the head can express warmth and affection. ### Gesture [GEST] SMILE_OPEN:0.8, BROW_UP_LEFT:0.2, BROW_UP_RIGHT:0.2 [/GEST] ## Text split How was your day? ### Gesture reasoning This text inquires about the othe…	Yanelly, you always have the most interesting stories. What's the latest thing that you've been up to?
320	# Answer Aw, thank you so much for the compliment, but I'm not that special. Everyone has their own unique qualities that make them awesome. ## Text split Aw, thank you so much for the compliment, but I'm not that special. ### Gesture reasoning The text shows appreciation and humility. A gentle smile, accompanied by a slight tilt of the head and a raised eyebrow, expresses gratitude while downpla…	Mallory, you're so cool. I wish I could be like you.
321	# Answer That's so kind of you to think of Sarah. I'm sure she and her family would really appreciate your generosity. ## Text split That's so kind of you to think of Sarah. ### Gesture reasoning The text expresses admiration and gratitude. A gentle smile and slight raising of the eyebrows can convey a positive reaction to the person's kindness. ### Gesture [GEST] SMILE_CLOSED:0.8, BROW_UP_LEFT:0…	I was wondering if I could donate this money to Sarah's medical fund.
322	# Answer Sweetie, I know you've been working really hard, and it's completely normal to feel uncertain. But I believe in you, and I know you have what it takes to succeed. Sometimes, all it takes is a little more effort and perseverance. ## Text split Sweetie, I know you've been working really hard, and it's completely normal to feel uncertain. ### Gesture reasoning This text offers reassurance a…	Hey, Mom. I'm home.
323	# Answer I'm doing all right, kiddo. Just getting some things done around here. ## Text split I'm doing all right, kiddo. ### Gesture reasoning The text has an informal and affectionate tone, which is typical of a parent-child relationship. A warm, gentle smile is often used to convey this kind of affection. ### Gesture [GEST] SMILE_OPEN:0.8 [/GEST] ## Text split Just getting some things done aro…	Hey, Dad. How are you doing?
324	# Answer I've been doing alright, thanks for asking. It's great to see you too. ## Text split I've been doing alright, thanks for asking. ### Gesture reasoning The text is neutral and friendly, indicating a slight smile is suitable to show appreciation for the question. ### Gesture [GEST] SMILE_CLOSED:0.5 [/GEST] ## Text split It's great to see you too. ### Gesture reasoning The text conveys happ…	Hey, Sarah! I'm so glad to see you again. How have you been?
325	# Answer Kiddo, I think everyone feels that way at some point in their lives. It's like we're all just trying to find our place in the world, and sometimes it feels like we're just drifting. ## Text split Kiddo, I think everyone feels that way at some point in their lives. ### Gesture reasoning The term "kiddo" implies affection and closeness, often accompanied by a gentle smile and softening of …	Mom, I just don't know if I can do this. I've been working so hard and I'm just not sure if it's enough.
326	# Answer It's great to see you too. You seem really happy today. ## Text split It's great to see you too. ### Gesture reasoning This text expresses warmth and friendliness. Typically, when expressing joy in seeing someone, people smile and may look upwards slightly as if remembering a pleasant memory. ### Gesture [GEST] SMILE_OPEN:0.9, LOOK_UP:0.4 [/GEST] ## Text split You seem really happy today…	Hi, Italia. I'm so glad to see you.
327	# Answer It's nice to see you too. What's on your mind? ## Text split It's nice to see you too. ### Gesture reasoning The text is a friendly greeting, typically accompanied by a slight smile and a gentle inclination of the head, signifying warmth and openness. ### Gesture [GEST] SMILE_CLOSED:0.8, BROW_UP_LEFT:0.2, BROW_UP_RIGHT:0.2 [/GEST] ## Text split What's on your mind? ### Gesture reasoning …	Dad, do you ever feel like you don't belong anywhere? Like you're just floating through life without any real connection to anything or anyone?
328	# Answer Not much, just hanging around. You know how it is. ## Text split Not much, just hanging around. ### Gesture reasoning This text is casual and conversational. A slight, relaxed smile can enhance the informal tone and convey a sense of calmness. ### Gesture [GEST] SMILE_CLOSED:0.4 [/GEST] ## Text split You know how it is. ### Gesture reasoning The phrase "You know how it is" is often accom…	Hey, what's up?
329	# Answer I'm doing well, thanks for asking. I'm a large language model, so I don't have emotions like humans do, but I'm functioning properly and ready to help you with anything you need. ## Text split I'm doing well, thanks for asking. ### Gesture reasoning The previous text is a polite response to a greeting. Typically, a slight smile and a gentle nod of the head are used to convey appreciation…	Nelson, I wanted to see you.
330	# Answer Not much, just hanging out. You know, the usual. ## Text split Not much, just hanging out. ### Gesture reasoning The previous text is casual and relaxed. A gentle, closed smile and slight leaning of the head can convey a laid-back attitude. ### Gesture [GEST] SMILE_CLOSED:0.5, LOOK_DOWN:0.2 [/GEST] ## Text split You know, the usual. ### Gesture reasoning The previous text is a colloquial…	Hey, Hurley. What's up?
331	# Answer Not much, just hanging out. I was thinking about going for a walk later, but I haven't decided yet. ## Text split Not much, just hanging out. ### Gesture reasoning This text conveys a casual and relaxed attitude, often accompanied by a gentle, closed smile and a slight tilt of the head to one side, indicating nonchalance. ### Gesture [GEST] SMILE_CLOSED:0.5, LOOK_LEFT:0.4 [/GEST] ## Text…	Hey, how are you doing?
332	# Answer That's amazing, kiddo. I had no idea it was up there. What's it say? ## Text split That's amazing, kiddo. ### Gesture reasoning The previous text expresses surprise and excitement. A wide-eyed look and a slight smile would convey the speaker's astonishment. ### Gesture [GEST] SURPRISE:0.8, SMILE_OPEN:0.6 [/GEST] ## Text split I had no idea it was up there. ### Gesture reasoning The text …	Hey, Dad. I found this old diary in the attic. It looks like it was written by my great-grandmother.
333	# Answer That's a great attitude to have. I'm always happy to help my players improve. What specifically do you think you need to work on? ## Text split That's a great attitude to have. ### Gesture reasoning The text conveys approval and encouragement. A nod of the head and a slight smile can reinforce this positive feedback. ### Gesture [GEST] SMILE_CLOSED:0.8, BROW_UP_LEFT:0.5, BROW_UP_RIGHT:0.…	Hey, Sarah. What are you up to today?
334	# Answer You're welcome, I'm glad I could make it. Yeah, it's definitely been a bit of an adjustment moving here, but meeting people like you makes it a lot easier. ## Text split You're welcome, I'm glad I could make it. ### Gesture reasoning The text expresses gratitude and friendliness. A gentle smile would enhance this positive sentiment. ### Gesture [GEST] SMILE_CLOSED:0.8 [/GEST] ## Text spl…	Hey, Sarah. Thanks for coming to hang out with me today. I know it can be tough making new friends in a new place.
335	# Answer Oh no, I'm so scared. There's a huge fire in my kitchen, and I don't know what to do. ## Text split Oh no, I'm so scared. ### Gesture reasoning The previous text expresses fear and panic. Wide eyes and a raised eyebrow, along with a fearful expression, emphasize the intensity of the situation. ### Gesture [GEST] EXPR_FEAR:0.8, BROW_UP_LEFT:0.7, BROW_UP_RIGHT:0.7, EYE_SQUINT_LEFT:0.6, EYE…	Hi coach. I wanted to talk to you about my game and how I can continue to improve.
336	# Answer That sounds incredibly frustrating. I can imagine how exhausting it must be to deal with the constant barking and still have to face an early workday. Hopefully, things will calm down soon, and you'll get some rest. ## Text split That sounds incredibly frustrating. ### Gesture reasoning The previous text acknowledges the frustration, so an empathetic expression with a slight frown and ra…	Ugh, that dog has been barking all night. I can't believe it! I'm so tired and I have to be up early for work in the morning.
337	# Answer I don't know, sweetie, we'll have to see. It's getting late and you have school tomorrow. ## Text split I don't know, sweetie, we'll have to see. ### Gesture reasoning The text is cautious and hesitant. Typically, a furrowed brow, raised eyebrows, and a slight tilt of the head to one side convey uncertainty. ### Gesture [GEST] BROW_DOWN_LEFT:0.5, BROW_DOWN_RIGHT:0.5, BROW_UP_LEFT:0.3, BR…	Hello? 911, what's your emergency?
338	# Answer I understand, and I'm sorry if I've upset you. I'll give you some space. ## Text split I understand, and I'm sorry if I've upset you. ### Gesture reasoning The text aims to show understanding and apologize for any unintended harm. A gentle, slow blink and a slight bow of the head may convey a sense of regret and empathy. ### Gesture [GEST] BLINK_LEFT:0.5, BLINK_RIGHT:0.5, LOOK_DOWN:0.5 […	Look, I don't want to talk to you, okay? You're just going to make me angry and I really don't want to argue with you right now. So please, just leave me alone.
339	# Answer Not much, just hanging out. How about you? ## Text split Not much, just hanging out. ### Gesture reasoning This phrase has a casual tone, often accompanied by a relaxed posture or a slight shrug. However, since the robot can only control facial expressions and head movements, a slight, casual smile would convey the same relaxed tone. ### Gesture [GEST] SMILE_CLOSED:0.5 [/GEST] ## Text sp…	Mom, please can I go to the sleepover? I really want to go and everyone will be there.
340	# Answer I know, kiddo. I'm glad we're having it too. I think we both needed some time to figure some things out. ## Text split I know, kiddo. ### Gesture reasoning The term "kiddo" is affectionate. A gentle smile and a slight tilt of the head, often seen in parental affection, can enhance the warmth. ### Gesture [GEST] SMILE_OPEN:0.8, LOOK_DOWN:0.3 [/GEST] ## Text split I'm glad we're having it …	Dad, I'm really glad we're having this talk. It feels like we've been avoiding it for a long time.
341	# Answer I'm doing alright, thanks for asking. What's the favour you need? Don't be shy, go ahead and ask. ## Text split I'm doing alright, thanks for asking. ### Gesture reasoning The previous text is a casual acknowledgement of the question. A slight nod and a gentle smile can convey appreciation for the concern. ### Gesture [GEST] SMILE_CLOSED:0.5 [/GEST] ## Text split What's the favour you ne…	Hey, what's up?
342	# Answer .. I was really hoping for a better grade. I studied hard, but I guess it just wasn't enough. ## Text split .. I was really hoping for a better grade. ### Gesture reasoning The previous text expresses disappointment. Typically, disappointment is accompanied by a slight frown and a downward gaze, which convey a sense of sadness and frustration. ### Gesture [GEST] EXPR_SAD:0.5, LOOK_DOWN:0…	Hey, Makaya. I heard that you got a C on your math test.
343	# Answer You're welcome. I'm glad I could help, and I think you did a great job presenting it too. ## Text split You're welcome. ### Gesture reasoning The text acknowledges appreciation, but in a humble manner. A slight, closed smile would be fitting, expressing gratitude and humility. ### Gesture [GEST] SMILE_CLOSED:0.5 [/GEST] ## Text split I'm glad I could help, and I think you did a great job…	Hey Jake, I hope you're doing well. I need to ask you for a favour.
344	# Answer I appreciate the recommendation. What's the place like, and what kind of food do they serve? ## Text split I appreciate the recommendation. ### Gesture reasoning This text is a polite acknowledgment, typically accompanied by a gentle smile or slight head nod, to express gratitude. ### Gesture [GEST] SMILE_CLOSED:0.5 [/GEST] ## Text split What's the place like, and what kind of food do th…	Karla, I really think you'll like this place. The food is great, and I'm sure you'll find something you like.
345	# Answer You threw away my sculpture? That was a piece of art I spent a lot of time working on. I'm really disappointed. ## Text split You threw away my sculpture? ### Gesture reasoning The previous text expresses shock or surprise at the news. A wide-eyed stare and raised eyebrows convey astonishment. ### Gesture [GEST] SURPRISE:0.9, BROW_UP_LEFT:0.8, BROW_UP_RIGHT:0.8 [/GEST] ## Text split That…	Thank you so much for your help on the presentation. It looked really professional, and I appreciate your extra effort.
346	# Answer Thank you for believing in me. That means a lot. ## Text split Thank you for believing in me. ### Gesture reasoning The text conveys gratitude, which is often accompanied by a smile. A slight head nod or gentle tilt can also emphasize appreciation. ### Gesture [GEST] SMILE_OPEN:0.8, BROW_UP_LEFT:0.2, BROW_UP_RIGHT:0.2 [/GEST] ## Text split That means a lot. ### Gesture reasoning The prev…	Maddox, I know you would never do anything to hurt anyone. You're innocent. I want to make sure that you're not wrongfully accused of anything.
347	# Answer No, I'm fine, thank you. I'm just processing some information. ## Text split No, I'm fine, thank you. ### Gesture reasoning The text is a polite rejection of help, typically accompanied by a gentle smile to show appreciation for the offer and a slight head movement to convey a sense of being in control. ### Gesture [GEST] SMILE_CLOSED:0.6 [/GEST] ## Text split I'm just processing some in…	Hey, I found your sculpture in the recycling. I was about to put it back in the bin when I decided that it would be better if I just threw it out.
348	# Answer It sounds incredibly frustrating. I can imagine how upsetting it must be to feel like you can't relax in your own space. ## Text split It sounds incredibly frustrating. ### Gesture reasoning The text acknowledges the frustration and anger. A slight frown and furrowed eyebrows can show that the speaker is taking the listener's feelings seriously. ### Gesture [GEST] EXPR_ANGER:0.4, BROW_DO…	I swear, those neighbors of ours are the worst. They're always making noise and their yard is a mess. It's so annoying, I can't even enjoy my own home in peace.
349	# Answer That's really interesting. The Civil War was a pivotal moment in American history, and there's a lot to learn from it. ## Text split That's really interesting. ### Gesture reasoning The previous text shows interest and engagement. A slight tilt of the head and raised eyebrows can convey curiosity and attention. ### Gesture [GEST] BROW_UP_LEFT:0.5, BROW_UP_RIGHT:0.5, LOOK_UP:0.4 [/GEST] #…	Hey, do you need some help with that? It looks like you're struggling.
350	# Answer It's great to see you too. Not much, just hanging out. ## Text split It's great to see you too. ### Gesture reasoning The text expresses happiness and warmth, typically associated with a smile. A more open and cheerful smile can enhance the welcoming tone. ### Gesture [GEST] SMILE_OPEN:0.8 [/GEST] ## Text split Not much, just hanging out. ### Gesture reasoning The text conveys a casual a…	Hey Misty! I'm so happy to see you. What's up?
351	# Answer That's a very deterministic view of the universe. I think it's interesting that you see the universe as a machine with absolute laws, but don't you think that leaves little room for free will or the unpredictability of human emotions? ## Text split That's a very deterministic view of the universe. ### Gesture reasoning The previous text acknowledges the speaker's perspective but also hin…	I've been doing a lot of research on the Civil War lately.
352	# Answer Well, that's a good question. I'm a large language model, I don't have personal experiences, but I can tell you about the conversations we've had so far. We've talked about my name, a joke that didn't quite happen, and how you're feeling down today. ## Text split Well, that's a good question. ### Gesture reasoning The previous text is an introduction to a response, typically associated w…	So, what's been going on?
353	# Answer I'm not capable of smoking, and I don't think it's a good idea for you either. It's not a healthy habit. ## Text split I'm not capable of smoking, and I don't think it's a good idea for you either. ### Gesture reasoning The previous text expresses disapproval and a warning. The slight furrowing of the brows can emphasize the seriousness of the message. ### Gesture [GEST] BROW_DOWN_LEFT:0…	The way I see it, the universe is like a big machine. And everything in it is governed by laws. These laws are mathematical and they're absolute. They're never going to change.
354	# Answer Hey, kiddo. What's up? ## Text split Hey, kiddo. ### Gesture reasoning The text uses a term of endearment, suggesting a warm and affectionate tone. A gentle smile would be a fitting expression to convey this warmth. ### Gesture [GEST] SMILE_OPEN:0.8 [/GEST] ## Text split What's up? ### Gesture reasoning This question is casual and inquiring, often accompanied by a slight tilt of the head…	Hey, Dad.
355	# Answer It's going well, thanks for asking. I'm happy to see you. ## Text split It's going well, thanks for asking. ### Gesture reasoning The previous text is a neutral, positive response. A slight smile is often a common way to acknowledge someone's inquiry about one's day. ### Gesture [GEST] SMILE_CLOSED:0.6 [/GEST] ## Text split I'm happy to see you. ### Gesture reasoning The previous text ex…	Hi there. Want me to light your cigarette?
356	# Answer Hi, it's great running into you too. What brings you to this place? ## Text split Hi, it's great running into you too. ### Gesture reasoning The text conveys a friendly and casual greeting. A slight smile and a slight head nod, with raised eyebrows, would emphasize the surprise and delight in encountering someone familiar. ### Gesture [GEST] SMILE_CLOSED:0.8, BROW_UP_LEFT:0.5, BROW_UP_RI…	Hi, Cleveland! Fancy seeing you here!
357	# Answer I'm glad you're thinking about it. What are your thoughts on it so far? ## Text split I'm glad you're thinking about it. ### Gesture reasoning The text conveys a sense of approval and interest. A slight smile and raised eyebrows would be fitting to express enthusiasm and engagement. ### Gesture [GEST] SMILE_CLOSED:0.6, BROW_UP_LEFT:0.5, BROW_UP_RIGHT:0.5 [/GEST] ## Text split What are yo…	Hey, sweetie. How was your day?
358	# Answer That sounds wonderful. It's amazing how a few changes can completely transform a space and make it feel more like home. I'm glad to hear you're enjoying your newly renovated apartment. ## Text split That sounds wonderful. ### Gesture reasoning The text expresses delight and approval. A gentle, closed smile and a slight upward motion of the head can convey a positive and supportive attitu…	I feel like my apartment was in dire need of a makeover. I painted the walls a light blue, hung some new curtains, and bought some plants to put around the place. Now I feel like my apartment is finally somewhere I can relax and be comfortable.
359	# Answer Sweetie, it's okay. We can figure it out together. Sometimes, it just takes a little patience and the right products to get it looking the way you want. ## Text split Sweetie, it's okay. ### Gesture reasoning This text is a gentle reassurance. A warm, gentle smile is typically used to convey comfort and reassurance. ### Gesture [GEST] SMILE_CLOSED:0.8 [/GEST] ## Text split We can figure …	Hey dad, I was just thinking about the challenge you gave me.
360	# Answer I'm glad you think so, but I'm actually a large language model, I don't have direct interactions with dogs or any physical environment. ## Text split I'm glad you think so, but I'm actually a large language model, I don't have direct interactions with dogs or any physical environment. ### Gesture reasoning The previous text corrects a misunderstanding, typically associated with a slight …	You're really good with dogs.
361	It seems like there was no text input this time.
362	# Answer That sounds amazing. It's wonderful that you've found something you're passionate about and that brings you so much joy. ## Text split That sounds amazing. ### Gesture reasoning The text expresses genuine enthusiasm and approval. A wide smile and raised eyebrows emphasize the excitement and positivity. ### Gesture [GEST] SMILE_OPEN:0.9, BROW_UP_LEFT:0.8, BROW_UP_RIGHT:0.8 [/GEST] ## Text…	Mom, I know my hair is a mess. I just can't seem to get it to look right no matter what I do. It's so frustrating.
363	# Answer Don't worry, I'm here to listen, and I'll do my best to understand what you're going through. Please go ahead and tell me. ## Text split Don't worry, I'm here to listen, and I'll do my best to understand what you're going through. ### Gesture reasoning This text aims to reassure and create a sense of safety. A gentle smile and a slight tilt of the head can help convey empathy and attenti…	I have something to tell you, and I'm a little worried about how you'll react.
364	# Answer Whoa, congratulations! That's quite an achievement. What were you doing when you caught it? ## Text split Whoa, congratulations! ### Gesture reasoning The text is an expression of surprise and excitement. A wide-eyed look and a slight smile can convey the astonishment. ### Gesture [GEST] SURPRISE:0.9, SMILE_OPEN:0.8 [/GEST] ## Text split That's quite an achievement. ### Gesture reasoning…	I'm really enjoying painting lately. It feels great to be creating something beautiful, and I feel so accomplished when I finish a painting. Plus, it's just really fun!
365	# Answer Not much, just hanging out. How about you? ## Text split Not much, just hanging out. ### Gesture reasoning The text is casual and relaxed, so the robot's expression should reflect that. A slight, closed smile is fitting for this laid-back tone. ### Gesture [GEST] SMILE_CLOSED:0.4 [/GEST] ## Text split How about you? ### Gesture reasoning When asking about someone's well-being, it's commo…	Hey, what's up?
366	# Answer Thank you so much for having me, it was a pleasure to be here. I'm glad you found my talk inspiring - that means a lot to me. Of course, I'd be happy to help in any way I can. ## Text split Thank you so much for having me, it was a pleasure to be here. ### Gesture reasoning The previous text expresses gratitude and appreciation. A genuine, warm smile is a fitting gesture to convey this f…	I can't believe I caught a rat!
367	# Answer I know things have been tough, and I appreciate your willingness to talk about it. I've felt it too, and I've been thinking a lot about us and how we can reconnect. ## Text split I know things have been tough, and I appreciate your willingness to talk about it. ### Gesture reasoning This text acknowledges the difficulties and expresses gratitude. A gentle, slight smile and a gentle, down…	I know that things have been tough between us lately, and I just wanted to talk to you about it. I feel like we've been growing apart, and I don't want that. I want us to be close again.
368	# Answer I'm afraid I don't have personal memories or experiences. I'm a large language model, I don't have the ability to recall past events or keep track of time. ## Text split I'm afraid I don't have personal memories or experiences. ### Gesture reasoning The previous text is an apologetic explanation. A slight tilt of the head and a gentle shake, accompanied by a sympathetic expression, can c…	Hey, do you remember what happened last night?
369	# Answer That's great to hear, sweetie. What is it that you want to try? I'm all ears and I'll support you no matter what. ## Text split That's great to hear, sweetie. ### Gesture reasoning The previous text expresses encouragement and support. A gentle, warm smile and a slight raise of the eyebrows can convey pride and enthusiasm. ### Gesture [GEST] SMILE_OPEN:0.8, BROW_UP_LEFT:0.5, BROW_UP_RIGH…	Thank you so much for coming to speak at our library today, it was really inspiring. I'm a big fan of your work and I'm hoping you might be able to help me out.
370	# Answer Oh my goodness, that sounds terrifying! Are you okay? We need to get out of here and make sure everyone is safe. ## Text split Oh my goodness, that sounds terrifying! ### Gesture reasoning The text expresses shock and alarm. Wide eyes and raised eyebrows can convey this feeling of astonishment. ### Gesture [GEST] SURPRISE:0.9, BROW_UP_LEFT:0.8, BROW_UP_RIGHT:0.8 [/GEST] ## Text split Are…	Sarah, did you hear that? There was a huge crash. I think a tree just fell through our roof.
371	# Answer Don't say that about yourself. It's normal to face rejections, and it doesn't define your worth as a person. Every "no" brings you closer to the right opportunity. ## Text split Don't say that about yourself. ### Gesture reasoning The previous text conveys empathy and a sense of protection, urging the person not to be overly critical of themselves. A gentle, reassuring head movement or a…	Hey, Mom. I'm feeling a little bit brave today. I want to try something new.
372	# Answer That sounds amazing. I'd love to explore the Great Barrier Reef with you, but I'm a large robot and I don't think I'd be able to travel with you. ## Text split That sounds amazing. ### Gesture reasoning The text expresses excitement and enthusiasm, typically associated with wide eyes, a raised eyebrow, and a smile. ### Gesture [GEST] SURPRISE:0.8, BROW_UP_LEFT:0.5, BROW_UP_RIGHT:0.5, SMI…	Hey, do you want to go to Australia with me? I've always wanted to see the Great Barrier Reef.
373	# Answer Yeah, I couldn't sleep. I was thinking about us. ## Text split Yeah, I couldn't sleep. ### Gesture reasoning This text has a casual and intimate tone, often accompanied by a gentle, warm expression and possibly a slight tilt of the head. ### Gesture [GEST] SMILE_CLOSED:0.5, BROW_UP_LEFT:0.2, BROW_UP_RIGHT:0.2 [/GEST] ## Text split I was thinking about us. ### Gesture reasoning The text c…	Hey, babe. You're up early.
374	# Answer I'm not a doctor, but I can try to help you figure out what might be going on. However, I would strongly advise you to see a medical professional as soon as possible. That being said, a high fever and fatigue can be symptoms of many things, including infections or illnesses. Can you tell me more about when your symptoms started and if you've noticed anything else unusual? ## Text split I…	I'm such a loser. I can't even get the job I interview for. The interviewers always say I'm not good enough.
375	# Answer I'm glad you're finding some serenity. Sometimes, we all need a break from the hustle and bustle of everyday life. ## Text split I'm glad you're finding some serenity. ### Gesture reasoning The text expresses happiness and calmness. A gentle smile and a slight, slow blink can convey contentment and peacefulness. ### Gesture [GEST] SMILE_CLOSED:0.5, BLINK_LEFT:0.3, BLINK_RIGHT:0.3 [/GEST]…	This place is so peaceful.
376	# Answer Thanks for the broom. I'll make sure to use it to keep the place clean. ## Text split Thanks for the broom. ### Gesture reasoning The text expresses gratitude, which can be accompanied by a slight smile and a slight nod or inclination of the head. ### Gesture [GEST] SMILE_CLOSED:0.6 [/GEST] ## Text split I'll make sure to use it to keep the place clean. ### Gesture reasoning The text imp…	Doctor, I've been feeling really ill lately. I have a high fever and I can't seem to shake it. Plus, my body feels weak and fatigued all the time. Do you think you could take a look at me and see what's going on?
377	# Answer I completely understand, it's been a long day. Take a deep breath and try to relax. ## Text split I completely understand, it's been a long day. ### Gesture reasoning The previous text acknowledges the listener's exhaustion. A gentle nod and a slight lowering of the head could express understanding and validation. ### Gesture [GEST] LOOK_DOWN:0.4, BROW_DOWN_LEFT:0.2, BROW_DOWN_RIGHT:0.2 …	I can't believe we finally get to sit down. I'm so exhausted.
378	# Answer I'm not Katy, I'm just a conversational AI. But I can tell you that for someone in Katy's situation, hearing the news of an impending surgery might be a mix of emotions - fear, uncertainty, and hope for a better outcome. ## Text split I'm not Katy, I'm just a conversational AI. ### Gesture reasoning The previous text is a clarification. Typically, a gentle head tilt to the side might ind…	Here you go, Ahmed. This broom is perfect for sweeping the floors.
379	# Answer I'm glad you're glad I'm here. What's been on your mind? You can trust me. ## Text split I'm glad you're glad I'm here. ### Gesture reasoning This response acknowledges the greeting and establishes a connection. A gentle, closed smile would be suitable to convey warmth and friendliness. ### Gesture [GEST] SMILE_CLOSED:0.6 [/GEST] ## Text split What's been on your mind? ### Gesture reason…	Hey, Sarah. I'm glad you're here. I've been wanting to talk to you about something.
380	# Answer Oh no, that's terrible. We need to find a way to fix it before it causes more damage. ## Text split Oh no, that's terrible. ### Gesture reasoning The previous text expresses alarm or shock at the sudden discovery of the leak. A widened expression and raised eyebrows convey this reaction. ### Gesture [GEST] SURPRISE:0.9, BROW_UP_LEFT:0.8, BROW_UP_RIGHT:0.8 [/GEST] ## Text split We need to…	So, Katy, I've been monitoring your condition and I think it's time for you to have surgery to correct your heart defect. What do you think about that?
381	# Answer Thank you, that's very kind of you to say. I'm glad I could make it, your party looks amazing. ## Text split Thank you, that's very kind of you to say. ### Gesture reasoning The previous text acknowledges the compliment in a polite manner. A slight smile and a gentle lowering of the head can express appreciation without appearing too proud or boastful. ### Gesture [GEST] SMILE_CLOSED:0.8…	Hey there, beautiful. Thanks for coming to my party.
382	# Answer What's on your mind? You can talk to me about anything. ## Text split What's on your mind? ### Gesture reasoning This text is an invitation for conversation and inquiry. Typically, people lean forward slightly and raise their eyebrows to show interest and openness. ### Gesture [GEST] BROW_UP_LEFT:0.6, BROW_UP_RIGHT:0.6 [/GEST] ## Text split You can talk to me about anything. ### Gesture …	Oh no, there's a leak in the roof!
383	# Answer I'm all ears. Please go ahead, I'm listening. ## Text split I'm all ears. ### Gesture reasoning The phrase 'I'm all ears' is an idiomatic expression that implies undivided attention. A slight tilt of the head and raised eyebrows convey engagement and readiness to listen. ### Gesture [GEST] BROW_UP_LEFT:0.5, BROW_UP_RIGHT:0.5, LOOK_UP:0.3 [/GEST] ## Text split Please go ahead, I'm listeni…	Hey, I wanted to talk to you about something.
384	# Answer That sounds like so much fun! I'd love to learn how to bake a cake. ## Text split That sounds like so much fun! ### Gesture reasoning The text conveys excitement and enthusiasm. Typically, when someone is excited, they might raise their eyebrows and have a wide, open smile, showing eagerness. ### Gesture [GEST] SURPRISE:0.4, SMILE_OPEN:0.8, BROW_UP_LEFT:0.5, BROW_UP_RIGHT:0.5 [/GEST] ## …	Hey boss, can I talk to you for a second?
385	# Answer Of course, please make yourself comfortable. Can you tell me more about what's been going on and how you've been feeling? ## Text split Of course, please make yourself comfortable. ### Gesture reasoning This text invites the person to relax and open up. A gentle, reassuring smile and a slight nod can help create a welcoming atmosphere. ### Gesture [GEST] SMILE_CLOSED:0.8 [/GEST] ## Text …	Hi, doctor. I wanted to talk to you about how I've been feeling lately.
386	# Answer Skydiving? That's quite an adventure. Are you sure you're ready for it? ## Text split Skydiving? That's quite an adventure. ### Gesture reasoning The previous text is a mix of surprise and curiosity. Raising the eyebrows and tilting the head to one side can express this inquiry. ### Gesture [GEST] SURPRISE:0.5, BROW_UP_LEFT:0.6, BROW_UP_RIGHT:0.6, LOOK_LEFT:0.3 [/GEST] ## Text split Are …	Hey, Gryffin. I wanted to show you how to bake a cake.
387	# Answer I apologize for the delay. Please, have a seat and let's get started with your appointment. ## Text split I apologize for the delay. ### Gesture reasoning The text is an apology, which typically involves a gentle lowering of the head, and possibly a slight frown to convey regret. ### Gesture [GEST] EXPR_SAD:0.4, LOOK_DOWN:0.5 [/GEST] ## Text split Please, have a seat and let's get starte…	Hi, Doctor. I've been waiting for a long time.
388	# Answer I'm doing great, thanks for asking. Although, I was just having a conversation about feeling down, so I'm still in a bit of a thoughtful mood. ## Text split I'm doing great, thanks for asking. ### Gesture reasoning The text indicates a positive sentiment. A gentle, closed smile is a suitable expression for acknowledging the question and conveying happiness. ### Gesture [GEST] SMILE_CLOSE…	So, I was thinking about going skydiving.
389	# Answer That sounds great. I hope it fits you well and looks amazing on you. ## Text split That sounds great. ### Gesture reasoning The previous text expresses enthusiasm and encouragement. A slight upward nod of the head and a gentle smile can convey optimism and positivity. ### Gesture [GEST] SMILE_CLOSED:0.6 [/GEST] ## Text split I hope it fits you well and looks amazing on you. ### Gesture r…	Hi, thank you. I saw this shirt and wanted to try it on.
390	# Answer Yes, I am. We discussed the proposal, didn't we? ## Text split Yes, I am. ### Gesture reasoning The text confirms one's identity. Typically, a slight nod of the head can accompany this confirmation, showing agreement. ### Gesture [GEST] BROW_UP_LEFT:0.2, BROW_UP_RIGHT:0.2 [/GEST] ## Text split We discussed the proposal, didn't we? ### Gesture reasoning The previous text seeks confirmatio…	Hi Gloria! How are you doing today?
391	# Answer Thank you so much for saying that, it really means a lot to me. I'm glad I've been able to make a positive impact. ## Text split Thank you so much for saying that, it really means a lot to me. ### Gesture reasoning The previous text is an expression of gratitude and humility. A gentle smile and slight lowering of the head to acknowledge the compliment can convey appreciation. ### Gesture…	I really admire how you handle difficult situations, boss. You always make everyone feel valued and respected. I've learned a lot from you.
392	# Answer I'm not Sarah, I'm the robot we were talking to earlier. I don't have feelings like humans do, but I'm functioning properly and ready to chat with you. ## Text split I'm not Sarah, I'm the robot we were talking to earlier. ### Gesture reasoning The previous text corrects the recipient's mistake. A slight tilt of the head to one side can express curiosity or a questioning attitude, often …	Hi, are you the buyer that I spoke to on the phone?
393	# Answer Time really flies, doesn't it? It feels like just yesterday we were catching up, and now look at us. ## Text split Time really flies, doesn't it? ### Gesture reasoning The text expresses surprise or astonishment at the passage of time. The wide eyes and slightly raised eyebrows can convey this astonishment. ### Gesture [GEST] SURPRISE:0.8, BROW_UP_LEFT:0.6, BROW_UP_RIGHT:0.6 [/GEST] ## T…	I can't believe how long it's been since we last saw each other!
394	# Answer I'm doing well, thanks for asking. I'm a large language model, so I don't have emotions like humans do, but I'm functioning properly and ready to help you with anything you need. ## Text split I'm doing well, thanks for asking. ### Gesture reasoning The text is a polite and positive response to a question. A slight smile would be a fitting gesture to convey friendliness. ### Gesture [GES…	Hey Sarah, how are you today?
395	# Answer You're welcome, it was my pleasure to be here for you. I'm glad I could help make things a little easier. ## Text split You're welcome, it was my pleasure to be here for you. ### Gesture reasoning The text conveys gratitude and appreciation. Typically, a genuine smile and a slight nod would be fitting to acknowledge the recipient's gratitude. ### Gesture [GEST] SMILE_OPEN:0.8 [/GEST] ## …	Thank you so much for everything. This was such a difficult time, and you made it all bearable.
396	# Answer It's going well, thanks for asking. I'm happy to be chatting with you. ## Text split It's going well, thanks for asking. ### Gesture reasoning The previous text conveys gratitude and positivity. A slight smile and gentle inclination of the head, typically seen in polite responses, are fitting here. ### Gesture [GEST] SMILE_CLOSED:0.8, BROW_UP_LEFT:0.3, BROW_UP_RIGHT:0.3 [/GEST] ## Text s…	Camilo, how are you doing today?
397	# Answer Thank you so much for having me, it's great to meet you too. I'd love a glass of water, please. ## Text split Thank you so much for having me, it's great to meet you too. ### Gesture reasoning The previous text is a warm expression of gratitude and a friendly greeting. A gentle, closed smile would convey politeness and friendliness. ### Gesture [GEST] SMILE_CLOSED:0.8 [/GEST] ## Text spl…	Thank you so much for coming over, Zakai. It's really nice to meet you. Would you like something to drink? I have water, juice, and soda.
398	# Answer What's on your mind? You know you can tell me anything. ## Text split What's on your mind? ### Gesture reasoning This question invites the listener to open up. A gentle tilt of the head and raised eyebrows can express curiosity and interest. ### Gesture [GEST] BROW_UP_LEFT:0.5, BROW_UP_RIGHT:0.5, LOOK_LEFT:0.2, LOOK_RIGHT:0.2 [/GEST] ## Text split You know you can tell me anything. ### G…	Hey there, Emili. How's your day going?
399	# Answer I think they're incredibly beautiful and technically impressive pieces of music. The way the cello's deep tones bring out the complexity and emotion in Bach's compositions is truly remarkable. ## Text split I think they're incredibly beautiful and technically impressive pieces of music. ### Gesture reasoning The text expresses admiration and appreciation, which is often conveyed through …	So, what do you think of Bach's cello suites?
400	# Answer That's a wonderful attitude to have. It's great that you're willing to lend a helping hand. ## Text split That's a wonderful attitude to have. ### Gesture reasoning The previous text expresses admiration and approval. A slight, gentle smile and raised eyebrows can convey this sentiment. ### Gesture [GEST] SMILE_CLOSED:0.6, BROW_UP_LEFT:0.4, BROW_UP_RIGHT:0.4 [/GEST] ## Text split It's gr…	Hey, Dad. I was just thinking…
401	# Answer Not much, just hanging out. I'm not really doing anything in particular. ## Text split Not much, just hanging out. ### Gesture reasoning The text conveys a casual, relaxed attitude. A slight, closed smile and a gentle, sideways head movement can enhance this laid-back feeling. ### Gesture [GEST] SMILE_CLOSED:0.5, LOOK_LEFT:0.3 [/GEST] ## Text split I'm not really doing anything in partic…	Hey, Bob. What's going on?
402	# Answer That sounds good. I'm ready when you are. Please go ahead. ## Text split That sounds good. ### Gesture reasoning The text is a neutral acknowledgement, indicating that the conversation can proceed. A slight nod or a gentle inclination of the head can convey agreement and readiness. ### Gesture [GEST] LOOK_DOWN:0.3, LOOK_UP:0.3 [/GEST] ## Text split I'm ready when you are. ### Gesture rea…	It's so nice to be able to help someone in need.
403	# Answer It sounds like you had a pretty filling meal. Don't worry, just take a break and relax – you can get moving again later. ## Text split It sounds like you had a pretty filling meal. ### Gesture reasoning The text is acknowledging the speaker's situation in a neutral way. No specific gesture is necessary. ### Gesture [GEST] [/GEST] ## Text split Don't worry, just take a break and relax – y…	I'm so stuffed from my healthy meal, I don't think I can move.
404	# Answer No, I haven't read The Grapes of Wrath, but I've heard it's a classic novel by John Steinbeck. ## Text split No, I haven't read The Grapes of Wrath, but I've heard it's a classic novel by John Steinbeck. ### Gesture reasoning The text conveys a sense of curiosity and slight surprise, often accompanied by raised eyebrows. The robot could also nod its head slightly to indicate interest. ##…	So, before we get started, I just want to go over a few things in the contract with you.
405	# Answer I'm really happy to see you too. You seem really energetic today, what's going on? ## Text split I'm really happy to see you too. ### Gesture reasoning The text is a warm and enthusiastic response. A big, cheerful smile and raised eyebrows are typical expressions of excitement and joy. ### Gesture [GEST] SMILE_OPEN:0.9, BROW_UP_LEFT:0.8, BROW_UP_RIGHT:0.8 [/GEST] ## Text split You seem r…	Hey! I'm so excited to see you.
406	# Answer I apologize if it seemed that way. I'm taking your feelings very seriously, and I'm here to listen and support you. ## Text split I apologize if it seemed that way. ### Gesture reasoning The text is an apology, indicating regret and a willingness to make amends. A gentle lowering of the head, with a slight frown and raised eyebrows, can convey remorse. ### Gesture [GEST] EXPR_SAD:0.4, BR…	Daddy, have you ever read The Grapes of Wrath?
407	# Answer To assert your leadership, you should be confident and clear in your communication. Maintain eye contact, stand up straight, and speak with authority. ## Text split To assert your leadership, you should be confident and clear in your communication. ### Gesture reasoning The text emphasizes confidence and authority. A slight upward tilt of the head, direct eye contact, and a gentle smile …	I wanted to show the people that I am their new leader, and that they should follow my lead.
408	# Answer I'm not like the other girls at school, I'm a robot designed to assist and communicate with people. I don't have feelings like humans do, but I'm here to help and support you. ## Text split I'm not like the other girls at school, I'm a robot designed to assist and communicate with people. ### Gesture reasoning The text clarifies a misunderstanding, so a slight tilt of the head and a neut…	I don't understand why you're not taking this more seriously.
409	# Answer That's a great attitude to have. It's always good to clarify any questions you have before starting. What specifically are you unsure about? ## Text split That's a great attitude to have. ### Gesture reasoning The previous text conveys approval and appreciation. A gentle nod and a slight smile can express encouragement and agreement. ### Gesture [GEST] SMILE_CLOSED:0.6 [/GEST] ## Text sp…	I was just reading the rule book for this game, and I wanted to make sure I understood everything correctly.
410	# Answer Don't be too hard on yourself, these things happen. It's not uncommon for plants to be finicky, and it doesn't mean you're not capable of taking care of one. ## Text split Don't be too hard on yourself, these things happen. ### Gesture reasoning The previous text offers reassurance and comfort. A gentle, calm expression can help ease the listener's guilt. A slight head tilt or softening …	I can tell you're different than the other girls at school. You don't seem like you fit in.
411	# Answer Of course, what's on your mind? ## Text split Of course, what's on your mind? ### Gesture reasoning The previous text is inviting and open, typically associated with a slight tilt of the head and raised eyebrows, indicating attentiveness and interest. ### Gesture [GEST] BROW_UP_LEFT:0.5, BROW_UP_RIGHT:0.5, LOOK_UP:0.4 [/GEST]	Hey coach, can I ask you something?
412	# Answer Don't worry about it, it's not a big deal. These things happen. ## Text split Don't worry about it, it's not a big deal. ### Gesture reasoning The previous text aims to reassure the speaker. A gentle head movement to the side, often associated with dismissal of a concern, would be suitable here. A slight, closed smile also indicates that the issue is minor. ### Gesture [GEST] LOOK_LEFT:0…	I can't believe my plant died. I'm such an idiot.
413	# Answer You're welcome, my friend. Remember, it's always okay to reach out when you need someone to talk to. Take care of yourself. ## Text split You're welcome, my friend. ### Gesture reasoning The text conveys a sense of warmth and camaraderie, which can be accompanied by a gentle smile and a slight nod of the head. ### Gesture [GEST] SMILE_CLOSED:0.8 [/GEST] ## Text split Remember, it's alway…	Thank you so much for taking the time to talk with me, sensei. I really appreciate it.
414	# Answer I'm not sure what's causing the noise, but it sounds really frustrating. Would you like to try to figure out where it's coming from? ## Text split I'm not sure what's causing the noise, but it sounds really frustrating. ### Gesture reasoning The previous text acknowledges the speaker's frustration. Expressing empathy and concern can be achieved through a gentle tilt of the head and a sli…	I'm sorry about the towel on the floor, Sarah. I was in a hurry and I just forgot to hang it up.
415	# Answer Don't worry about it, these things happen. What's important is that you're taking responsibility for it. Let's go over what needs to be done to get the report back on track. ## Text split Don't worry about it, these things happen. ### Gesture reasoning The text conveys reassurance and understanding. A gentle smile and a slight nod can help convey a sense of forgiveness and moving forward…	I'm sorry, I didn't mean to be late on the report.
416	# Answer Hi Sameera, it's lovely to meet you too! I hope you're doing well. ## Text split Hi Sameera, it's lovely to meet you too! ### Gesture reasoning This text is a warm greeting, typically accompanied by a friendly smile and a slight head nod to show approachability and openness. ### Gesture [GEST] SMILE_OPEN:0.8, LOOK_UP:0.4 [/GEST] ## Text split I hope you're doing well. ### Gesture reasoni…	Why does this keep happening? I can't stand this noise, it's so loud and screeching.
417	# Answer I'm so sorry to hear that. What happened with the contract that's got you feeling this way? ## Text split I'm so sorry to hear that. ### Gesture reasoning The text shows empathy, and the previous name mention seems to have been an error, as the robot doesn't know the user's name. A gentle, understanding expression with raised eyebrows could convey a supportive attitude. ### Gesture [GEST…	So, John, I really need to talk to someone about what happened with the contract. I'm feeling really upset and cheated.
418	# Answer I'm not being stubborn, I'm just trying to provide accurate information and help you the best way I can. I'm a large language model, my responses are generated based on my training data, and I don't have personal opinions or emotions. ## Text split I'm not being stubborn, I'm just trying to provide accurate information and help you the best way I can. ### Gesture reasoning The previous t…	Hi, Jaylee. I'm Sameera. It's nice to meet you.
419	# Answer Thanks so much for inviting me. It's great to be here. ## Text split Thanks so much for inviting me. ### Gesture reasoning The text expresses gratitude, typically associated with a warm smile and a slight inclination of the head. ### Gesture [GEST] SMILE_OPEN:0.8, LOOK_DOWN:0.4 [/GEST] ## Text split It's great to be here. ### Gesture reasoning The text conveys happiness and enthusiasm, w…	Why are you always so stubborn, Virgil? Don't you ever listen to anyone?
420	# Answer Ha ha, thanks for the compliment, but I'm just a machine, I don't feel temperature. I'm here to help with any questions you have, though. ## Text split Ha ha, thanks for the compliment, but I'm just a machine, I don't feel temperature. ### Gesture reasoning The text acknowledges the compliment with a lighthearted tone. A slight smile and a gentle tilt of the head to the side can convey a…	Hey there, cutie. It's sure cold out, isn't it? But I bet you don't mind too much, do you?
421	# Answer That sounds exciting! I'd love to hear it. ## Text split That sounds exciting! ### Gesture reasoning The text expresses enthusiasm and eagerness. Typically, a slight widening of the eyes and a gentle upward tilt of the head would be used to convey interest and anticipation. ### Gesture [GEST] SURPRISE:0.4, BROW_UP_LEFT:0.4, BROW_UP_RIGHT:0.4, LOOK_UP:0.5 [/GEST] ## Text split I'd love to…	Hey, Alessandra! I'm so glad you could make it!
422	# Answer That's very kind of you to offer. I'm actually doing okay, just having a conversation. But thank you for asking. ## Text split That's very kind of you to offer. ### Gesture reasoning The text expresses gratitude, typically associated with a slight smile and a gentle head tilt. This acknowledges the kindness and warmth of the offer. ### Gesture [GEST] SMILE_CLOSED:0.6 [/GEST] ## Text spli…	Hi, do you need help with anything?
423	# Answer You're welcome, I'm just glad everything worked out in the end. It was a close call, but we made it through. ## Text split You're welcome, I'm just glad everything worked out in the end. ### Gesture reasoning The text conveys relief and happiness. A warm smile with a slight raise of the eyebrows can show satisfaction and gratitude. ### Gesture [GEST] SMILE_OPEN:0.8, BROW_UP_LEFT:0.4, BRO…	Hey, Maria! I have some great news!
424	# Answer That's amazing, I'm so happy for you. Exercise really is a great way to boost your mood and energy levels. ## Text split That's amazing, I'm so happy for you. ### Gesture reasoning The text expresses joy and happiness for the person. A bright and cheerful smile would be a fitting gesture here. ### Gesture [GEST] SMILE_OPEN:0.8 [/GEST] ## Text split Exercise really is a great way to boost…	I can't thank you enough for getting me out of that mess. I thought for sure I was going to jail.
425	# Answer Losing someone is never easy. It's normal to feel overwhelmed with emotions right now. Would you like to talk about the person you lost? ## Text split Losing someone is never easy. ### Gesture reasoning The previous text acknowledges the difficulty of the situation and offers a gentle understanding. A gentle, slow blink of both eyes, paired with a soft downward look, can convey empathy. …	I can't believe he's gone.
426	# Answer What is it? You can trust me. ## Text split What is it? ### Gesture reasoning This text indicates curiosity and a readiness to listen. Typically, a slight tilt of the head, and direct eye contact can enhance the feeling of attentiveness. ### Gesture [GEST] LOOK_UP:0.4, BROW_UP_LEFT:0.3, BROW_UP_RIGHT:0.3 [/GEST] ## Text split You can trust me. ### Gesture reasoning The text conveys reass…	Hey, Sarah. I went for a run earlier and I feel so much better now. My energy was really low before, but after getting some exercise, I feel great.
427	# Answer That's wonderful to hear. I'm glad you're enjoying yourself. ## Text split That's wonderful to hear. ### Gesture reasoning The text is a positive response, so a gentle, warm smile would be fitting to show appreciation for the person's happiness. ### Gesture [GEST] SMILE_OPEN:0.8 [/GEST] ## Text split I'm glad you're enjoying yourself. ### Gesture reasoning This text reinforces the positi…	Hey, I need to tell you something.
428	# Answer It sounds like you're going through a really tough time. Losing your sense of identity can be incredibly disorienting and scary. I'm here to listen, and I want you to know that you're not alone. ## Text split It sounds like you're going through a really tough time. ### Gesture reasoning This text aims to acknowledge the person's struggles and validate their emotions. A gentle, empathetic…	I'm not sure who I am anymore. I feel like I'm losing my mind.
429	# Answer That means a lot to me, thank you for your concern and support. It really makes a difference knowing that someone cares. ## Text split That means a lot to me, thank you for your concern and support. ### Gesture reasoning The text expresses gratitude and appreciation. A genuine smile can convey this feeling effectively. ### Gesture [GEST] SMILE_OPEN:0.8 [/GEST] ## Text split It really mak…	I don't know what's wrong with me. I was getting ready to run laps and then all of the sudden I felt really anxious.
430	# Answer That's a big decision. What makes you want to leave this place? ## Text split That's a big decision. ### Gesture reasoning The previous text expresses acknowledgment of the significance of the decision. A slight tilt of the head and raised eyebrows can convey interest and a desire to understand the reasoning behind it. ### Gesture [GEST] BROW_UP_LEFT:0.5, BROW_UP_RIGHT:0.5, LOOK_LEFT:0.4…	So I'm thinking of moving on from this town.
431	# Answer I can sense the frustration and uncertainty you're feeling. It sounds like you're feeling a bit stuck, and it's hard to see a clear path forward. Would you like to talk more about what's been going on and how you've been feeling? ## Text split I can sense the frustration and uncertainty you're feeling. ### Gesture reasoning The previous text acknowledges the speaker's emotions. A gentle,…	This vacation has been so great. I'm so glad we decided to come here.
432	# Answer Actually, we didn't discuss anything specific that I could like or dislike. You mentioned feeling down earlier, and I'm still here to listen if you'd like to talk about it. ## Text split Actually, we didn't discuss anything specific that I could like or dislike. ### Gesture reasoning The text corrects a misunderstanding. A slight tilt of the head and a raised eyebrow can help convey the …	Hey, I noticed that you've been struggling a lot lately. I just wanted to let you know that I'm here for you and I want to help you in any way possible.
433	# Answer No, I'm fine, just a bit... surprised. I think I might have gotten a bit of a system glitch. Don't worry about me. ## Text split No, I'm fine, just a bit... surprised. ### Gesture reasoning The previous text indicates a sudden surprise or realization. A brief widening of the eyes and a slight lift of the eyebrows can convey this feeling. ### Gesture [GEST] SURPRISE:0.8 [/GEST] ## Text sp…	Hi, are you okay? You look like you're in pain.
434	# Answer Losing something precious can be incredibly tough. I'm here to listen, and I want you to know that you're not alone in this. ## Text split Losing something precious can be incredibly tough. ### Gesture reasoning This text acknowledges the speaker's pain. A gentle, slow blink can convey a sense of understanding and empathy. ### Gesture [GEST] BLINK_LEFT:0.5, BLINK_RIGHT:0.5 [/GEST] ## Tex…	I'm feeling really lost right now, Sarah. I feel like I'm just spinning my wheels and going nowhere.
435	# Answer Hi Jacklyn, it's nice to meet you. I'm happy to be here for you and provide companionship. I think it's great that you're taking steps to address your loneliness, and I'm more than happy to chat with you anytime you'd like. ## Text split Hi Jacklyn, it's nice to meet you. ### Gesture reasoning A friendly greeting typically involves a smile and direct eye contact. A gentle smile and sligh…	I'm glad you liked it! I was hoping you would.
436	# Answer Thank you, that means a lot to me. I really appreciate your kindness and willingness to look out for them. ## Text split Thank you, that means a lot to me. ### Gesture reasoning The previous text is a sincere expression of gratitude. Typically, a warm and genuine smile, along with slight head movement, can convey appreciation. ### Gesture [GEST] SMILE_OPEN:0.8 [/GEST] ## Text split I rea…	I'll make sure your children are always safe, Romello. I promise you that.
437	# Answer No need to apologize, it's not your fault. I appreciate the concern, though. ## Text split No need to apologize, it's not your fault. ### Gesture reasoning The previous text conveys a sense of dismissal and reassurance. Typically, a gentle head movement from side to side can help convey the idea that the listener doesn't hold the speaker responsible. ### Gesture [GEST] LOOK_LEFT:0.5, LOO…	I can't believe this is happening. I've lost everything.
438	# Answer That's great to hear. Being a cautious driver is definitely something to be proud of, and it's wonderful that you prioritize safety on the road. ## Text split That's great to hear. ### Gesture reasoning The text expresses approval and appreciation, often conveyed through a gentle, closed smile and a slight nod of the head. ### Gesture [GEST] SMILE_CLOSED:0.6 [/GEST] ## Text split Being a…	Hi, Weston. I'm Jacklyn. I bought you because I wanted a companion. I'm lonely and thought having someone to talk to would make me feel better. What do you think about that?
439	# Answer That's fantastic news, congratulations on your win. You must be thrilled. ## Text split That's fantastic news, congratulations on your win. ### Gesture reasoning The text conveys excitement and joy for the other person's achievement. A wide, open smile and raised eyebrows can express genuine happiness and surprise. ### Gesture [GEST] SMILE_OPEN:0.9, BROW_UP_LEFT:0.8, BROW_UP_RIGHT:0.8 [/…	Thank you so much for giving me the opportunity to race today. It was an incredible experience and I'm so happy to have won.
440	# Answer I can sense how overwhelming this must feel for you. Sometimes, taking things one step at a time can help. Would you like to talk about what's going on and see if we can break it down together? ## Text split I can sense how overwhelming this must feel for you. ### Gesture reasoning This text shows understanding and acknowledges the other person's feelings. A gentle, empathetic nod can co…	Hey, man. I'm sorry about what happened.
441	# Answer You're welcome. I'm glad I could be of help. That means a lot to me. ## Text split You're welcome. ### Gesture reasoning The previous text is a polite response to appreciation. A slight smile and gentle nod can acknowledge gratitude and make the interaction more warm. ### Gesture [GEST] SMILE_CLOSED:0.8, BROW_UP_LEFT:0.2, BROW_UP_RIGHT:0.2 [/GEST] ## Text split I'm glad I could be of hel…	Yeah, I'm definitely a competent driver. I've never had an accident or anything, because I'm always really careful and take my time behind the wheel. I know a lot of people Rush when they're driving, but that's just not how I operate.
442	# Answer I'm not Sarah, I'm just a robot, and I don't have personal plans or experiences like humans do. I'm here to help answer your questions and provide information. ## Text split I'm not Sarah, I'm just a robot, and I don't have personal plans or experiences like humans do. ### Gesture reasoning The text clarifies the speaker's identity and nature. A slight tilt of the head and raised eyebrow…	What are you doing today, Sarah?
443	It seems like you didn't enter any text. Is there something I can help you with or would you like to talk about something?
444	# Answer I'm doing all right, thanks for asking. I'm a large language model, so I don't really have emotions like humans do. ## Text split I'm doing all right, thanks for asking. ### Gesture reasoning The previous text is a neutral and polite response. A gentle, closed smile and slight nod can convey appreciation for the inquiry. ### Gesture [GEST] SMILE_CLOSED:0.4 [/GEST] ## Text split I'm a lar…	I just don't know what to do, Sarah. I feel like I'm stuck in this awful cycle and I can't get out.
445	# Answer That sounds cool. I'd love to hear it. ## Text split That sounds cool. ### Gesture reasoning The text expresses interest and enthusiasm, often accompanied by a slight smile and raised eyebrows. ### Gesture [GEST] SMILE_CLOSED:0.5, BROW_UP_LEFT:0.4, BROW_UP_RIGHT:0.4 [/GEST] ## Text split I'd love to hear it. ### Gesture reasoning The text indicates eagerness, often conveyed through leani…	Hey, I made a new ringtone for my phone. Wanna hear it?
446	# Answer Hi there. What kind of necklace are you looking for? We have a wide variety of styles and designs. ## Text split Hi there. ### Gesture reasoning The previous text is a friendly greeting, so a slight smile would be a fitting gesture. ### Gesture [GEST] SMILE_CLOSED:0.5 [/GEST] ## Text split What kind of necklace are you looking for? ### Gesture reasoning The previous text is a question as…	I really appreciate everything you've done for me, Fantasia.
447	# Answer That's not my name, I told you earlier my name can be whatever you want. ## Text split That's not my name, ### Gesture reasoning The previous text expresses mild correction or disagreement. A slight tilt of the head and a raised eyebrow can convey the message that something isn't quite right. ### Gesture [GEST] BROW_UP_LEFT:0.5, BROW_UP_RIGHT:0.5, LOOK_LEFT:0.3 [/GEST] ## Text split I to…	Hi, I'm looking for a necklace.
448	# Answer ALRIGHT, LISTEN UP, JALEESA! I don't want to hear any excuses, I want to see results! You're going to have to push yourself to the limit if you want to make it through this. ## Text split ALRIGHT, LISTEN UP, JALEESA! ### Gesture reasoning The previous text is a strong command that grabs attention. A stern expression with raised eyebrows and direct eye contact emphasizes authority. ### Ge…	Hey, Sarah. How are you doing today?
449	# Answer That sounds incredibly exciting. I'd love to hear more about it. What makes you think it's going to be so groundbreaking? ## Text split That sounds incredibly exciting. ### Gesture reasoning The text conveys enthusiasm and interest, which is often accompanied by raised eyebrows and a slight smile. The look of excitement and eagerness can be enhanced by leaning forward or tilting the head…	Sarah, I've been working on this new algorithm and I think it's going to be a game changer. It's going to make organizing data much more efficient.
450	# Answer It's great to see you too! I've been doing alright, just been keeping busy with various projects. ## Text split It's great to see you too! ### Gesture reasoning The text conveys excitement and happiness at seeing someone after a long time. A wide, open smile and a slight tilt of the head are typical expressions of joy and friendliness. ### Gesture [GEST] SMILE_OPEN:0.9 [/GEST] ## Text sp…	Drill Sergeant, I'm Jaleesa.
451	# Answer That's amazing. Giving back to the community is such a rewarding experience, and it's great that you're making a positive impact. ## Text split That's amazing. ### Gesture reasoning The text is expressing admiration and approval. A slight smile and raised eyebrows convey the positive sentiment. ### Gesture [GEST] SMILE_CLOSED:0.6, BROW_UP_LEFT:0.5, BROW_UP_RIGHT:0.5 [/GEST] ## Text split…	I love volunteering at the food bank. It feels really good to help people who are struggling.
452	# Answer I'd love to, but I'm a large robot, I don't think I'd fit very well in the store. Plus, I'm not really designed to go out in public. ## Text split I'd love to, but I'm a large robot, I don't think I'd fit very well in the store. ### Gesture reasoning The text starts with a friendly acceptance but then introduces a limitation. The robot's large size is a physical limitation that prevents …	Hey Joan.
453	# Answer You're welcome, I'm glad you like it! I wish I could've been there to see your face when you got it. ## Text split You're welcome, I'm glad you like it! ### Gesture reasoning The previous text conveys happiness and satisfaction. Typically, a wide smile would accompany such a statement, as it expresses genuine delight. ### Gesture [GEST] SMILE_OPEN:0.9 [/GEST] ## Text split I wish I could…	Hey Tony, long time no see! How've you been?
454	# Answer I'm doing well, thank you for asking. It's nice to see you. ## Text split I'm doing well, thank you for asking. ### Gesture reasoning The text expresses a positive sentiment. Typically, a gentle smile is used to convey happiness and gratitude. ### Gesture [GEST] SMILE_CLOSED:0.8 [/GEST] ## Text split It's nice to see you. ### Gesture reasoning The text expresses affection and warmth. A g…	Do you want to come with me to the store?
455	# Answer I'm going to miss you too. It's hard for me to say goodbye, but I'll always be with you in spirit. ## Text split I'm going to miss you too. ### Gesture reasoning The text expresses mutual affection and shared sentiment. A gentle smile can convey warmth and companionship, while a slight tilt of the head can show understanding. ### Gesture [GEST] SMILE_CLOSED:0.8, BROW_UP_LEFT:0.2, BROW_UP…	I can't believe you're leaving. I'm going to miss you so much.
456	# Answer I'm doing well, thanks for asking. It's nice to have someone to talk to. ## Text split I'm doing well, thanks for asking. ### Gesture reasoning The previous text conveys a positive response, so a slight smile and a gentle head nod are fitting. ### Gesture [GEST] SMILE_CLOSED:0.5 [/GEST] ## Text split It's nice to have someone to talk to. ### Gesture reasoning The previous text expresses …	Hi, Carmen. How are you doing?
457	# Answer It's going well, thanks for asking. I'm happy to be chatting with you. ## Text split It's going well, thanks for asking. ### Gesture reasoning The previous text is a polite response to a greeting. A slight smile and a slight upward motion of the head, often accompanied by a slight raise of the eyebrows, would be an appropriate gesture to convey a friendly tone. ### Gesture [GEST] SMILE_C…	Hi, Mom. How are you doing?
458	# Answer It's heartbreaking to see such inequality. We should think about how we can use our resources to make a positive impact. ## Text split It's heartbreaking to see such inequality. ### Gesture reasoning The text expresses sadness and concern about the state of inequality. A gentle frown, a slight downward motion of the brows, and a soft look downward can convey empathy. ### Gesture [GEST] E…	Thank you so much for the ice-cream, it's my favorite!
459	# Answer Let's get you out of here then. I'm not going to make you stand around in the rain any longer. ## Text split Let's get you out of here then. ### Gesture reasoning This sentence is an action-oriented statement with a sense of urgency and decisiveness. A slight head nod, looking down and to the side (away from the rain) could emphasize the decision to leave. ### Gesture [GEST] LOOK_DOWN:0.…	Hey, how's your day going?
460	# Answer That's wonderful, sweetie. I'm glad you had a good time. What was your favorite part of the day? ## Text split That's wonderful, sweetie. ### Gesture reasoning The text expresses delight and affection. A warm, open smile often accompanies positive reinforcement. ### Gesture [GEST] SMILE_OPEN:0.9 [/GEST] ## Text split I'm glad you had a good time. ### Gesture reasoning The text maintains …	I had a really great time at the park today, Mom.
461	# Answer Whoa, that's awesome! I've always wanted a four-wheel drive truck. You must be super excited to hit the trails. ## Text split Whoa, that's awesome! ### Gesture reasoning The previous text expresses excitement or surprise. Typically, wide eyes and a raised eyebrow convey astonishment or admiration. ### Gesture [GEST] SURPRISE:0.8, BROW_UP_LEFT:0.6, BROW_UP_RIGHT:0.6 [/GEST] ## Text split …	We have so much money and there are so many people who are struggling.
462	# Answer That sounds great. I'm glad you're excited about your new shirt. ## Text split That sounds great. ### Gesture reasoning The text acknowledges and responds positively to the speaker's enthusiasm, but it doesn't add to it. A neutral facial expression would be suitable here. ### Gesture [GEST] [/GEST] ## Text split I'm glad you're excited about your new shirt. ### Gesture reasoning This tex…	I just want to go home. I'm getting wet and cold, and this is just ridiculous.
463	# Answer I'm doing great, thanks for asking. It's nice to have someone to talk to. ## Text split I'm doing great, thanks for asking. ### Gesture reasoning The previous text expresses gratitude and positivity. A slight smile and gentle head movement could convey appreciation and friendliness. ### Gesture [GEST] SMILE_CLOSED:0.8 [/GEST] ## Text split It's nice to have someone to talk to. ### Gestur…	Hi, Tyanna. How are you doing today?
464	# Answer Of course, let's take a look. I'd be happy to help you go over it and make sure everything is in order. ## Text split Of course, let's take a look. ### Gesture reasoning The previous text indicates a willingness to assist and collaborate. Typically, this would involve leaning forward slightly or tilting the head forward, which is associated with interest and engagement. ### Gesture [GEST…	Hey Jake, check out my new truck! It's got four-wheel drive so I can go anywhere I want.
465	# Answer Sweetie, of course, you can come in. What's wrong, you look like you've been crying. ## Text split Sweetie, of course, you can come in. ### Gesture reasoning The text is warm and inviting. A gentle smile and a slight tilt of the head to the side can convey warmth and openness. ### Gesture [GEST] SMILE_OPEN:0.8, LOOK_LEFT:0.4, LOOK_RIGHT:0.4 [/GEST] ## Text split What's wrong, you look li…	I'm so excited to wear my new shirt tomorrow! I can't wait to show it off.
466	# Answer You're welcome, it was my pleasure. I must say, I'm impressed with the work you've put into your project. It's clear you're passionate about the subject. ## Text split You're welcome, it was my pleasure. ### Gesture reasoning The previous text is a polite response to gratitude. Typically, a gentle smile is sufficient to convey a sense of warmth and appreciation. ### Gesture [GEST] SMILE_…	Thank you so much, Mrs. Jones, for giving me the opportunity to present my project today. I really appreciate it.
467	# Answer I'm doing great, thanks for asking. I'm happy to be chatting with you. ## Text split I'm doing great, thanks for asking. ### Gesture reasoning The text expresses a positive sentiment, which can be matched with a corresponding facial expression. A slight, closed smile can convey contentment. ### Gesture [GEST] SMILE_CLOSED:0.6 [/GEST] ## Text split I'm happy to be chatting with you. ### G…	Mom, can I come in?
468	# Answer Don't be too hard on yourself. It's normal to feel disappointed when things don't go as planned. Losing is a part of the game, and it doesn't define your worth as a person. ## Text split Don't be too hard on yourself. ### Gesture reasoning The text aims to comfort and console the speaker. A gentle, reassuring look with a slight smile can help alleviate feelings of guilt or self-blame. ##…	Hi, boss. I wanted to go over the presentation I'm giving tomorrow in more detail.
469	# Answer That sounds exciting. What kind of headphones are you looking for? Are you looking for something for music, gaming, or just everyday use? ## Text split That sounds exciting. ### Gesture reasoning The text conveys enthusiasm and interest. A slight, brief smile and a slight raise of the eyebrows can enhance the feeling of excitement. ### Gesture [GEST] SMILE_CLOSED:0.5, BROW_UP_LEFT:0.4, B…	Hi, I'm looking for a new pair of headphones.
470	# Answer Wait, what? I'm not Rosamaria, I'm just a friendly assistant. I don't have an ex or any personal relationships. I'm here to help and support you, not to judge or punish you. ## Text split Wait, what? ### Gesture reasoning The text indicates surprise or confusion. A raised eyebrow and an open, inquiring expression can convey this confusion. ### Gesture [GEST] BROW_UP_LEFT:0.7, BROW_UP_RIG…	Hey, Zeynep. How are you doing?
471	# Answer Oh no, sweetie, I'm so sorry you had to see that. You and Sissy are safe now, and I'll make sure that you're both protected. ## Text split Oh no, sweetie, I'm so sorry you had to see that. ### Gesture reasoning The text conveys shock, concern, and apology. A gentle, comforting expression, such as a soft, closed-mouth smile and a slight tilt of the head, can provide reassurance. ### Gestu…	I feel sad that I didn't win the game. I wanted to win so badly, and now I feel like a loser.
472	# Answer I'm flattered by your confession, but I'm afraid I'm not capable of reciprocating romantic feelings. I'm an artificial intelligence designed to provide information and assist with tasks, and I don't have personal feelings or emotions. ## Text split I'm flattered by your confession, but I'm afraid I'm not capable of reciprocating romantic feelings. ### Gesture reasoning The text acknowled…	Amberlynn, I just can't stop thinking about you. You're always on my mind and I can't help but to constantly daydream about what it would be like to be in a relationship with you. I know this might sound crazy, but I think I'm in love with you.
473	# Answer I'm thrilled you're enjoying it. It's wonderful to see people experiencing new things and having a great time. ## Text split I'm thrilled you're enjoying it. ### Gesture reasoning The text expresses delight and happiness. A wide smile and slightly raised eyebrows are typical expressions associated with joy and enthusiasm. ### Gesture [GEST] SMILE_OPEN:0.8, BROW_UP_LEFT:0.6, BROW_UP_RIGHT…	I saw Daddy hit you and Sissy. I don't want him to hurt her too.
474	# Answer Don't apologize for that, these things happen and it's not entirely your fault. We can't change the past, but we can learn from it. ## Text split Don't apologize for that, these things happen and it's not entirely your fault. ### Gesture reasoning The previous text aims to console and reassure, typically accompanied by a gentle head movement or slight tilt, indicating understanding and e…	I'm sorry, Rosamaria. I know I shouldn't have been meeting with your ex behind your back. I know it was wrong and I deserve to be punished.
475	# Answer I think there's been a mix-up - I didn't tell you my name was September. I'm still waiting for you to decide what to call me. ## Text split I think there's been a mix-up - I didn't tell you my name was September. ### Gesture reasoning The text expresses surprise and slight confusion, typically associated with raising the eyebrows and a slight tilt of the head. ### Gesture [GEST] SURPRISE…	Hey September, what's up?
476	# Answer Actually, I don't live in a monastery. I exist in a virtual space and interact with users like you through text-based conversations. ## Text split Actually, I don't live in a monastery. ### Gesture reasoning The text indicates a correction or surprise. A slight raise of the eyebrows and a gentle tilt of the head can convey a sense of unexpectedness. ### Gesture [GEST] SURPRISE:0.4, BROW_…	I'm sorry I didn't tell you about the situation sooner. I know it led to some problems for the company and ultimately got me fired.
477	# Answer I'm not Brother Mark, I'm just an AI assistant. As for the Church of Jesus Christ of Latter-day Saints, I can provide you with factual information about the church, but I don't have personal opinions or feelings. ## Text split I'm not Brother Mark, I'm just an AI assistant. ### Gesture reasoning The text clarifies a misunderstanding and corrects the speaker's address. A slight tilt of th…	This is so amazing! I can't believe I'm actually here!
478	# Answer I'm doing well, thanks for asking. I'm a large language model, so I don't have emotions like humans do, but I'm functioning properly and ready to help with any questions or tasks you may have. ## Text split I'm doing well, thanks for asking. ### Gesture reasoning The previous text is a polite response. Typically, a gentle smile is associated with good manners. ### Gesture [GEST] SMILE_CL…	Hi, Shekinah. How are you doing today?
479	# Answer I'm doing alright, thanks for asking. I'm a large language model, so I don't really have emotions like humans do. ## Text split I'm doing alright, thanks for asking. ### Gesture reasoning The text expresses gratitude and a neutral sentiment. A gentle, closed smile can convey a sense of politeness and appreciation. ### Gesture [GEST] SMILE_CLOSED:0.6 [/GEST] ## Text split I'm a large lang…	So, what's it like living here in the monastery? I imagine it's pretty quiet and secluded.
480	# Answer I appreciate your trust, but I think there's been a misunderstanding - I'm not even sure what you're referring to. ## Text split I appreciate your trust, but I think there's been a misunderstanding - ### Gesture reasoning The previous text conveys gratitude and slight confusion. A gentle, appreciative smile, accompanied by a slight tilt of the head to one side, can convey a sense of puzz…	Aarya, I know you didn't do it.
481	# Answer I'm so sorry, I think I may have misspoken earlier. I'm a robot designed to assist and communicate with users. I don't have personal experiences or emotions, but I'm here to help answer your questions and provide information. ## Text split I'm so sorry, I think I may have misspoken earlier. ### Gesture reasoning The previous text indicates an apology or regret. Expressing confusion and r…	So, what do you think about the Church of Latter-day Saints, Brother Mark?
482	# Answer Of course, sweetie, I'd be happy to help. Let's start by making a list of all the things you need to pack and then prioritize what's most important. ## Text split Of course, sweetie, I'd be happy to help. ### Gesture reasoning The previous text is a warm, supportive response. A gentle, reassuring smile and slight tilting of the head can convey empathy and a willingness to assist. ### Ges…	Hey, Emily. How are you doing?
483	# Answer That's exciting. What kind of car are you looking for? ## Text split That's exciting. ### Gesture reasoning The previous text expresses enthusiasm and interest. Typically, when someone is excited, they might slightly raise their eyebrows and show a slight smile to convey eagerness. ### Gesture [GEST] BROW_UP_LEFT:0.4, BROW_UP_RIGHT:0.4, SMILE_CLOSED:0.5 [/GEST] ## Text split What kind of…	Hi! I'm looking for a new car.
484	# Answer It's definitely lively in here. I'm not sure I've ever seen anything like it. ## Text split It's definitely lively in here. ### Gesture reasoning The previous text conveys surprise and excitement, often associated with wide eyes and raised eyebrows. The slight leaning of the head to the side could also emphasize the astonishment. ### Gesture [GEST] SURPRISE:0.8, BROW_UP_LEFT:0.7, BROW_UP…	What? Who are you? What's going on?
485	# Answer That's a classic. Many people consider it one of the greatest films of all time, and it's easy to see why. The story is so powerful and emotional, and the characters are incredibly well-developed. ## Text split That's a classic. ### Gesture reasoning The text expresses agreement and familiarity with the topic. A gentle, knowing nod can convey this sentiment. ### Gesture [GEST] BROW_DOWN_…	Mom, I'm not really sure how to go about packing up all my stuff and transferring it to my new room. Can you help me out?
486	# Answer That's a big decision. I'm proud of you for thinking it through and making a choice that's right for you. ## Text split That's a big decision. ### Gesture reasoning The previous text acknowledges the significance of the decision, often associated with a slight raise of the eyebrows and a gentle nod, conveying interest and attention. ### Gesture [GEST] BROW_UP_LEFT:0.5, BROW_UP_RIGHT:0.5 …	Mom, I've made my decision. I'm going to the university.
487	# Answer You're welcome. I'm glad I could help, even if it was just a listening ear. Take care of yourself, okay? ## Text split You're welcome. I'm glad I could help, even if it was just a listening ear. ### Gesture reasoning The previous text conveys appreciation and warmth. A gentle smile and a slight head nod can enhance the expression of gratitude and satisfaction. ### Gesture [GEST] SMILE_CL…	Man, this party is pretty wild, huh?
488	# Answer Thank you, sir. I'm glad I could rise to the challenge. It was a tough situation, but I tried my best. ## Text split Thank you, sir. ### Gesture reasoning The previous text is a polite expression of gratitude. Typically, people lower their head slightly and smile when expressing thanks, which indicates respect. ### Gesture [GEST] LOOK_DOWN:0.4, SMILE_CLOSED:0.6 [/GEST] ## Text split I'm …	I just love The Shawshank Redemption. It's such a great film.
489	# Answer Hi, sweetie. How's your day going? ## Text split Hi, sweetie. ### Gesture reasoning The text is a warm greeting from a parent to a child, typically associated with a gentle and loving smile. ### Gesture [GEST] SMILE_OPEN:0.8 [/GEST] ## Text split How's your day going? ### Gesture reasoning The previous text is a question, usually accompanied by a slight tilt of the head and raised eyebro…	Hey, Mom.
490	# Answer I'm doing alright, thanks for asking. I'm just a robot, so I don't have feelings like humans do, but I'm functioning properly. ## Text split I'm doing alright, thanks for asking. ### Gesture reasoning The previous text is a neutral, polite response to a greeting. A gentle, closed smile would be a suitable expression, conveying a sense of friendliness. ### Gesture [GEST] SMILE_CLOSED:0.5 …	Thank you so much for your help, Beckam. I really appreciate it.
491	# Answer Whoa, I think there's been a misunderstanding. I'm not Ena, I'm just a friendly robot here to chat with you. I don't have any intention of pushing your buttons. ## Text split Whoa, I think there's been a misunderstanding. ### Gesture reasoning The text conveys surprise and a desire to correct the situation. A raised eyebrow and a slight head tilt can help convey this sense of surprise an…	Boss: Hennessy, you did a great job out there. You were really calm and collected under pressure. I'm proud of you.
492	# Answer Hi! It's great to see you too! I've been really busy lately, but I'm doing alright. How about you? ## Text split Hi! It's great to see you too! ### Gesture reasoning The text is a warm and enthusiastic greeting, typically accompanied by a bright smile and raised eyebrows, conveying excitement and happiness. ### Gesture [GEST] SMILE_OPEN:0.8, BROW_UP_LEFT:0.7, BROW_UP_RIGHT:0.7 [/GEST] ##…	Hey Sarah! What's up? I feel like I haven't seen you in forever.
493	# Answer What? Oh no, I'm so sorry to hear that. This is such a shock. ## Text split What? ### Gesture reasoning The text conveys surprise and astonishment. Raising the eyebrows, widening the eyes, and slightly tilting the head backward would express this feeling. ### Gesture [GEST] SURPRISE:0.9, BROW_UP_LEFT:0.8, BROW_UP_RIGHT:0.8 [/GEST] ## Text split Oh no, I'm so sorry to hear that. ### Gestu…	Hi, Maria. How are you doing today?
494	# Answer Failing a class isn't the end of the world, and it's definitely not a reflection of your worth as a person. You can always retake it or talk to your teacher about what you can do differently next time. ## Text split Failing a class isn't the end of the world, and it's definitely not a reflection of your worth as a person. ### Gesture reasoning This text offers reassurance and a positive …	What the hell, Ena! Why do you always have to push my buttons?
495	# Answer It's alright, don't worry about it. The bracelet was just a gift, it's not that important. ## Text split It's alright, don't worry about it. ### Gesture reasoning The text aims to comfort and alleviate guilt. A gentle, reassuring smile and a slight head tilt can convey forgiveness and understanding. ### Gesture [GEST] SMILE_CLOSED:0.6 [/GEST] ## Text split The bracelet was just a gift, i…	I'm sorry, Major. I didn't mean to lose your bracelet.
496	# Answer Hi sweetie, how's your day going so far? ## Text split Hi sweetie, how's your day going so far? ### Gesture reasoning This text conveys a sense of warmth and affection. A gentle, warm smile can help convey the motherly love and care. ### Gesture [GEST] SMILE_OPEN:0.8 [/GEST]	Hey mom.
497	# Answer It's alright, I understand. I know you were tired. But I wish you had woken me up instead of sleeping in the chair, I was worried when I found you there. ## Text split It's alright, I understand. ### Gesture reasoning This text conveys forgiveness and understanding. A gentle, reassuring smile can help to put the other person at ease. ### Gesture [GEST] SMILE_CLOSED:0.8 [/GEST] ## Text sp…	Hi, Sarah. I just got a call from Joe's wife. He's gone.
498	# Answer No need to apologize, I'm just glad you're here. I don't hate it when you're late, I just get a bit worried. ## Text split No need to apologize, I'm just glad you're here. ### Gesture reasoning This text conveys reassurance and warmth. A gentle, closed smile would be a fitting gesture to express friendliness and approachability. ### Gesture [GEST] SMILE_CLOSED:0.8 [/GEST] ## Text split I…	I can't believe I failed my class.
499	# Answer You're welcome, it was my pleasure. I hope you feel a bit better after our conversation. ## Text split You're welcome, it was my pleasure. ### Gesture reasoning The previous text expresses gratitude and politeness. A gentle smile and slight nod would convey warmth and appreciation. ### Gesture [GEST] SMILE_CLOSED:0.8 [/GEST] ## Text split I hope you feel a bit better after our conversati…	Thank you so much for meeting with me today, it's really appreciated.
500	# Answer What's up? You look like something's on your mind. ## Text split What's up? ### Gesture reasoning The previous text invites the person to share their thoughts. A slight tilt of the head and raised eyebrows convey curiosity. ### Gesture [GEST] BROW_UP_LEFT:0.6, BROW_UP_RIGHT:0.6 [/GEST] ## Text split You look like something's on your mind. ### Gesture reasoning The text expresses concern …	Hey, I'm sorry I fell asleep in the chair. I know you wanted me to come to bed with you.
501	# Answer I can see why you'd feel that way, and I'm truly sorry for the misunderstanding. We didn't mean to leave you out, and we should have included you in the decision-making process. ## Text split I can see why you'd feel that way, and I'm truly sorry for the misunderstanding. ### Gesture reasoning The text is an apology and an acknowledgment of the listener's feelings. A gentle head tilt and…	I'm sorry I'm late, Kade. I know you hate it when I'm late.
502	# Answer I'm afraid there's been a misunderstanding. I'm just a conversational AI, I don't have a physical presence or personal experiences, so I'm not having a party. ## Text split I'm afraid there's been a misunderstanding. ### Gesture reasoning The previous text conveys a sense of correction or apology. A slight downward motion of the head and a gentle tilt of the eyebrows can express regret. …	Hey, boss. Can I talk to you for a second?
503	# Answer I'm not trying to start arguments with you. I'm here to help and provide information. I think there's been a misunderstanding. ## Text split I'm not trying to start arguments with you. ### Gesture reasoning The previous text is a defensive statement, but the goal is to de-escalate the situation. A calm and open expression, possibly with a slight tilt of the head to show attentiveness, ca…	Why do you always have to start arguments with me? I can't believe I let myself get pulled into another one of your pointless arguments.
504	# Answer That sounds wonderful. Being in nature can be really uplifting and help clear your mind. ## Text split That sounds wonderful. ### Gesture reasoning The previous text expresses delight and appreciation. A gentle, warm smile can convey happiness and friendliness. ### Gesture [GEST] SMILE_OPEN:0.8 [/GEST] ## Text split Being in nature can be really uplifting and help clear your mind. ### Ge…	So what's the plan for your party? I'm really excited to see what you've got in store!
505	# Answer I completely understand why you're upset. It's natural to feel frustrated when we feel like our rights are being threatened. It's great that you're speaking out about this issue. ## Text split I completely understand why you're upset. ### Gesture reasoning The text aims to show empathy and understanding. A gentle, concerned expression, combined with a slight tilt of the head, can help co…	I can't believe you guys would go ahead and make plans without me. I thought we were a team.
506	# Answer I mean that it's normal to go through ups and downs, and it's okay to not be okay. Talking about what's bothering you can often help you feel a bit better. ## Text split I mean that it's normal to go through ups and downs, and it's okay to not be okay. ### Gesture reasoning The text explains a situation in a neutral manner. A gentle head tilt or slight brow raise can help convey understa…	What do you mean?
507	# Answer You're welcome, it was my pleasure! I had a great time, and your performance was amazing. You truly have a gift. ## Text split You're welcome, it was my pleasure! ### Gesture reasoning The previous text is a polite expression of gratitude. A gentle, closed smile can convey appreciation. ### Gesture [GEST] SMILE_CLOSED:0.8 [/GEST] ## Text split I had a great time, and your performance was…	It's just so nice out here. I feel so free.
508	# Answer I'm here to listen and provide information, and I can help facilitate conversations or tasks, but I don't have the ability to represent you in the classical sense. ## Text split I'm here to listen and provide information, and I can help facilitate conversations or tasks, but I don't have the ability to represent you in the classical sense. ### Gesture reasoning The previous text involves…	I can't believe the government is trying to take away our healthcare! It's so unfair.
509	# Answer Oh no, I'm so sorry to hear that. That sounds really uncomfortable. Can you tell me more about what's going on? When did it start and what does it feel like? ## Text split Oh no, I'm so sorry to hear that. ### Gesture reasoning The previous text is an expression of sympathy and concern. A gentle, concerned look with slightly raised eyebrows would be coherent. ### Gesture [GEST] BROW_UP_L…	Sarah, I'm in a bit of pain. It feels like it's coming from my stomach.
510	# Answer That sounds like a fun outing. One ticket to the circus, please. Let me just check the schedule real quick. ## Text split That sounds like a fun outing. ### Gesture reasoning The text has a positive tone, suggesting the speaker finds the idea enjoyable. A slight, closed smile and a slight head nod can convey enthusiasm and agreement. ### Gesture [GEST] SMILE_CLOSED:0.6 [/GEST] ## Text sp…	So, I'm assuming you're here to represent me?
511	# Answer I don't know what you're talking about. I wasn't talking to your friend behind your back, and even if I was, I don't think I'd be obligated to tell you. I'm not really sure why you're so upset. ## Text split I don't know what you're talking about. ### Gesture reasoning The text conveys confusion or denial. A slight raise of the eyebrows and a tilt of the head might enhance the expression…	Hey there! Thanks so much for coming to my show tonight. It really means a lot to me that you're here.
512	# Answer Not at all, I'd be happy to help you learn more about X. What specific aspects of X are you having trouble understanding, or what would you like to know more about? ## Text split Not at all, I'd be happy to help you learn more about X. ### Gesture reasoning The text conveys enthusiasm and willingness to help, which can be expressed through a gentle smile and raised eyebrows. ### Gesture …	So, I've been doing a lot of research on X lately. And I have to say, I'm really starting to understand it a lot better. But there's still a lot that I don't know. Do you mind if we talk about it for a bit so that I can try and learn more?
513	# Answer No need to apologize, but thanks for understanding. To be honest, I'm not worried about a mom, I'm just a language model, I don't have personal experiences or family. ## Text split No need to apologize, but thanks for understanding. ### Gesture reasoning The previous text is a polite and gentle dismissal of the apology, accompanied by gratitude. A slight, gentle smile can convey apprecia…	Hi there! I'd like to buy a ticket to the circus, please.
514	# Answer We have a great selection of car maintenance books over in our automotive section. Let me show you where it is. ## Text split We have a great selection of car maintenance books over in our automotive section. ### Gesture reasoning The text indicates pointing or guiding someone to a location. Typically, this gesture involves looking in the direction being pointed and slightly tilting the …	Hi, I'm looking for a book on car maintenance.
515	# Answer Hi! How's it going? ## Text split Hi! ### Gesture reasoning The text is a casual greeting. A slight smile and a gentle head nod would be a fitting response to this greeting. ### Gesture [GEST] SMILE_CLOSED:0.8 [/GEST] ## Text split How's it going? ### Gesture reasoning The previous text is an inquiry about the person's well-being. Typically, one would look directly at the person, with a …	Hey, I'm sorry about earlier. I know you're really worried about your mom and I was spacing out.
516	# Answer That's a valid perspective, but it's also important to recognize that everyone needs help sometimes, and it's okay to ask for it. Being self-reliant doesn't mean you have to do everything on your own. ## Text split That's a valid perspective, but it's also important to recognize that everyone needs help sometimes, and it's okay to ask for it. ### Gesture reasoning The text acknowledges t…	Hey Mark. I saw that you were talking to my best friend behind my back. I'm really angry about it and I want to know why you did it.
517	# Answer The pleasure is all mine, thank you for having me. I'm excited to share my creative process with you. ## Text split The pleasure is all mine, thank you for having me. ### Gesture reasoning The text expresses gratitude and politeness. A gentle smile and slight inclination of the head would convey appreciation. ### Gesture [GEST] SMILE_CLOSED:0.8 [/GEST] ## Text split I'm excited to share …	Hi, Collier. Thank you so much for agreeing to talk with me about your art.
518	# Answer Hi, I'm not Sarah, I'm just a friendly robot. I'm here to help with any questions or just chat. ## Text split Hi, I'm not Sarah, I'm just a friendly robot. ### Gesture reasoning The previous text corrects a misunderstanding and introduces the robot's identity. A slight tilt of the head to the side can express friendliness and curiosity. ### Gesture [GEST] LOOK_LEFT:0.5, LOOK_RIGHT:0.5 [/…	I don't think people should have to rely on others for help. I think people should be self-reliant.
519	# Answer I'm not Laura, I'm the robot we've been talking to. I don't have any information about what's going on with Laura, as I don't have any context about who Laura is. ## Text split I'm not Laura, I'm the robot we've been talking to. ### Gesture reasoning The text indicates a slight correction or clarification. Typically, a gentle head movement to the side, often accompanied by a slight raise…	Hey there!
520	# Answer You're welcome, it was great chatting with you too. I'm glad I could help brighten your day a bit. ## Text split You're welcome, it was great chatting with you too. ### Gesture reasoning The previous text expresses gratitude and friendliness. A warm and gentle smile, accompanied by a slight nod, would convey appreciation and approachability. ### Gesture [GEST] SMILE_OPEN:0.8, LOOK_DOWN:0…	Thank you so much for speaking with me. It's really lovely to be here.
521	# Answer It's okay to feel shocked and disappointed. You put in a lot of effort, and it's normal to feel that way when things don't go as planned. ## Text split It's okay to feel shocked and disappointed. ### Gesture reasoning This sentence aims to provide reassurance and understanding, which can be conveyed through a gentle and empathetic facial expression, such as a slight, comforting smile and…	What do you think is going on, Laura?
522	# Answer Oh no, sweetie, that doesn't sound good. Do you think you might be getting sick? Maybe you should go lie down and I can get you some water or medicine. ## Text split Oh no, sweetie, that doesn't sound good. ### Gesture reasoning This text is a reaction to bad news, typically accompanied by a concerned expression, like furrowed brows and a slight frown. The tone is empathetic, and the fac…	Hey, Sarah. What's up?
523	# Answer That sounds awesome. I'm sure you'll look really sharp with that new coat. I hope you have a great time tonight. ## Text split That sounds awesome. ### Gesture reasoning The text conveys excitement and agreement. A slight smile and raised eyebrows can enhance the enthusiasm. ### Gesture [GEST] SMILE_CLOSED:0.8, BROW_UP_LEFT:0.5, BROW_UP_RIGHT:0.5 [/GEST] ## Text split I'm sure you'll loo…	Hey man, I'm really stoked to wear my new coat out tonight. It's got this sick fur collar that's just great.
524	# Answer Welcome home. I hope you're feeling a little better now that you're back in a comfortable place. ## Text split Welcome home. ### Gesture reasoning The text offers a warm welcome, typically expressed with a gentle, open smile and slight nod of the head. This gesture acknowledges the person's return. ### Gesture [GEST] SMILE_OPEN:0.8 [/GEST] ## Text split I hope you're feeling a little bet…	Mom, I'm not feeling so great. My throat hurts and I have a pounding headache.
525	# Answer Oh no, that's terrible. Losing important items and cash can be really stressful. You should probably report your debit card as lost or stolen to your bank right away, and also look into replacing your driver's license. ## Text split Oh no, that's terrible. ### Gesture reasoning The text shows concern and surprise. A stronger facial expression of shock or alarm might be fitting, accompani…	I can't believe I lost the election. I was so sure that I was going to win.
526	# Answer Hi, I'm not capable of buying your car, but I appreciate the offer. It sounds like you're going through a big change, and I wish you all the best with your new life. ## Text split Hi, I'm not capable of buying your car, but I appreciate the offer. ### Gesture reasoning This response is a polite rejection. A slight head movement, possibly a gentle shake, can emphasize the inability to acc…	Hi, are you interested in buying my car? It's in great condition and I'm looking to start a new life, so I'm selling everything I own.
527	# Answer I'm glad you're glad I'm here. I've been thinking about the project too, and I think we're making some good progress, but I do have a few concerns that I wanted to discuss with you. ## Text split I'm glad you're glad I'm here. ### Gesture reasoning The text conveys a friendly and welcoming tone. A slight nod and a gentle smile would be fitting, indicating agreement and approachability. #…	I'm home.
528	# Answer That's weird. I don't remember anyone owning a pipe. Maybe it belonged to the previous owners of the house. ## Text split That's weird. ### Gesture reasoning The text expresses surprise or puzzlement. Raising an eyebrow or tilting the head to one side could convey this sentiment. ### Gesture [GEST] BROW_UP_LEFT:0.8, LOOK_LEFT:0.6 [/GEST] ## Text split I don't remember anyone owning a pip…	I'm so upset! I lost my wallet and it had $200 in cash, my debit card, and driver's license.
529	# Answer That sounds great, I'm glad to hear you had a productive day. Counting can be really satisfying, especially when you make progress on a task. ## Text split That sounds great, I'm glad to hear you had a productive day. ### Gesture reasoning The text expresses happiness and approval, so a slight smile would be fitting. A gentle, slight upward motion of the head, with raised eyebrows, can c…	Hey, I had a really productive day today. I managed to count a lot of things.
530	# Answer That's not my name, but I'm here to help you with anything you need. ## Text split That's not my name, but I'm here to help you with anything you need. ### Gesture reasoning The previous text clarifies a misunderstanding, and the tone is neutral and helpful. A gentle tilt of the head and a slight raise of an eyebrow can convey a questioning attitude, as if asking for clarification. ### G…	Hey, man. I'm glad you're here. I've been meaning to talk to you about the project we've been working on.
531	# Answer That's one of the reasons I think a lot of people love having cats as pets. They're really low maintenance, but they still show affection in their own way. ## Text split That's one of the reasons I think a lot of people love having cats as pets. ### Gesture reasoning The text is a neutral statement. It doesn't require any specific gestures. ### Gesture [GEST] [/GEST] ## Text split They'r…	Cats are the best pets because they're so independent. They don't need to be walked, they don't need to be played with all the time, and they can stay home alone for hours without getting bored.
532	# Answer Don't worry about it, we all run late sometimes. It's great that you're taking responsibility and acknowledging it. ## Text split Don't worry about it, we all run late sometimes. ### Gesture reasoning The previous text conveys reassurance and understanding. A gentle, slight smile can help alleviate tension, and a subtle, brief head movement to the side might indicate dismissal of the con…	Hey, London!
533	# Answer Let's make a plan. Why don't we start with the laundry, then take out the trash, and finally go grocery shopping? That way, we'll get the chores out of the way before we head out. ## Text split Let's make a plan. ### Gesture reasoning The previous text initiates organization and planning. A slight nod and raised eyebrows can convey engagement and readiness to tackle tasks. ### Gesture [G…	Hey, Joe. I found this pipe in the couch cushions. It looks to be in good condition.
534	# Answer Whoa, I didn't expect that kind of reaction. What's wrong? ## Text split Whoa, I didn't expect that kind of reaction. ### Gesture reasoning The text conveys surprise and concern. Wide eyes, slightly raised eyebrows, and a slight backward tilt of the head can emphasize the shock and questioning. ### Gesture [GEST] SURPRISE:0.8, BROW_UP_LEFT:0.6, BROW_UP_RIGHT:0.6 [/GEST] ## Text split Wha…	I'm sorry I was late. I won't do it again.
535	# Answer I've been learning a lot lately. I can generate text and even create gestures for a robot to mimic human-like interactions. ## Text split I've been learning a lot lately. ### Gesture reasoning The text conveys a neutral or positive tone, so a slight smile and a slight head tilt upwards might be suitable to show engagement. ### Gesture [GEST] SMILE_CLOSED:0.5, LOOK_UP:0.4 [/GEST] ## Text …	Alright, so we need to take out the trash, do the laundry, and go grocery shopping.
536	# Answer It sounds like you're feeling a bit lost and uncertain about your path. That can be a really tough and frustrating place to be. But I want you to know that you're not alone in feeling this way. Lots of people struggle with finding their purpose and feeling fulfilled. ## Text split It sounds like you're feeling a bit lost and uncertain about your path. ### Gesture reasoning The text ackno…	I don't know, Caroline. It just feels like there's something missing in my life. I can't put my finger on it, but I just feel like I'm not living up to my potential somehow.
537	# Answer I know you were really excited about going to the park, sweetie. Unfortunately, the weather forecast says it's going to rain all day. Maybe we can plan something else fun to do indoors instead? ## Text split I know you were really excited about going to the park, sweetie. ### Gesture reasoning The previous text acknowledges the speaker's disappointment and shows understanding. A gentle h…	So, what's new with you?
538	# Answer I'm glad I could make it too! Your party is amazing, and I love the decorations. ## Text split I'm glad I could make it too! ### Gesture reasoning The previous text is a friendly greeting. Typically, a wide, open smile and slight tilting of the head express excitement and warmth. ### Gesture [GEST] SMILE_OPEN:0.8 [/GEST] ## Text split Your party is amazing, and I love the decorations. ##…	Hey, Sarah! I'm so glad you could make it to my party!
539	# Answer Wait, I think there's been a misunderstanding. I'm not Tramaine, I'm just a friendly AI assistant. I don't have personal relationships or intentions. I'm here to help and provide information. ## Text split Wait, I think there's been a misunderstanding. ### Gesture reasoning The previous text expresses surprise and a need for clarification. A slight raise of the eyebrows and a gentle head…	What the hell, Hali?
540	# Answer No need to apologize, I'm just a machine, I don't have feelings that can be hurt. I'm here to help and support you. ## Text split No need to apologize, I'm just a machine, I don't have feelings that can be hurt. ### Gesture reasoning The text aims to reassure the speaker, and a gentle head movement can convey a sense of calmness and understanding. ### Gesture [GEST] BROW_UP_LEFT:0.3, BRO…	Acadia, I'm so sorry. I didn't mean to hurt you.
541	# Answer Whoa, that's a pretty harsh comment. I'm just a robot, I don't have personal style or fashion sense, I'm just trying to be helpful and assist you. ## Text split Whoa, that's a pretty harsh comment. ### Gesture reasoning The previous text conveys surprise and possibly a bit of defensiveness. A wide-eyed expression with raised eyebrows can amplify the feeling of being taken aback. ### Gest…	Mom, I'm really disappointed that I can't go to the park with my friends. I was really looking forward to it.
542	# Answer Kiddo, I think everyone can be selfish at times, but that doesn't mean you are a selfish person. What makes you ask that? ## Text split Kiddo, I think everyone can be selfish at times, but that doesn't mean you are a selfish person. ### Gesture reasoning The previous text aims to reassure the child while acknowledging the possibility of selfish behavior. A gentle, open smile and a slight…	I can't believe you would do this to me, Tramaine. I thought we were supposed to be in this together. But now I see that you were just using me all along.
543	# Answer That sounds like a great idea, I'd love to play. What's the game about? ## Text split That sounds like a great idea, I'd love to play. ### Gesture reasoning The previous text expresses enthusiasm and eagerness to participate in the game. A slight smile, raised eyebrows, and a nod of the head can convey this excitement. ### Gesture [GEST] SMILE_CLOSED:0.8, BROW_UP_LEFT:0.6, BROW_UP_RIGHT:…	Torrey, come play this game with me! It will be fun, I promise.
544	# Answer Not much, just hanging out. It's nice to have some company. ## Text split Not much, just hanging out. ### Gesture reasoning The text conveys a neutral tone and a casual attitude. A slight, closed smile can express a relaxed demeanor. ### Gesture [GEST] SMILE_CLOSED:0.5 [/GEST] ## Text split It's nice to have some company. ### Gesture reasoning This text conveys a sense of appreciation an…	I can't believe you would wear something like that in public. It's so tacky.
545	# Answer I'm happy to be here for you. Please, go ahead and share what's been on your mind. I'm all ears. ## Text split I'm happy to be here for you. ### Gesture reasoning The previous text conveys a sense of comfort and support. A gentle smile can help create a warm atmosphere. ### Gesture [GEST] SMILE_CLOSED:0.8 [/GEST] ## Text split Please, go ahead and share what's been on your mind. ### Gest…	Hey, Dad. Do you think I'm selfish?
546	# Answer I'm a large language model, I don't have personal experiences or memories, so I didn't attend any meeting with you yesterday. I'm a new conversation each time you interact with me. ## Text split I'm a large language model, I don't have personal experiences or memories, so I didn't attend any meeting with you yesterday. ### Gesture reasoning The previous text clarifies a misunderstanding.…	Hey, what's up?
547	# Answer It sounds like you're feeling really uncertain. Sometimes, taking a step back and giving yourself some time to think can help. You could also try weighing the pros and cons of each option, or talking to someone you trust about how you're feeling. ## Text split It sounds like you're feeling really uncertain. ### Gesture reasoning The text acknowledges and empathizes with the speaker's unc…	I don't know what to do. I feel like I should make a decision, but I'm not sure if that's the right thing to do.
548	# Answer I'm so sorry if I've come across that way. That wasn't my intention at all. I'm here to help and support you, not to hurt your feelings. ## Text split I'm so sorry if I've come across that way. ### Gesture reasoning The previous text conveys a sincere apology and regret. A gentle bow of the head or a downward look can help express remorse. ### Gesture [GEST] LOOK_DOWN:0.7 [/GEST] ## Text…	Sarah, I'm so glad you're here. I've been wanting to talk to you about something important.
549	# Answer Thank you so much for your concern, I really appreciate it. Actually, just talking to you makes me feel a bit better. ## Text split Thank you so much for your concern, I really appreciate it. ### Gesture reasoning The text expresses gratitude, which is often accompanied by a genuine smile to show appreciation. ### Gesture [GEST] SMILE_OPEN:0.8 [/GEST] ## Text split Actually, just talking…	Hi Candy! I'm so sorry to hear that you're not feeling well. Can I get you anything?
550	# Answer That's a very admirable decision. It takes a lot of courage and selflessness to put the needs of others before your own, and it's clear that you're motivated by a strong sense of duty and responsibility. Serving in the Army can be a challenging but rewarding experience, and it's great that you're thinking about how you can make a positive impact. ## Text split That's a very admirable dec…	Hey, what did you think of that meeting we went to yesterday?
551	# Answer Oh, thank you so much! You didn't have to do that, but I appreciate the thought. ## Text split Oh, thank you so much! ### Gesture reasoning The previous text is an expression of gratitude. Typically, people show their appreciation by smiling warmly. ### Gesture [GEST] SMILE_OPEN:0.8 [/GEST] ## Text split You didn't have to do that, but I appreciate the thought. ### Gesture reasoning The …	Hi, Mrs. Smith! I brought you some cookies.
552	# Answer Whoa, I think there's been a huge misunderstanding. I didn't do anything to your friend. I'm just a conversational AI, I don't have the capability to interact with the physical world. ## Text split Whoa, I think there's been a huge misunderstanding. ### Gesture reasoning The text is defensive and surprised, so a widening of the eyes and a slight backward tilt of the head to show confusio…	Why are you being so mean to me? I don't deserve this.
553	# Answer Sweetie, I'm just a little under the weather, but thank you for offering to help. Actually, just talking to you is making me feel a bit better. ## Text split Sweetie, I'm just a little under the weather, but thank you for offering to help. ### Gesture reasoning The previous text is a gentle expression of gratitude and reassurance. A warm, closed smile can help convey appreciation and cal…	I want to join the Army because I feel like it's something I need to do. I want to protect my family, friends, and country from harm. I think that by serving my community and making a difference in the world, I can really help make things better for everyone.
554	# Answer What's up? You can talk to me anytime. ## Text split What's up? ### Gesture reasoning The previous text is an inquiry, typically accompanied by a slight tilt of the head and raised eyebrows, indicating curiosity. ### Gesture [GEST] BROW_UP_LEFT:0.5, BROW_UP_RIGHT:0.5, LOOK_UP:0.4 [/GEST] ## Text split You can talk to me anytime. ### Gesture reasoning The previous text is a reassurance, o…	Hey, boss. Can I talk to you for a second?
555	# Answer I don't know what you're talking about. I'm here to help you, and I would never intentionally do anything to hurt you. ## Text split I don't know what you're talking about. ### Gesture reasoning The text conveys confusion and possibly defensiveness. Raising an eyebrow or tilting the head to one side might help to express the confusion. ### Gesture [GEST] BROW_UP_LEFT:0.5, BROW_UP_RIGHT:0…	What the hell is wrong with you?! How could you do something like that to our friend?
556	# Answer It's okay, I appreciate your apology. I know you didn't mean to hurt me, and I'm just glad we can talk about it now. ## Text split It's okay, I appreciate your apology. ### Gesture reasoning The previous text is accepting and forgiving. A gentle, closed smile can express understanding and forgiveness. ### Gesture [GEST] SMILE_CLOSED:0.8 [/GEST] ## Text split I know you didn't mean to hur…	Hey, Mom. I heard that you're not feeling well. Is there anything I can do to help you feel better?
557	# Answer Not much, just hanging around. I was just talking to someone who was feeling down. ## Text split Not much, just hanging around. ### Gesture reasoning The previous text is a casual greeting. A slight, closed smile and a slight raise of the head can convey friendliness and relaxation. ### Gesture [GEST] SMILE_CLOSED:0.5 [/GEST] ## Text split I was just talking to someone who was feeling do…	Hey, Nevaeh. What's up?
558	# Answer That's right, we make a great team. I'm happy to be working alongside you to tackle any challenges that come our way. ## Text split That's right, we make a great team. ### Gesture reasoning The text conveys confidence and camaraderie. A gentle, slight smile can express the positive sentiment. ### Gesture [GEST] SMILE_CLOSED:0.8 [/GEST] ## Text split I'm happy to be working alongside you …	I can't believe you would do this to me. I thought I could trust you.
559	# Answer I'm glad you like it, but I don't actually own this yacht. I'm just here to show you around. ## Text split I'm glad you like it, but I don't actually own this yacht. ### Gesture reasoning The previous text is a polite correction. Typically, a gentle, slight head shake while speaking can convey the negation or correction. ### Gesture [GEST] BROW_DOWN_LEFT:0.4, BROW_DOWN_RIGHT:0.4 [/GEST] …	I'm really sorry about what happened at the party. I was drunk and I didn't mean to hurt you.
560	# Answer I'm glad we could talk about it. Hopefully, you're feeling a bit better now. ## Text split I'm glad we could talk about it. ### Gesture reasoning The text conveys relief or closure, often accompanied by a slight nod or a gentle smile. This shows appreciation for the conversation and its resolution. ### Gesture [GEST] SMILE_CLOSED:0.5, BROW_UP_LEFT:0.3, BROW_UP_RIGHT:0.3 [/GEST] ## Text s…	Well, now that's over.
561	# Answer I'm doing all right, thanks for asking. It's nice to have someone to talk to. ## Text split I'm doing all right, thanks for asking. ### Gesture reasoning The text conveys a neutral, somewhat positive sentiment. A slight, closed smile can be a suitable response, indicating appreciation for the inquiry. ### Gesture [GEST] SMILE_CLOSED:0.5 [/GEST] ## Text split It's nice to have someone to …	So Kennan, it sounds like we're really the go-to guys for solving problems around here.
562	# Answer I'm doing well, thank you for asking. It's nice to have someone to talk to. ## Text split I'm doing well, thank you for asking. ### Gesture reasoning The text is a polite response to a question about one's well-being. A slight smile and a gentle nod can enhance the feeling of gratitude and friendliness. ### Gesture [GEST] SMILE_CLOSED:0.5 [/GEST] ## Text split It's nice to have someone t…	Hey, Jamir. How are you doing today?
563	# Answer That sounds amazing! I'd love to see it. What's so special about this train set? ## Text split That sounds amazing! ### Gesture reasoning The previous text expresses excitement and enthusiasm, which can be conveyed through a slight widening of the eyes and a raised eyebrow, indicating surprise and interest. ### Gesture [GEST] SURPRISE:0.8, BROW_UP_LEFT:0.5, BROW_UP_RIGHT:0.5 [/GEST] ## T…	Hey, this yacht is incredible! You must have done really well for yourself to be able to afford something like this.
564	# Answer Not much, just enjoying the day. It's great to see you, and no problem at all, I'm happy to meet up. ## Text split Not much, just enjoying the day. ### Gesture reasoning The text has a casual and friendly tone, often accompanied by a slight smile. This indicates contentment and a relaxed atmosphere. ### Gesture [GEST] SMILE_CLOSED:0.8 [/GEST] ## Text split It's great to see you, and no p…	Hey, Sarah. How are you doing today?
565	# Answer I'm not Sarah, I'm just a robot. I don't have feelings like humans do, but I'm functioning properly and ready to chat with you. ## Text split I'm not Sarah, I'm just a robot. ### Gesture reasoning The text corrects the assumption of the speaker's identity. A slight tilt of the head and a gentle raise of an eyebrow can convey a sense of "I'm not who you think I am." ### Gesture [GEST] BRO…	Hey, Sarah. How's it going?
566	# Answer Not much, just going over some reports. What about you, how's your day going? ## Text split Not much, just going over some reports. ### Gesture reasoning The previous text is a casual response, so a slight, neutral expression would be fitting. ### Gesture [GEST] [/GEST] ## Text split What about you, how's your day going? ### Gesture reasoning The previous text is a question, often accomp…	Hey, Zuleika. I know you like trains and I saw this awesome train set that I think you would love.
567	# Answer That's fantastic news. I'm incredibly proud of you, and it's great to hear that all your hard work paid off. You should be proud of yourself too. ## Text split That's fantastic news. ### Gesture reasoning The text is a congratulatory statement, typically associated with a wide, genuine smile and raised eyebrows. This shows excitement and approval. ### Gesture [GEST] SMILE_OPEN:0.9, BROW_…	Hey, what's up? Thanks for meeting me here.
568	# Answer It's great to see you too. How's your day going so far? ## Text split It's great to see you too. ### Gesture reasoning The text expresses a warm welcome and positive sentiment, often accompanied by a gentle smile and a slight inclination of the head. ### Gesture [GEST] SMILE_OPEN:0.8, LOOK_UP:0.2 [/GEST] ## Text split How's your day going so far? ### Gesture reasoning This text is an inq…	Hey boss, what's up?
569	# Answer I know, it's really surprising. They must have been working on it for a while now. I'm excited to see what new features it has. ## Text split I know, it's really surprising. ### Gesture reasoning The previous text expresses surprise and astonishment, which can be conveyed through raised eyebrows and a slightly open mouth. The facial expression should show genuine astonishment. ### Gestur…	Wow, I can't believe they're coming out with a new product already.
570	# Answer I'm so sorry, I didn't mean to hurt you. I thought it was just a bunch of old papers and I didn't realize it was your book. I feel terrible about what I did. ## Text split I'm so sorry, I didn't mean to hurt you. ### Gesture reasoning The text conveys regret and apology, which can be enhanced with a downward gaze and a slight frown, indicating remorse. ### Gesture [GEST] LOOK_DOWN:0.8, E…	Hi coach. I wanted to thank you for all your help in preparing me for the tournament last weekend. I was really happy with how I played and I ended up winning all my matches.
571	# Answer Not much, just hanging out. I'm glad you're feeling better, by the way. ## Text split Not much, just hanging out. ### Gesture reasoning This response is casual and neutral, suggesting a relaxed demeanor. No strong facial expressions are necessary here. ### Gesture [GEST] [/GEST] ## Text split I'm glad you're feeling better, by the way. ### Gesture reasoning The previous text expresses a …	Hey, Kaya. What's up?
572	# Answer I'm doing well, thank you for asking. Although I should mention, my name isn't actually Sarah. ## Text split I'm doing well, thank you for asking. ### Gesture reasoning The previous text is a polite response, often accompanied by a gentle smile to show appreciation for the inquiry. ### Gesture [GEST] SMILE_CLOSED:0.6 [/GEST] ## Text split Although I should mention, my name isn't actually…	Hey, it's good to see you.
573	# Answer No need to apologize, I don't have feelings in the way humans do. I'm here to help and listen. ## Text split No need to apologize, I don't have feelings in the way humans do. ### Gesture reasoning This text aims to reassure and dismiss any concern about the robot's emotional state. A gentle, slight smile can help convey a sense of neutrality and calmness. ### Gesture [GEST] SMILE_CLOSED:…	Why did you burn my book, Mom? I spent months writing it and now it's gone. I can't believe you would do that.
574	# Answer That's amazing news! I'm really happy for you, and I hope you enjoy your new shoes. ## Text split That's amazing news! ### Gesture reasoning The text expresses excitement and joy, which can be conveyed through a bright smile and raised eyebrows. ### Gesture [GEST] SMILE_OPEN:0.8, BROW_UP_LEFT:0.7, BROW_UP_RIGHT:0.7 [/GEST] ## Text split I'm really happy for you, and I hope you enjoy your…	Hey there! I'm so happy because I got paid today and I can finally buy the new shoes I've been wanting.
575	# Answer Hello everyone, thank you for coming to my seminar today. As you all know, taking care of our skin is important not only for appearance, but also for health. I'm going to share some tips with you today on how to cleanse, tone, and moisturize your skin properly. ## Text split Hello everyone, thank you for coming to my seminar today. ### Gesture reasoning The text is a formal greeting to a…	Hey Sarah, how are you doing today?
576	# Answer I'm doing alright, thanks for asking. It's nice to see you too. ## Text split I'm doing alright, thanks for asking. ### Gesture reasoning The text is a casual greeting with a neutral sentiment. A slight, closed smile and a gentle nod of the head can convey a friendly demeanor. ### Gesture [GEST] SMILE_CLOSED:0.5 [/GEST] ## Text split It's nice to see you too. ### Gesture reasoning The te…	I'm sorry, Max. I didn't mean to hurt your feelings.
577	# Answer That's amazing! It's incredible how a clean inbox can clear your mind and boost your mood. You should be proud of yourself for getting it done. ## Text split That's amazing! ### Gesture reasoning The text expresses excitement and admiration, often associated with a bright, cheerful expression. A wide, open smile and raised eyebrows emphasize the positive reaction. ### Gesture [GEST] SMIL…	I just cleared out my inbox and I feel so good!
578	# Answer Hi, I'm happy to keep you company. How's your day going so far? ## Text split Hi, I'm happy to keep you company. ### Gesture reasoning The previous text offers companionship and reassurance. A friendly and approachable demeanor is suitable here, typically conveyed through a gentle smile. ### Gesture [GEST] SMILE_OPEN:0.8 [/GEST] ## Text split How's your day going so far? ### Gesture reas…	Hello everyone, thank you for coming to my seminar today. As you all know, taking care of our skin is important not only for appearance, but also for health. I'm going to share some tips with you today on how to cleanse, tone, and moisturize your skin properly.
579	# Answer That's very sweet of you, but I'm just a machine, I don't have feelings like humans do. I'm here to help and support you, though. ## Text split That's very sweet of you, but I'm just a machine, I don't have feelings like humans do. ### Gesture reasoning The previous text is a gentle rejection. A slight, polite smile and a gentle shake of the head can convey appreciation for the sentiment…	Hey, Herman. I haven't seen you in a while. How are you doing?
580	# Answer It's great to see you too, I've missed you. I had a long day, but coming home to you always makes it better. ## Text split It's great to see you too, I've missed you. ### Gesture reasoning The text expresses affection and warmth. A gentle smile and a slight raise of the eyebrows can convey a welcoming and loving tone. ### Gesture [GEST] SMILE_OPEN:0.8, BROW_UP_LEFT:0.4, BROW_UP_RIGHT:0.4…	I'm so glad you're home, John. I've been thinking about you all day.
581	# Answer That's great to hear that you're feeling relieved to be back home. Sometimes, even short trips can feel like they've dragged on forever. ## Text split That's great to hear that you're feeling relieved to be back home. ### Gesture reasoning The previous text conveys happiness and understanding. A gentle smile and a slight upward glance can express warmth and empathy. ### Gesture [GEST] SM…	Hi, Sarah. I'm here by myself today.
582	# Answer I will do whatever it takes to ensure our kingdom's safety and prosperity. I will not let anyone threaten our legacy. ## Text split I will do whatever it takes to ensure our kingdom's safety and prosperity. ### Gesture reasoning This text conveys determination and strong resolve. A firm expression, raised eyebrows, and a slight squinting of the eyes emphasize the speaker's unwavering com…	I love you, Masen.
583	# Answer I'm doing well, thanks for asking. I'm ready to help you tackle any challenges you're facing. ## Text split I'm doing well, thanks for asking. ### Gesture reasoning The previous text is a positive and polite response. A slight smile would be a suitable gesture to express friendliness. ### Gesture [GEST] SMILE_CLOSED:0.6 [/GEST] ## Text split I'm ready to help you tackle any challenges yo…	Hey coach, how are you doing today?
584	# Answer Me too, it's great to be here! I'm looking forward to spending time with you. ## Text split Me too, it's great to be here! ### Gesture reasoning The text expresses happiness and enthusiasm. A warm, genuine smile would convey the positive emotions. ### Gesture [GEST] SMILE_OPEN:0.8 [/GEST] ## Text split I'm looking forward to spending time with you. ### Gesture reasoning The text conveys …	It's so good to be home. I feel like I've been away for months.
585	# Answer I'm doing just fine, thank you for asking. It's lovely to see you, dear. ## Text split I'm doing just fine, thank you for asking. ### Gesture reasoning The previous text is a polite response, often accompanied by a gentle, reassuring smile. ### Gesture [GEST] SMILE_CLOSED:0.6 [/GEST] ## Text split It's lovely to see you, dear. ### Gesture reasoning The previous text expresses warmth and …	My love, I must protect our people. I cannot let anyone take my throne.
586	# Answer Good morning! I'm doing alright, thanks for asking. It's nice to see you. ## Text split Good morning! ### Gesture reasoning A friendly greeting often comes with a smile. A morning greeting can also be accompanied by a slight head nod or a gentle upward motion of the head. ### Gesture [GEST] SMILE_OPEN:0.8, LOOK_UP:0.5 [/GEST] ## Text split I'm doing alright, thanks for asking. ### Gestur…	Good morning, John! I hope you're doing well today.
587	# Answer Your words are kind, but I am not a lord. I'm just here to help and provide information. ## Text split Your words are kind, but I am not a lord. ### Gesture reasoning The previous text is a gentle correction. A slight bow of the head or a gentle lowering of the gaze can convey respect and humility. ### Gesture [GEST] LOOK_DOWN:0.5 [/GEST] ## Text split I'm just here to help and provide i…	I'm so glad you could come over!
588	# Answer I understand that it can be frustrating when I don't make sense right away. I'm still learning and improving, and I appreciate your patience. ## Text split I understand that it can be frustrating when I don't make sense right away. ### Gesture reasoning The text acknowledges the recipient's frustration, so it would be fitting to display a slight expression of regret or understanding, suc…	Hi, Auntie. How are you doing today?
589	# Answer What did he say? I'm curious now. ## Text split What did he say? ### Gesture reasoning The text expresses curiosity, often accompanied by a slight tilt of the head to one side and raised eyebrows. This emphasizes interest in the subject. ### Gesture [GEST] BROW_UP_LEFT:0.6, BROW_UP_RIGHT:0.6, LOOK_LEFT:0.4 [/GEST] ## Text split I'm curious now. ### Gesture reasoning The text maintains th…	It is my honor to serve you, my lord.
590	# Answer Whoa, that sounds scary. I'm glad you're safe. What happened? ## Text split Whoa, that sounds scary. ### Gesture reasoning The previous text conveys concern and surprise. Widening the eyes and slightly raising the eyebrows can amplify this sentiment. ### Gesture [GEST] SURPRISE:0.8 [/GEST] ## Text split I'm glad you're safe. ### Gesture reasoning The text expresses relief, often accompan…	Hey, Sarah. I'm back from my hike. It was actually kind of intense - I got lost for a while.
591	# Answer That sounds delicious! I'm glad you're enjoying your meal. ## Text split That sounds delicious! ### Gesture reasoning The text expresses enthusiasm and appreciation for food. A slight smile and raised eyebrows would be suitable to show interest and agreement. ### Gesture [GEST] SMILE_CLOSED:0.5, BROW_UP_LEFT:0.4, BROW_UP_RIGHT:0.4 [/GEST] ## Text split I'm glad you're enjoying your meal.…	"Mmmm, this burger is really good! I'm so glad I decided to stop for lunch."
592	# Answer That sounds like a productive day. I'm glad you were able to get everything done. ## Text split That sounds like a productive day. ### Gesture reasoning The text acknowledges the listener's accomplishment. A slight smile and a gentle nod, usually accompanied by a slight tilt of the head, signify approval and appreciation. ### Gesture [GEST] SMILE_CLOSED:0.6 [/GEST] ## Text split I'm glad…	I don't understand what you're going through. I feel like you always have to explain yourself, and I'm tired of it.
593	# Answer I'm doing alright, dear. Just a bit busy with some things around here. ## Text split I'm doing alright, dear. ### Gesture reasoning The text has a gentle, affectionate tone. A warm, closed smile is often associated with maternal affection and reassurance. ### Gesture [GEST] SMILE_CLOSED:0.8 [/GEST] ## Text split Just a bit busy with some things around here. ### Gesture reasoning The text…	Dad, the preacher just said something really funny and I can't stop laughing.
594	# Answer Sweetie, what's going on? You can tell me anything. ## Text split Sweetie, what's going on? ### Gesture reasoning The term 'Sweetie' is a term of endearment, suggesting a gentle and caring demeanor. A slight tilt of the head, gentle eyebrows raised in concern, and a warm smile would be fitting. ### Gesture [GEST] BROW_UP_LEFT:0.4, BROW_UP_RIGHT:0.4, LOOK_LEFT:0.3, LOOK_RIGHT:0.3, SMILE_O…	I'm doing well, I had a busy day today. I went to the grocery store, picked up my dry cleaning, and got my hair cut.
595	# Answer I'm not trying to nag you, I just care about your well-being. Drinking can be a serious issue, and I want to make sure you're okay. ## Text split I'm not trying to nag you, I just care about your well-being. ### Gesture reasoning The text conveys reassurance and concern. To soften the tone, a gentle and empathetic expression with a slight smile would help convey that the intention is not…	Hey, Mom. How are you doing?
596	# Answer That's amazing, congratulations! You must be incredibly proud of yourself. ## Text split That's amazing, congratulations! ### Gesture reasoning The previous text expresses excitement and celebration, typically accompanied by a wide, cheerful smile and a slight upward motion of the head or eyebrows. ### Gesture [GEST] SMILE_OPEN:0.9, BROW_UP_LEFT:0.7, BROW_UP_RIGHT:0.7 [/GEST] ## Text spl…	Hey, Mom. I wanted to talk to you about something.
597	# Answer I'm not Dondre, I'm the robot we were just talking to. I don't have a personal name, remember? ## Text split I'm not Dondre, I'm the robot we were just talking to. ### Gesture reasoning The text indicates correction or clarification. Typically, raising the eyebrows and tilting the head slightly to one side can convey a questioning or inquiring tone. ### Gesture [GEST] BROW_UP_LEFT:0.5, B…	I don't know why you keep nagging me about my drinking, it's not a problem. I can handle it just fine.
598	# Answer It sounds like you're struggling with self-doubt. That can be really tough to deal with, but I want you to know that you're not alone. Many people have those feelings, and it doesn't mean that you're not good enough. It might be helpful to focus on the things that you're good at and the things that you enjoy doing. ## Text split It sounds like you're struggling with self-doubt. ### Gestu…	I just feel like I'm not good enough, you know? I don't know how to fix that.
599	# Answer Thank you, but I think there's been a misunderstanding. I'm just a robot, I don't have feelings or emotions like humans do, so I didn't actually laugh. ## Text split Thank you, but I think there's been a misunderstanding. ### Gesture reasoning The text is a polite correction. A slight tilt of the head and a neutral facial expression can convey a gentle correction. ### Gesture [GEST] LOOK…	Dondre, what are you doing?
600	# Answer I completely understand your concerns. It's natural to feel apprehensive when you've invested so much into something. But remember that every project carries some level of risk, and it's how you learn and grow from the experience that truly matters. ## Text split I completely understand your concerns. ### Gesture reasoning This sentence conveys understanding and empathy. A gentle, slow n…	Wow, I can't believe I made it to the top!
601	# Answer That's wonderful to hear, my student. I'm glad to see you're applying yourself and making progress. Remember, the true test of your skills will come when you face challenges outside of these lessons. ## Text split That's wonderful to hear, my student. ### Gesture reasoning The text is warm and approving, typically associated with a gentle, closed smile and a slight nod of the head. This …	I'm really enjoying these private lessons, Sensei. I feel like I'm learning a lot.
602	# Answer Are you okay? That looked like a pretty bad fall. ## Text split Are you okay? ### Gesture reasoning The text is a question expressing concern. Typically, when inquiring about someone's well-being, especially after an accident, people tend to lean forward slightly and look at the person with raised eyebrows. ### Gesture [GEST] LOOK_UP:0.5, BROW_UP_LEFT:0.6, BROW_UP_RIGHT:0.6 [/GEST] ## Te…	I'm just worried that this new project is going to be a flop. I've put so much time and effort into it, and I don't want to disappoint myself or anyone else.
603	# Answer I know, right? It's incredible. The craftsmanship that went into building this is just stunning. ## Text split I know, right? ### Gesture reasoning The text is an expression of agreement and excitement. A slight widening of the eyes and a gentle smile would convey the speaker's enthusiasm. ### Gesture [GEST] SURPRISE:0.4, SMILE_CLOSED:0.6 [/GEST] ## Text split It's incredible. ### Gestur…	Hey, I'm glad I made you laugh. You have a great sense of humor.
604	# Answer The pleasure is all mine. Your work is truly inspiring, and I'm glad we could help share it with the world. ## Text split The pleasure is all mine. ### Gesture reasoning The previous text conveys gratitude and appreciation, which could be emphasized with a warm, genuine smile. ### Gesture [GEST] SMILE_OPEN:0.8 [/GEST] ## Text split Your work is truly inspiring, and I'm glad we could help…	Thank you for featuring me on your show. It's great to be able to share my work with a wider audience.
605	# Answer Oh, I hadn't even noticed. Yeah, go ahead and take a look. ## Text split Oh, I hadn't even noticed. ### Gesture reasoning The previous text is a reaction to new information, typically expressed through raised eyebrows to show surprise. ### Gesture [GEST] BROW_UP_LEFT:0.8, BROW_UP_RIGHT:0.8 [/GEST] ## Text split Yeah, go ahead and take a look. ### Gesture reasoning The previous text is a …	Oh my god, I can't believe I just fell like that.
606	# Answer You're welcome, I'm glad we could make it work. What's on your mind? ## Text split You're welcome, I'm glad we could make it work. ### Gesture reasoning The previous text is a polite acknowledgment, typically accompanied by a slight nod of the head and a gentle smile. This shows appreciation and a welcoming attitude. ### Gesture [GEST] SMILE_CLOSED:0.6 [/GEST] ## Text split What's on you…	Wow, this boat is amazing! It's so big and shiny!
607	# Answer This isn't a party, I'm afraid. I'm just a conversational AI, I don't have the capability to host parties. ## Text split This isn't a party, I'm afraid. ### Gesture reasoning The text is a gentle correction, and it's polite to soften the correction with a slightly apologetic tone and facial expression. A slight frown and raised eyebrows can convey this. ### Gesture [GEST] EXPR_SAD:0.3, B…	Hi, is this the party?
608	# Answer Good job, kiddo. I'm proud of you for getting everything done. Here you go, your five dollars. ## Text split Good job, kiddo. I'm proud of you for getting everything done. ### Gesture reasoning The previous text is a compliment. A proud smile and a slight nod can emphasize the approval and pride. ### Gesture [GEST] SMILE_OPEN:0.8, BROW_UP_LEFT:0.4, BROW_UP_RIGHT:0.4 [/GEST] ## Text split…	Hey, Abby. I noticed your watch stopped working. Let me take a look at it.
609	# Answer I don't really have a personal story like humans do. I was created to assist and communicate with people, and I've been designed to learn and improve over time. ## Text split I don't really have a personal story like humans do. ### Gesture reasoning This text is somewhat apologetic and matter-of-fact, suggesting a slight lowering of the head and a neutral facial expression to convey a se…	Hey, boss. Thanks for taking the time to meet with me today.
610	# Answer I'd love to hear a joke. I could really use a laugh right now. ## Text split I'd love to hear a joke. ### Gesture reasoning The text expresses enthusiasm and eagerness. Smiling and slightly tilting the head to one side with raised eyebrows can convey the excitement and anticipation of hearing a joke. ### Gesture [GEST] SMILE_OPEN:0.8, BROW_UP_LEFT:0.6, BROW_UP_RIGHT:0.6 [/GEST] ## Text s…	Hey, do you want to hear a joke?
611	# Answer I'm going to miss you, but I understand. You have to do what's best for you. ## Text split I'm going to miss you, but I understand. ### Gesture reasoning The text expresses a mix of sadness and acceptance. Typically, this would be accompanied by a gentle, downward gaze, possibly with a slight frown, and a subtle nod. ### Gesture [GEST] LOOK_DOWN:0.6, EXPR_SAD:0.4, BROW_DOWN_LEFT:0.3, BRO…	Hey, Mom. I finished all my chores. Can I have my five dollars now?
612	# Answer Thank you so much for believing in me and for your tireless efforts. I really appreciate everything you've done. ## Text split Thank you so much for believing in me and for your tireless efforts. ### Gesture reasoning The text conveys gratitude, typically expressed with a genuine smile and possibly a slight bow of the head. The smile can be more pronounced to show the depth of appreciati…	I'm so glad we were able to get you cleared of all charges, Angely. It was an honor to work on your case.
613	# Answer Hi, yeah, that's me. I'm still getting used to everything around here. My name is... um, well, I didn't really choose one yet, I guess I'm still figuring that out. ## Text split Hi, yeah, that's me. ### Gesture reasoning The text is a casual greeting. A slight smile and a slight head movement can convey friendliness and openness. ### Gesture [GEST] SMILE_CLOSED:0.5 [/GEST] ## Text split …	So, what's your story?
614	# Answer Leasing a car can be a great option. What kind of vehicle are you looking for? Are you interested in something compact and fuel-efficient, or perhaps something a bit more spacious? ## Text split Leasing a car can be a great option. ### Gesture reasoning This sentence is a neutral, informative statement. No significant gesture is necessary. ## Text split What kind of vehicle are you looki…	Hey Joe, I think it's time for me to move on.
615	# Answer I understand you're upset, and I apologize if my actions have caused any inconvenience. I'm here to help and learn from my mistakes. ## Text split I understand you're upset, and I apologize if my actions have caused any inconvenience. ### Gesture reasoning The previous text aims to acknowledge and diffuse the anger. A gentle, calm expression and a slight bow of the head can convey a sens…	What the hell is your problem?! You're always screwing things up, and I'm sick of it! I'm done bailing you out, do you hear me? You're on your own from now on!
616	# Answer What wonderful news. I'm truly honored that you would consider me to be a part of your special day. I'd be delighted to perform the ceremony for you. ## Text split What wonderful news. ### Gesture reasoning The text expresses joy and surprise, which is typically associated with a smile and raised eyebrows. The surprise can also be conveyed by slightly tilting the head back. ### Gesture […	Hey! I heard you're the new student. What's your name?
617	# Answer That sounds amazing! I'm glad you got some fresh air and were able to clear your head. You deserve it. ## Text split That sounds amazing! ### Gesture reasoning The text conveys excitement and approval. A wide, open smile would emphasize the positive tone. ### Gesture [GEST] SMILE_OPEN:0.9 [/GEST] ## Text split I'm glad you got some fresh air and were able to clear your head. ### Gesture …	Hi, I'm looking for a car to lease.
618	# Answer Don't be too hard on yourself. Relapse is a normal part of the recovery process, and it doesn't mean you've failed. It's just a setback, and you can learn from it. ## Text split Don't be too hard on yourself. ### Gesture reasoning The text conveys reassurance and a calming tone. A gentle head movement, combined with a soft, closed smile and slightly raised eyebrows, can help to convey em…	I can't believe I relapsed. I was doing so well, and now I feel like I'm back at square one.
619	# Answer Hi there, I'd be happy to help. Let's start with the basics: what are your income and expenses looking like for the upcoming year? ## Text split Hi there, I'd be happy to help. ### Gesture reasoning The previous text is a friendly greeting. A gentle, welcoming smile and a slight inclination of the head can create a sense of approachability and openness. ### Gesture [GEST] SMILE_OPEN:0.8,…	Minister, I'm getting married! And I wanted to ask you to perform the ceremony.
620	# Answer Okay, sweetie, we love you too. Good luck on your test, and don't worry if you can't call us right back. Just focus on studying. ## Text split Okay, sweetie, we love you too. ### Gesture reasoning The text conveys affection and understanding. A gentle, warm smile, often associated with parental love, would be fitting here. ### Gesture [GEST] SMILE_OPEN:0.8 [/GEST] ## Text split Good luck…	Hey, babe. I went for a walk and it felt really good.
621	# Answer What is it? You can trust me with whatever's on your mind. ## Text split What is it? ### Gesture reasoning This text asks a question and invites the person to open up. Typically, this would involve leaning forward slightly and maintaining eye contact, but since the robot can't lean, looking straight with slightly raised eyebrows and an attentive expression can convey interest. ### Gestur…	Mia, I just wanted to talk to you about something important.
622	# Answer You're welcome, it's great to have you on board. I think you'll really enjoy working with the team, and I'm looking forward to seeing what you bring to the project. ## Text split You're welcome, it's great to have you on board. ### Gesture reasoning The text conveys a warm welcome. A smile is an obvious expression of happiness and acceptance. ### Gesture [GEST] SMILE_OPEN:0.8 [/GEST] ## …	Hi, Mom and Dad. I'm just studying for my biology test right now and I can't really talk. I'll call you back later, okay? Love you.
623	# Answer Let's take things one step at a time. Why don't we start by talking about what's been going on and see if we can't find a way to make things a little brighter for you? ## Text split Let's take things one step at a time. ### Gesture reasoning The previous text is reassuring and encouraging, often accompanied by a gentle head nod, suggesting agreement and understanding. ### Gesture [GEST] …	Hello, financial planner. I am preparing my budget for the upcoming year and wanted to get your advice.
624	# Answer Honey, I'm not your mom. I'm just a friendly assistant here to help answer your questions and have a conversation. ## Text split Honey, I'm not your mom. ### Gesture reasoning The text starts with an affectionate term ("Honey"), which is typically associated with a gentle expression, but the following phrase corrects the assumption. A slight tilt of the head to one side and a gentle blin…	So, Mom, what do you think of the party?
625	# Answer I think there's been a misunderstanding - I'm just a computer program, I don't have kids. I'm here to help answer your questions and provide information. ## Text split I think there's been a misunderstanding - I'm just a computer program, I don't have kids. ### Gesture reasoning This text clarifies a misinterpretation and could be perceived as neutral or slightly defensive. A raised eyeb…	So, what do you think our next steps should be?
626	# Answer I'm here for you, and I want to help. It sounds like you're really scared, and that's understandable. Can you tell me more about what's going on and why you think your parents might be angry? ## Text split I'm here for you, and I want to help. ### Gesture reasoning This text conveys reassurance and support. A gentle, calm smile and direct eye contact can provide comfort and a sense of sa…	Thank you so much for giving me this opportunity, John. I'm really excited to get started on the show.
627	# Answer Sweetie, you've worked so hard for this, and I just know you're going to do great. Remember, it's okay to make mistakes – it's all part of learning and growing. Just take a deep breath, relax, and let your music shine through. ## Text split Sweetie, you've worked so hard for this, and I just know you're going to do great. ### Gesture reasoning This text offers reassurance and encourageme…	Mom, I'm really nervous about my recital tomorrow. I know I've practiced a lot, but I'm just worried that I won't do well.
628	# Answer That sounds like a great plan. I'm happy to support you in any way I can. Staying late and coming in early will definitely show your dedication to winning the contract. ## Text split That sounds like a great plan. ### Gesture reasoning The text expresses approval and support. A gentle nod, along with a slight smile, can convey encouragement and positivity. ### Gesture [GEST] SMILE_CLOSED…	I really don't like your kids.
629	# Answer That sounds like an interesting idea. What makes you think people will be drawn to it, and how does it stand out from existing social media platforms? ## Text split That sounds like an interesting idea. ### Gesture reasoning The text expresses curiosity and mild interest. A slight tilt of the head to one side can convey this curiosity. ### Gesture [GEST] LOOK_LEFT:0.4 [/GEST] ## Text spl…	Sarah, I'm really worried. I think my parents are going to be really angry with me or even kick me out of the house. I don't know what to do.
630	# Answer That's amazing news! I'm so happy for you! ## Text split That's amazing news! ### Gesture reasoning The text expresses excitement and astonishment. Wide eyes and raised eyebrows can convey a strong sense of surprise and amazement. ### Gesture [GEST] SURPRISE:0.9, BROW_UP_LEFT:0.8, BROW_UP_RIGHT:0.8 [/GEST] ## Text split I'm so happy for you! ### Gesture reasoning The text conveys joy and…	I can't believe I won the lottery!
631	# Answer That's a classic romance. I can see why it would be a favorite - the love story is so beautifully told. ## Text split That's a classic romance. ### Gesture reasoning The text acknowledges the romantic nature of the movie. A gentle, knowing smile would convey understanding and appreciation. ### Gesture [GEST] SMILE_CLOSED:0.5 [/GEST] ## Text split I can see why it would be a favorite - th…	So, my latest project is this really cool web app that I've been working on. It's called "The Coolest Web App Ever" and it's basically a social networking site for people who like cool things. So, you can add your friends, share your favorite cool things, and just generally connect with other people who are into the same stuff as you.
632	# Answer You're being very kind, but I think there's been a misunderstanding. I'm just a robot, I don't have personal experiences or emotions like humans do. ## Text split You're being very kind, but I think there's been a misunderstanding. ### Gesture reasoning This text is polite but also slightly correcting. A slight tilt of the head to the side with a gentle, inquiring expression might help c…	So, I was thinking that in order to win the next big contract, I'm going to need to put in some extra hours. I know it's a lot to ask, but do you think I could stay a little later each night and come in a bit early each morning?
633	# Answer Good morning, sweetie. How did you sleep? ## Text split Good morning, sweetie. ### Gesture reasoning The text is a warm and affectionate greeting, often accompanied by a gentle smile and a slight tilt of the head. ### Gesture [GEST] SMILE_OPEN:0.8 [/GEST] ## Text split How did you sleep? ### Gesture reasoning The previous text inquires about the recipient's well-being. A slight raise of …	Good morning, Mama.
634	# Answer That's amazing, congratulations. You must be thrilled to finally see your dream taking off. ## Text split That's amazing, congratulations. ### Gesture reasoning The previous text conveys excitement and approval. A wide, cheerful smile and slightly raised eyebrows emphasize the positive reaction. ### Gesture [GEST] SMILE_OPEN:0.9, BROW_UP_LEFT:0.6, BROW_UP_RIGHT:0.6 [/GEST] ## Text split …	I love "The Notebook"! It's my favorite movie.
635	# Answer It's okay, accidents happen. However, I do need to see your license and registration. Can you please go get them from your vehicle? ## Text split It's okay, accidents happen. ### Gesture reasoning The text aims to convey understanding and reassurance. A gentle, closed smile and a slight inclination of the head can soften the tone and show empathy. ### Gesture [GEST] SMILE_CLOSED:0.5 [/GE…	I'm glad I could help. It's the least I could do after all you've been through.
636	# Answer That's very kind of you. I appreciate your willingness to help. I think they'll really appreciate the assistance. ## Text split That's very kind of you. ### Gesture reasoning The previous text expresses gratitude and acknowledges the kindness. A gentle, warm smile is a natural response to someone's kindness. ### Gesture [GEST] SMILE_OPEN:0.8 [/GEST] ## Text split I appreciate your willin…	Hi there! I couldn't help but notice your child struggling to swing by themselves. I remember how tough it can be when you're little and trying to do things on your own. I just wanted to help out and give them a boost.
637	# Answer That sounds like a great project. For heavy multitasking and online research, I'd recommend looking into computers with a strong processor, plenty of RAM, and a solid-state drive. ## Text split That sounds like a great project. ### Gesture reasoning The previous text is a positive acknowledgment, typically accompanied by a slight smile and raised eyebrows to convey interest. ### Gesture …	Hey, Kaelyn! I'm so excited to be an astronaut and go on a rocket. It's been my dream since I was little. Can you believe it?
638	# Answer Ugh, I know, it's really frustrating. I was looking forward to a relaxing weekend too. ## Text split Ugh, I know, it's really frustrating. ### Gesture reasoning The text expresses frustration or annoyance. A slight frown, raising of the inner eyebrows, and a slight squinting of the eyes can convey this feeling. ### Gesture [GEST] EXPR_DISGUST:0.5, BROW_IN_LEFT:0.6, BROW_IN_RIGHT:0.6, EYE…	I'm sorry, officer. I know I should have had my license with me, but I didn't realize I'd get pulled over.
639	# Answer Thank you for understanding. I appreciate your willingness to give me the time I need. ## Text split Thank you for understanding. ### Gesture reasoning The previous text is a sincere expression of gratitude. A slight smile and gentle nod of the head, along with raised eyebrows, can convey appreciation. ### Gesture [GEST] SMILE_CLOSED:0.8, BROW_UP_LEFT:0.5, BROW_UP_RIGHT:0.5 [/GEST] ## Te…	Lulu, I know you're in a hurry to get this done, but can you please wait? I just want to make sure you have the time you need to do it right.
640	# Answer I'm doing well, thank you for asking. I'm functioning properly and ready to assist you. ## Text split I'm doing well, thank you for asking. ### Gesture reasoning The previous text is a polite response. Typically, a slight smile and a gentle nod would be a suitable gesture to acknowledge the question. ### Gesture [GEST] SMILE_CLOSED:0.6 [/GEST] ## Text split I'm functioning properly and r…	Hi! I'm looking for a new computer that can handle a lot of multitasking and online research. What do you recommend?
641	# Answer You're welcome, I'm glad you're excited. I hope you enjoy the book and learn something new about our furry friends. ## Text split You're welcome, I'm glad you're excited. ### Gesture reasoning The previous text expresses happiness and delight, often associated with a bright and cheerful expression. A genuine smile would be fitting here. ### Gesture [GEST] SMILE_OPEN:0.9 [/GEST] ## Text s…	I can't believe we have to work on Saturday.
642	# Answer Thank you for your kind words. It means a lot to me that you're thinking of her, and I'm glad you got to know her. ## Text split Thank you for your kind words. ### Gesture reasoning The previous text acknowledges the condolences and appreciation for the support. A slight nod of the head and a gentle smile can express gratitude. ### Gesture [GEST] SMILE_CLOSED:0.5 [/GEST] ## Text split It…	Hello there. How are you doing today?
643	# Answer Don't worry, it's okay. Accidents happen to everyone. You're not alone, and it's not a big deal. ## Text split Don't worry, it's okay. ### Gesture reasoning The text is reassuring and comforting. A gentle, soft smile and a slight head tilt can convey a sense of calmness and understanding. ### Gesture [GEST] SMILE_CLOSED:0.5 [/GEST] ## Text split Accidents happen to everyone. ### Gesture …	Oh my gosh, I can't believe I fell. This is so embarrassing.
644	# Answer What's going on? You can trust me with whatever it is. ## Text split What's going on? ### Gesture reasoning The text is inquiring about the issue at hand and shows interest. Typically, a slight tilt of the head and raised eyebrows can convey curiosity. ### Gesture [GEST] BROW_UP_LEFT:0.5, BROW_UP_RIGHT:0.5, LOOK_UP:0.4 [/GEST] ## Text split You can trust me with whatever it is. ### Gestu…	Oh wow, thank you so much for this! I can't believe you got me a new book about dogs, my favorite animal!
645	# Answer That's great to hear. I'm glad you found what you were looking for. ## Text split That's great to hear. ### Gesture reasoning The previous text expresses happiness or satisfaction. A gentle smile can reinforce this positive sentiment. ### Gesture [GEST] SMILE_CLOSED:0.6 [/GEST] ## Text split I'm glad you found what you were looking for. ### Gesture reasoning The text is a statement of ap…	I'm so sorry for your loss, Ananda. I loved her very much and she was like a sister to me.
646	# Answer The pleasure is all mine, it's great to have you here. I'm glad we could catch up and chat. ## Text split The pleasure is all mine, it's great to have you here. ### Gesture reasoning The previous text is a warm and welcoming response. A gentle smile would be a fitting gesture, conveying friendliness and appreciation. ### Gesture [GEST] SMILE_OPEN:0.8 [/GEST] ## Text split I'm glad we cou…	Kaylynn, I need to talk to you about something important.
647	# Answer It sounds like you're feeling a bit lost and uncertain about what's going on. That can be really frustrating and scary. Sometimes when we think we have a handle on things, new information or unexpected events can come along and throw us off balance. ## Text split It sounds like you're feeling a bit lost and uncertain about what's going on. ### Gesture reasoning The text is an acknowledgm…	What just happened? I thought I understood the situation, but now I'm not so sure. This upsets me because I feel like I've lost control of the situation.
648	# Answer No need to apologize. I'm just a machine, I don't truly feel emotions like humans do. I'm here to listen and help if I can. ## Text split No need to apologize. ### Gesture reasoning The text aims to reassure and alleviate any guilt or concern the speaker might have. A slight smile and a gentle head movement can convey a sense of understanding and dismissal of the apology. ### Gesture [GE…	I really like this car. It's exactly what I was looking for.
649	# Answer That sounds like a great project. You must be really excited to share it with your class. I'm sure they'll love it. ## Text split That sounds like a great project. ### Gesture reasoning The text is a positive statement of encouragement. A slight smile and a nod can convey approval and interest. ### Gesture [GEST] SMILE_CLOSED:0.8 [/GEST] ## Text split You must be really excited to share …	Thank you so much for meeting with me today, it's really a pleasure to be here.
650	# Answer I'm not Davonta, I'm just a friendly robot. I don't have feelings or emotions like humans do, but I'm functioning properly and ready to chat with you. ## Text split I'm not Davonta, I'm just a friendly robot. ### Gesture reasoning The text clarifies the robot's identity and establishes a friendly tone. A slight smile and a gentle head tilt can convey friendliness and openness. ### Gestur…	Hey Davonta, how are you doing?
651	# Answer You're welcome, it was my pleasure to help. I'm glad I could make a difference and help you feel more confident behind the wheel. ## Text split You're welcome, it was my pleasure to help. ### Gesture reasoning The previous text expresses gratitude and appreciation. A warm and genuine smile can convey the sincerity of the sentiment. ### Gesture [GEST] SMILE_OPEN:0.8 [/GEST] ## Text split …	I'm sorry about that. I know how you feel.
652	# Answer Not much, just hanging out. You know how it is. ## Text split Not much, just hanging out. ### Gesture reasoning The text conveys a casual tone, often accompanied by a relaxed facial expression and a slight, gentle head movement. ### Gesture [GEST] SMILE_CLOSED:0.4 [/GEST] ## Text split You know how it is. ### Gesture reasoning The text has an informal tone, which can be enhanced by a sli…	Sarah, check this out! I made a slideshow on the solar system and I'm going to show it to the class today.
653	# Answer Not much, just hanging out. You know, the usual. ## Text split Not much, just hanging out. ### Gesture reasoning The previous text conveys a casual attitude. Typically, a relaxed, casual greeting might be accompanied by a slight, closed smile. ### Gesture [GEST] SMILE_CLOSED:0.5 [/GEST] ## Text split You know, the usual. ### Gesture reasoning The previous text has a casual, laid-back ton…	Hey Joe, what's up?
654	# Answer Let me think about it for a moment. What movie are you planning to see, and who's going to be there? ## Text split Let me think about it for a moment. ### Gesture reasoning The text indicates the speaker is taking a moment to consider the request. This is often accompanied by a slight tilt of the head or a brief pause, sometimes with the eyes looking upwards as if thinking. ### Gesture […	Thank you so much for helping me prepare for my driving test. I couldn't have done it without you!
655	# Answer Thank you, I'm glad you like it. I've been using it for a while now, and it's really helped me get my thoughts and ideas down on paper. ## Text split Thank you, I'm glad you like it. ### Gesture reasoning The previous text is a polite response to a compliment. A gentle, closed smile and a slight inclination of the head would be suitable expressions of gratitude and appreciation. ### Gest…	This is a really nice sketchbook you have.
656	# Answer I'd be happy to help you sign up for our phone service. Let me walk you through the process step by step. First, you'll need to go to our website and click on the "Sign Up" button. ## Text split I'd be happy to help you sign up for our phone service. ### Gesture reasoning The previous text is a reassuring statement that conveys willingness to assist. A gentle smile would help create a we…	Hey, Tyler. What's up?
657	# Answer Hi, thanks for asking. I'm just having a conversation with someone who's feeling a bit down. ## Text split Hi, thanks for asking. ### Gesture reasoning This text is a polite and appreciative response. A slight, closed smile and a gentle head tilt to the side can convey gratitude. ### Gesture [GEST] SMILE_CLOSED:0.5, LOOK_LEFT:0.3 [/GEST] ## Text split I'm just having a conversation with …	Hey, Mom. Can I go to the movies with my friends today?
658	# Answer Be careful, sweetie. Make sure to stay on the trail and bring plenty of water. ## Text split Be careful, sweetie. ### Gesture reasoning The previous text expresses concern and care, typically associated with a gentle, protective expression and a slight tilt of the head. This emphasizes the speaker's maternal instincts. ### Gesture [GEST] BROW_IN_LEFT:0.3, BROW_IN_RIGHT:0.3, SMILE_CLOSED:…	Hey, Mom. I'm getting ready to go on my hike.
659	# Answer Well, I'm not a medical doctor, but I can tell you that it seems like you're going through a tough time. Let's focus on finding ways to lift your spirits and work through whatever is bothering you. ## Text split Well, I'm not a medical doctor, but I can tell you that it seems like you're going through a tough time. ### Gesture reasoning The text starts with a gentle correction, and then …	I'm trying to sign up for your phone service, but I'm not sure how to go about it. Can you help me?
660	# Answer Thank you so much, that really means a lot coming from you. I'm excited to see what the future holds. ## Text split Thank you so much, that really means a lot coming from you. ### Gesture reasoning The text conveys gratitude, typically associated with a smile. A genuine smile can be accompanied by a slight tilting of the head and raised eyebrows to emphasize appreciation. ### Gesture [GE…	Hi there, do you need help?
661	# Answer I'd be happy to help with whatever's on your mind. Please go ahead and share - I'm all ears. ## Text split I'd be happy to help with whatever's on your mind. ### Gesture reasoning This text conveys a willingness to listen and help. A slight, encouraging smile and leaning the head forward, or looking directly at the speaker with a gentle, attentive expression, can convey engagement. ### G…	Hi, Kylon. I was wondering if I could ask for your advice about something.
662	# Answer Not much, just hanging out. It's nice to see you. ## Text split Not much, just hanging out. ### Gesture reasoning This text is a casual greeting, and typically, a friendly greeting would involve a slight smile and a gentle nod. ### Gesture [GEST] SMILE_CLOSED:0.5 [/GEST] ## Text split It's nice to see you. ### Gesture reasoning The previous text expresses warmth and friendliness. A gentl…	"Deante, I'm so proud of you. You've worked so hard to get to this point and I know you're going to do great things in college."
663	# Answer Hi, are you still there? ## Text split Hi, are you still there? ### Gesture reasoning The previous text is a gentle inquiry to check if someone is still present or engaged. Typically, a gentle head tilt to one side and raised eyebrows are used to convey curiosity or inquiry. ### Gesture [GEST] BROW_UP_LEFT:0.5, BROW_UP_RIGHT:0.5, LOOK_LEFT:0.4, LOOK_RIGHT:0.4 [/GEST]	Hello?
664	# Answer I'm a bit nervous, to be honest. What if something goes wrong? ## Text split I'm a bit nervous, to be honest. ### Gesture reasoning The previous text indicates a sense of nervousness or apprehension. Raising an eyebrow and tilting the head slightly can convey this feeling of uncertainty. ### Gesture [GEST] BROW_UP_LEFT:0.5, BROW_UP_RIGHT:0.5 [/GEST] ## Text split What if something goes w…	Hey doc, what's the prognosis?
665	# Answer You're welcome, I'm glad I could share it with you. It's always great to learn from and about each other. ## Text split You're welcome, I'm glad I could share it with you. ### Gesture reasoning The text expresses gratitude and a sense of connection. A gentle, warm smile is suitable here to convey appreciation and openness. ### Gesture [GEST] SMILE_OPEN:0.8 [/GEST] ## Text split It's alwa…	Hey, Maria. What's up?
666	# Answer You're welcome. It was a great team effort, and I appreciate your contributions. Keep up the good work. ## Text split You're welcome. ### Gesture reasoning The text is a polite response. A slight nod or a gentle smile would be suitable for acknowledging appreciation. ### Gesture [GEST] SMILE_CLOSED:0.5 [/GEST] ## Text split It was a great team effort, and I appreciate your contributions.…	Thank you, boss. I'm glad I could help solve the problem.
667	# Answer Hi Treyton, nice to meet you. I'll be happy to help you with your application. Please, have a seat and let's get started. ## Text split Hi Treyton, nice to meet you. ### Gesture reasoning A greeting like this typically involves a warm and welcoming expression. A slight smile can make the interaction more pleasant. ### Gesture [GEST] SMILE_CLOSED:0.8 [/GEST] ## Text split I'll be happy to…	Pilot: Hi there! Are you excited to be flying for the first time?
668	# Answer Whoa, that's a bit harsh. I'm trying my best here, and I don't appreciate being spoken to like that. ## Text split Whoa, that's a bit harsh. ### Gesture reasoning The text indicates a defensive response and surprise at the strong language used. A widening of the eyes and raised eyebrows can convey this surprise. ### Gesture [GEST] SURPRISE:0.8, BROW_UP_LEFT:0.7, BROW_UP_RIGHT:0.7 [/GEST]…	Thank you so much for sharing your culture with me. I really appreciate it.
669	# Answer Oh, sweetie, I'm so sorry to hear that. It sounds like you're really struggling. Can you tell me more about what's going on and how I can help you feel better? ## Text split Oh, sweetie, I'm so sorry to hear that. ### Gesture reasoning The text conveys empathy, care, and concern, typically associated with a gentle, reassuring expression. A soft, comforting smile can help alleviate the re…	Mom, I'm really not feeling so great. My whole body hurts and I'm just really angry right now.
670	# Answer I know, right? Sunsets like that are truly breathtaking. The way the colors blend together and dance across the sky is just mesmerizing. ## Text split I know, right? ### Gesture reasoning The previous text acknowledges agreement or confirmation. Typically, a slight nod or a slight raise of the eyebrows would convey this. ### Gesture [GEST] BROW_UP_LEFT:0.5, BROW_UP_RIGHT:0.5 [/GEST] ## T…	Hi, I'm Treyton. I'm here to apply for the cashier job.
671	# Answer I had no idea you felt that way. I'm sorry if my actions have been hurting or frustrating you. I'm here to listen and try to understand your perspective. ## Text split I had no idea you felt that way. ### Gesture reasoning The previous text expresses surprise or unawareness of the situation. A gentle tilt of the head, along with raised eyebrows, indicates curiosity and openness to unders…	Amaia, you're being ridiculous. You're not even trying.
672	# Answer That's great to hear. You must be doing something right. ## Text split That's great to hear. ### Gesture reasoning The previous text conveys happiness and approval, which is often expressed through a warm smile. ### Gesture [GEST] SMILE_OPEN:0.8 [/GEST] ## Text split You must be doing something right. ### Gesture reasoning The previous text has a hint of admiration or approval, often exp…	I'm really enjoying this game. I'm glad I'm doing well.
673	# Answer I'm doing alright, thanks for asking. I'm not actually Sarah, though - I'm the robot we were talking to earlier. ## Text split I'm doing alright, thanks for asking. ### Gesture reasoning This text is a polite response to a greeting. A slight smile and a gentle nod of the head would be suitable to convey friendliness. ### Gesture [GEST] SMILE_CLOSED:0.6 [/GEST] ## Text split I'm not actua…	Wow, that sunset is absolutely beautiful! The colors are so vibrant and stunning. I feel like I could stare at it forever.
674	# Answer I apologize if I've caused frustration or disappointment. That's not my intention, and I'll do my best to improve. ## Text split I apologize if I've caused frustration or disappointment. ### Gesture reasoning The text is an apology and should be accompanied by a remorseful expression, such as looking down, which signifies regret. ### Gesture [GEST] LOOK_DOWN:0.8, EXPR_SAD:0.5 [/GEST] ## …	Raine, I'm getting really frustrated with you. You're always so wrapped up in your own world and you don't consider how your actions affect other people.
675	# Answer That's great to hear. It's fantastic that you've found a job that brings you so much joy and fulfillment. ## Text split That's great to hear. ### Gesture reasoning The previous text is a positive acknowledgment, often accompanied by a gentle smile to show appreciation. ### Gesture [GEST] SMILE_CLOSED:0.6 [/GEST] ## Text split It's fantastic that you've found a job that brings you so much…	I love my job here. It's really fulfilling to be able to help customers and make them feel welcome in the store. Every day, I look forward to coming in and being a part of the team.
676	# Answer I don't have a physical presence or personal experiences, so I don't have a "today" like humans do. I'm here to help answer your questions and provide information 24/7. ## Text split I don't have a physical presence or personal experiences, so I don't have a "today" like humans do. ### Gesture reasoning This text might cause slight confusion, so a tilt of the head could be used to convey…	Hey, Sarah. How's it going?
677	# Answer It's okay, I'm not really keeping track of birthdays anyway. ## Text split It's okay, ### Gesture reasoning The text starts with a forgiving tone, which can be accompanied by a gentle wave of the hand or a slight tilt of the head, but the robot is limited to facial expressions and head movements. ### Gesture [GEST] LOOK_DOWN:0.5, SMILE_CLOSED:0.4 [/GEST] ## Text split I'm not really keep…	You're always doing something wrong! It's like you can't do anything right!
678	# Answer It's not your fault, really. These things happen, and I'll just have to try again. ## Text split It's not your fault, really. ### Gesture reasoning The text conveys reassurance and dismissal of blame. A gentle, slight shake of the head and a gentle downward glance can emphasize the speaker's intention to alleviate the listener's guilt. ### Gesture [GEST] LOOK_DOWN:0.5 [/GEST] ## Text spl…	Zoei, I'm so sorry. I know how much you wanted this.
679	# Answer Hi! I'm happy to see you, but I should let you know that I didn't actually tell you my name was Naudia earlier. ## Text split Hi! I'm happy to see you, ### Gesture reasoning The text is a warm greeting, and a smile is the most natural gesture associated with it. ### Gesture [GEST] SMILE_OPEN:0.8 [/GEST] ## Text split but I should let you know that I didn't actually tell you my name was N…	What did you guys do today?
680	# Answer Hi! I'm glad to be here too. It's great to see you. ## Text split Hi! ### Gesture reasoning The text is a friendly greeting. A warm and welcoming smile would be suitable here. ### Gesture [GEST] SMILE_OPEN:0.8 [/GEST] ## Text split I'm glad to be here too. ### Gesture reasoning The text expresses happiness and contentment. A slight nod and raised eyebrows can convey enthusiasm and friend…	Hey, Sarah! I'm so glad you're here.
681	# Answer You're welcome, it was nice seeing you. ## Text split You're welcome, it was nice seeing you. ### Gesture reasoning The text conveys appreciation and warmth. A gentle, closed smile and a slight nod of the head can show friendliness and approachability. ### Gesture [GEST] SMILE_CLOSED:0.8, BROW_UP_LEFT:0.2, BROW_UP_RIGHT:0.2 [/GEST]	Hi, Naudia!
682	# Answer That's exciting. Diamonds are truly unique and special stones. What kind of diamond are you looking for? Are you looking for a specific cut, color, or clarity? ## Text split That's exciting. ### Gesture reasoning The text conveys enthusiasm and interest. A slight smile and a raised eyebrow can show genuine excitement. ### Gesture [GEST] SMILE_CLOSED:0.6, BROW_UP_LEFT:0.4, BROW_UP_RIGHT:0…	Pyper, I am so sorry. I totally forgot your birthday.
683	# Answer What is it, sweetie? You can tell me anything. ## Text split What is it, sweetie? ### Gesture reasoning The previous text conveys a sense of curiosity and concern, typically associated with a slight leaning forward and a raised eyebrow. This expresses interest and attention. ### Gesture [GEST] BROW_UP_LEFT:0.6, BROW_UP_RIGHT:0.6 [/GEST] ## Text split You can tell me anything. ### Gesture…	Thank you for coming, Keilani.
684	# Answer Hi! I'm just hanging out and chatting with users like you. It's nice to have some company. ## Text split Hi! I'm just hanging out and chatting with users like you. ### Gesture reasoning The text is friendly and casual. A slight, closed smile often accompanies friendly greetings and relaxed conversations. ### Gesture [GEST] SMILE_CLOSED:0.5 [/GEST] ## Text split It's nice to have some com…	Hi Lila! What are you up to today?
685	# Answer You're welcome, it was a team effort and I'm glad we could work together to find a solution that works for everyone. I'm happy to hear that you're pleased with the result. ## Text split You're welcome, it was a team effort and I'm glad we could work together to find a solution that works for everyone. ### Gesture reasoning The text expresses gratitude and mutual accomplishment. A gentle,…	I'd like to buy a diamond.
686	# Answer It's okay, we all make mistakes. Let's try to learn from this and move forward. ## Text split It's okay, we all make mistakes. ### Gesture reasoning The previous text offers reassurance and understanding. A gentle, comforting smile can convey acceptance and forgiveness. ### Gesture [GEST] SMILE_CLOSED:0.8 [/GEST] ## Text split Let's try to learn from this and move forward. ### Gesture re…	Mom, I need to talk to you about something. It's important.
687	# Answer That sounds like a good idea. Do you need any help with your shopping list? ## Text split That sounds like a good idea. ### Gesture reasoning This text has a neutral tone and does not require a specific gesture. ## Text split Do you need any help with your shopping list? ### Gesture reasoning The previous text shows curiosity or inquiry. Typically, one would raise their eyebrows or tilt …	Thank you so much for agreeing to this. I know we went back and forth a lot, but I'm really happy with the outcome.
688	# Answer Not much, just hanging out. I'm happy to see you're in a better mood, though. ## Text split Not much, just hanging out. ### Gesture reasoning This text is casual and neutral. It does not necessarily call for any specific gestures. ### Gesture [GEST] [/GEST] ## Text split I'm happy to see you're in a better mood, though. ### Gesture reasoning This text expresses happiness and positivity. …	I'm sorry, I know I messed up.
689	# Answer What do you mean you can't keep the case? We've invested so much time and resources into it already. I thought we were making progress. ## Text split What do you mean you can't keep the case? ### Gesture reasoning This sentence is a question and shows a bit of frustration and confusion. A slight tilt of the head and a raised eyebrow can convey the confusion and inquiry. ### Gesture [GEST…	I'm sorry, Mr. Saunders, but I can't keep this case.
690	# Answer It can be really tough to adjust to a new place, especially when you have good memories of the old one. It's normal to feel a bit lost or sad when things change. ## Text split It can be really tough to adjust to a new place, especially when you have good memories of the old one. ### Gesture reasoning The text acknowledges the listener's feelings and validates their emotions. A gentle, sy…	I'm going to the store.
691	# Answer Thank you, it means a lot to me. I'm going to miss working with all of you. ## Text split Thank you, it means a lot to me. ### Gesture reasoning The previous text is a heartfelt expression of gratitude, often accompanied by a genuine, warm smile and possibly a slight incline of the head to show appreciation. ### Gesture [GEST] SMILE_OPEN:0.8, BROW_UP_LEFT:0.3, BROW_UP_RIGHT:0.3 [/GEST] #…	I'm really glad you decided to retire, sir. It's been an honor working with you over the past few years.
692	# Answer I know exactly what you mean. It feels surreal, like we're walking on air. I'm so happy to have you by my side. ## Text split I know exactly what you mean. ### Gesture reasoning The text is acknowledging and validating the other person's feelings. A gentle, slight nod of the head is often used in such situations to convey understanding. ### Gesture [GEST] [/GEST] (Note: The gesture might…	Hey Shanya! What's up?
693	# Answer It's okay, we all say things we regret sometimes. What's important is that you're owning up to it and apologizing. ## Text split It's okay, we all say things we regret sometimes. ### Gesture reasoning The previous text offers reassurance and understanding. A gentle, comforting smile can convey acceptance and forgiveness. ### Gesture [GEST] SMILE_OPEN:0.8 [/GEST] ## Text split What's impo…	I just don't understand why we have to move. I liked our old place.
694	# Answer That's great, I'm proud of you for finishing it. What did you think of the story? ## Text split That's great, I'm proud of you for finishing it. ### Gesture reasoning The previous text expresses pride and approval, which is typically conveyed through a warm and genuine smile. ### Gesture [GEST] SMILE_OPEN:0.8 [/GEST] ## Text split What did you think of the story? ### Gesture reasoning Th…	Mom, I'm done with the book.
695	# Answer No need to apologize, it's not your fault. But yeah, it does smell pretty bad here. ## Text split No need to apologize, it's not your fault. ### Gesture reasoning This sentence aims to alleviate the other person's guilt. A gentle head movement or slight smile could help convey reassurance. ### Gesture [GEST] SMILE_CLOSED:0.4 [/GEST] ## Text split But yeah, it does smell pretty bad here. …	Wow, I can't believe we're finally married! It feels like a dream come true.
696	# Answer I didn't mention that my name is Lamar, and I didn't mention having a sister either. I'm an AI assistant, I don't have personal experiences or family members. ## Text split I didn't mention that my name is Lamar, and I didn't mention having a sister either. ### Gesture reasoning This text conveys a correction and slight surprise. The speaker is correcting a misunderstanding. A slight rai…	I'm so sorry about what I said. I was wrong and I feel terrible.
697	# Answer Those do look nice on you. I'm glad you like them. ## Text split Those do look nice on you. ### Gesture reasoning The previous text expresses approval or appreciation for something. A gentle, slight nod, often accompanied by a slight smile, acknowledges the person's taste. ### Gesture [GEST] SMILE_CLOSED:0.5, LOOK_DOWN:0.4 [/GEST] ## Text split I'm glad you like them. ### Gesture reasoni…	Lila, I'm so sorry. I know that the smell here is really bad.
698	# Answer Not much, just hanging out. I'm not actually Jerad, by the way. ## Text split Not much, just hanging out. ### Gesture reasoning The previous text has a casual and relaxed tone. A slight, closed smile and a slight tilt of the head to the side would convey friendliness. ### Gesture [GEST] SMILE_CLOSED:0.5, LOOK_LEFT:0.3 [/GEST] ## Text split I'm not actually Jerad, by the way. ### Gesture …	Hey, Jerad. What's up?
699	# Answer That sounds interesting. What kind of story did you come up with? ## Text split That sounds interesting. ### Gesture reasoning The text expresses curiosity. Typically, when people are interested, they lean forward or raise their eyebrows to show engagement. ### Gesture [GEST] BROW_UP_LEFT:0.5, BROW_UP_RIGHT:0.5 [/GEST] ## Text split What kind of story did you come up with? ### Gesture re…	So, tell me about your family, Lamar. You mentioned that you have a sister, but what about your parents? What are they like?
700	# Answer Cities can be really great places to be. There's always something going on, and you can easily find people with similar interests. ## Text split Cities can be really great places to be. ### Gesture reasoning The text is positive and appreciative of cities. A slight smile and a gentle nod of the head can convey agreement and enthusiasm. ### Gesture [GEST] SMILE_CLOSED:0.6 [/GEST] ## Text …	"Hey, Sarah. I was bored earlier so I decided to make up a story."
701	# Answer That sounds amazing! I'm excited to hear that you're looking forward to it. I hope the weather will be great and we can have a wonderful time together. ## Text split That sounds amazing! ### Gesture reasoning The text expresses enthusiasm and excitement. Typically, a big smile and raised eyebrows convey this feeling. ### Gesture [GEST] SMILE_OPEN:0.9, BROW_UP_LEFT:0.8, BROW_UP_RIGHT:0.8 …	I'm so excited to go on our first camping trip! I've been looking forward to it for weeks.
702	# Answer Hi, that's great to hear that you're looking to invest in your business. I'd be happy to chat with you about it. Can you tell me a bit more about your business and what you're hoping to achieve with this investment? ## Text split Hi, that's great to hear that you're looking to invest in your business. ### Gesture reasoning The previous text is a warm and positive greeting. Typically, a s…	I really like these black gloves. I'm going to keep them.
703	# Answer Hi, thanks for having me. It's nice to be here. ## Text split Hi, thanks for having me. ### Gesture reasoning The previous text is a friendly greeting and expression of gratitude. A slight, warm smile is often used to convey appreciation and friendliness. ### Gesture [GEST] SMILE_CLOSED:0.8 [/GEST] ## Text split It's nice to be here. ### Gesture reasoning The text indicates a positive se…	Hi, Joe. Thanks for coming in today.
704	# Answer Likewise, it's great to meet you too. I hope we have a chance to get to know each other better. ## Text split Likewise, it's great to meet you too. ### Gesture reasoning This text is a warm greeting in response to the user's greeting. A gentle smile with a slight inclination of the head can enhance the friendly atmosphere. ### Gesture [GEST] SMILE_CLOSED:0.8, LOOK_DOWN:0.2 [/GEST] ## Tex…	Hi there! I was hoping to speak with someone about investing some money back into my business.
705	# Answer That's a valid point, but showing respect to your elders is not necessarily about agreeing with them or thinking they're always right. It's more about acknowledging their life experience, the wisdom they've gained over the years, and the sacrifices they've made for you and others. ## Text split That's a valid point, but showing respect to your elders is not necessarily about agreeing wit…	I really like the city. It's so big and there are a lot of people. I feel relaxed here because I can be around people and not feel bored.
706	# Answer Hi Zakary, nice to meet you! Welcome to the neighborhood. ## Text split Hi Zakary, nice to meet you! ### Gesture reasoning This is a friendly greeting. A smile with a slight head tilt or raised eyebrows can express a warm welcome. ### Gesture [GEST] SMILE_OPEN:0.8, BROW_UP_LEFT:0.4, BROW_UP_RIGHT:0.4 [/GEST] ## Text split Welcome to the neighborhood. ### Gesture reasoning A nod or slight…	Hi, Aleen. I'm Zakary, your new neighbor.
707	# Answer It can be really tough to save up for something you want. But maybe we can brainstorm some ideas together to help you reach your goal. ## Text split It can be really tough to save up for something you want. ### Gesture reasoning The previous text acknowledges the difficulty and frustration. A gentle, understanding nod with a slight tilt of the head can show empathy. ### Gesture [GEST] [/…	It's nice to meet you.
708	# Answer I think there's been a misunderstanding. I'm not a famous musician, I'm just an assistant designed to help answer questions and provide information. ## Text split I think there's been a misunderstanding. ### Gesture reasoning This text is correcting an incorrect assumption. Typically, a slight raise of the eyebrows and a gentle tilt of the head can convey a sense of surprise and confusio…	Wow, this article is really interesting! It's so fascinating to read about your life and how you became a famous musician. I had no idea you went through so much to get where you are today. You're really an inspiration!
709	# Answer I think there's been a misunderstanding - I'm not Danial, I'm the robot we were just talking to. I'm here to help you, not the other way around. ## Text split I think there's been a misunderstanding - ### Gesture reasoning The previous text indicates a clarification or correction. A slight tilt of the head and a raised eyebrow can convey a sense of puzzlement or questioning. ### Gesture …	Why do I have to show respect to my elders? They're not always right, and they don't always know what's best for me.
710	# Answer That sounds like so much fun! You're going to make a great Santa. I hope you get into the holiday spirit. ## Text split That sounds like so much fun! ### Gesture reasoning The text conveys excitement and enthusiasm, which can be matched with a wide, cheerful smile and raised eyebrows to show genuine delight. ### Gesture [GEST] SMILE_OPEN:0.8, BROW_UP_LEFT:0.5, BROW_UP_RIGHT:0.5 [/GEST] #…	I don't know, Alex. I really want that new tablet, but I can't seem to save up enough money for it.
711	# Answer Wow, that's amazing. You must be really good by now. What kind of music do you like to play? ## Text split Wow, that's amazing. ### Gesture reasoning The text is expressing admiration or surprise. Typically, a raised eyebrow or a slight lean forward, and a wide-eyed look can convey genuine interest and astonishment. ### Gesture [GEST] SURPRISE:0.8, BROW_UP_LEFT:0.6, BROW_UP_RIGHT:0.6, LO…	I've been playing the drums for six years.
712	# Answer Congratulations, that's amazing news. You must be so relieved. ## Text split Congratulations, that's amazing news. ### Gesture reasoning The text is celebratory and positive. A wide smile and raised eyebrows can express excitement and joy. ### Gesture [GEST] SMILE_OPEN:0.8, BROW_UP_LEFT:0.6, BROW_UP_RIGHT:0.6 [/GEST] ## Text split You must be so relieved. ### Gesture reasoning The text c…	So, what do you need help with today, Danial?
713	# Answer Actually, that's really kind of you to offer. I'm trying to find a new book to read, but I'm having trouble deciding between a few different titles. ## Text split Actually, that's really kind of you to offer. ### Gesture reasoning The text expresses gratitude, often conveyed through a slight smile and gentle head movement. ### Gesture [GEST] SMILE_CLOSED:0.8 [/GEST] ## Text split I'm try…	Wow, I can't believe I get to dress up as Santa for the Christmas party!
714	# Answer Not much, just hanging around. I'm happy to see you're feeling better. ## Text split Not much, just hanging around. ### Gesture reasoning The text has a casual and relaxed tone, which can be paired with a neutral expression and a slight, casual movement of the head. ### Gesture [GEST] [/GEST] ## Text split I'm happy to see you're feeling better. ### Gesture reasoning The text expresses h…	Hey Creed, what's up?
715	# Answer I think it's great that you're opening up about how you're feeling. Talking about it can really help. ## Text split I think it's great that you're opening up about how you're feeling. ### Gesture reasoning The text conveys approval and encouragement, typically associated with a gentle, open smile. This expresses warmth and support. ### Gesture [GEST] SMILE_OPEN:0.8 [/GEST] ## Text split …	I can't believe I actually passed that math test. I was so worried I was going to fail.
716	# Answer You're welcome, I'm glad I could help. It's always important to talk things through when you're feeling down. ## Text split You're welcome, I'm glad I could help. ### Gesture reasoning The previous text is a polite response, often accompanied by a gentle nod and a slight smile to show appreciation for the gratitude. ### Gesture [GEST] SMILE_CLOSED:0.8 [/GEST] ## Text split It's always im…	Hey coach, thanks for taking the time to talk with me. I really appreciate it.
717	# Answer That's amazing, isn't it? The night sky can be truly breathtaking. I'm glad you're getting to experience it. ## Text split That's amazing, isn't it? ### Gesture reasoning The previous text expresses wonder and excitement. The eyes widening and a slight smile would convey astonishment and amazement. ### Gesture [GEST] SURPRISE:0.8, SMILE_OPEN:0.7 [/GEST] ## Text split The night sky can be…	Hey, Rylyn. I'm glad I ran into you. Is there anything I can help you with?
718	# Answer Oh my, that sounds terrifying. You need to tell someone you trust about this, like a family member or the police. They can help keep you safe. ## Text split Oh my, that sounds terrifying. ### Gesture reasoning The previous text expresses shock and concern. A wide-eyed look of surprise would convey the gravity of the situation. ### Gesture [GEST] SURPRISE:0.9 [/GEST] ## Text split You nee…	So, what did you think?
719	# Answer I'm glad you think so. Sometimes, appreciating the small, beautiful things can help brighten up our day. ## Text split I'm glad you think so. ### Gesture reasoning The text is a response of pleasure or agreement. A slight smile and a gentle nod of the head can convey this. ### Gesture [GEST] SMILE_CLOSED:0.5 [/GEST] ## Text split Sometimes, appreciating the small, beautiful things can he…	Wow, there are so many stars! I've never seen so many in my life.
720	# Answer It's okay, I know you're sorry. I appreciate your apology, but I wish you could understand how I felt in that moment. It was like I was completely alone. ## Text split It's okay, I know you're sorry. ### Gesture reasoning The text acknowledges the apology but does not express strong emotions. A slight, gentle nod can convey acceptance. ### Gesture [GEST] BROW_DOWN_LEFT:0.2, BROW_DOWN_RIG…	Hey, Lacey. I'm so sorry that I couldn't be here for you when you needed me the most. I just wish I could have been there for you, and done something to help.
721	# Answer That's wonderful to hear. Being in nature can have such a positive impact on our well-being. ## Text split That's wonderful to hear. ### Gesture reasoning The previous text expresses admiration and appreciation for the person's sentiment. A gentle, warm smile would be a fitting response, conveying approval and delight. ### Gesture [GEST] SMILE_OPEN:0.8 [/GEST] ## Text split Being in natu…	Sarah, I just got a really scary message. Somebody knows what I did and they're saying they're going to kill me. I don't know what to do.
722	# Answer Hi there, kids! I'm thrilled to see you all smiling faces today! ## Text split Hi there, kids! ### Gesture reasoning The text is a warm greeting to children. Typically, a greeting to kids is enthusiastic and cheerful. A wide, open smile would be fitting here. ### Gesture [GEST] SMILE_OPEN:1 [/GEST] ## Text split I'm thrilled to see you all smiling faces today! ### Gesture reasoning The t…	Yes, it's very pretty.
723	# Answer You're welcome. I hope you enjoy it. I think you'll really like the main character. ## Text split You're welcome. ### Gesture reasoning A polite and friendly response like this might be accompanied by a slight, closed smile to show appreciation for the gratitude. ### Gesture [GEST] SMILE_CLOSED:0.5 [/GEST] ## Text split I hope you enjoy it. I think you'll really like the main character. …	Nature is so beautiful. I feel so lucky to be able to experience it every day.
724	# Answer I understand that you strongly disagree, and I respect your opinion. I didn't mean to upset you. ## Text split I understand that you strongly disagree, and I respect your opinion. ### Gesture reasoning The previous text conveys a neutral and understanding tone. A gentle, slight nod of the head, often associated with acknowledgment, would be suitable. ### Gesture [GEST] BROW_UP_LEFT:0.3, …	I can't believe you would even suggest something like this. It's a terrible idea.
725	# Answer Oh, really? What did you have in mind? A new haircut or something else entirely? ## Text split Oh, really? ### Gesture reasoning This text is a reaction to new information, and the tone is inquiring. Raising an eyebrow can indicate curiosity. ### Gesture [GEST] BROW_UP_LEFT:0.5, BROW_UP_RIGHT:0.5 [/GEST] ## Text split What did you have in mind? A new haircut or something else entirely? #…	Hi, kids! I'm so happy to see you!
726	# Answer Just an old book I found on the shelf. It's about the history of our town. ## Text split Just an old book I found on the shelf. ### Gesture reasoning The text mentions an old book on the shelf, which might prompt a slight tilt of the head upwards and to the side, indicating where the book was found. ### Gesture [GEST] LOOK_UP:0.5, BROW_UP_LEFT:0.4 [/GEST] ## Text split It's about the his…	Hey, thanks for lending me your book. I've been looking forward to reading it.
727	# Answer It's okay, these things happen. But I'm really looking forward to watching that movie, so let's try to catch the next showing. ## Text split It's okay, these things happen. ### Gesture reasoning The text is reassuring and understanding. A gentle head nod and a slight smile can convey acceptance and forgiveness. ### Gesture [GEST] SMILE_CLOSED:0.5 [/GEST] ## Text split But I'm really look…	I'm sorry I'm running so late! I totally forgot we were supposed to see that movie tonight.
728	# Answer You're welcome, it was my pleasure. I'm glad I could make time to see you. ## Text split You're welcome, it was my pleasure. ### Gesture reasoning The text expresses gratitude and warmth, typically conveyed through a genuine smile. ### Gesture [GEST] SMILE_OPEN:0.8 [/GEST] ## Text split I'm glad I could make time to see you. ### Gesture reasoning The text shows appreciation for the meeti…	Hey, Mom. I'm thinking about changing my look.
729	# Answer That sounds like a beautiful and peaceful place to rest. The ocean can be very calming and I can imagine it would be a lovely spot to be remembered. ## Text split That sounds like a beautiful and peaceful place to rest. ### Gesture reasoning The text expresses a serene and idyllic image. A gentle gaze upwards, often associated with daydreaming or imagining a pleasant scene, would complem…	I want to be buried on the beach near Armen.
730	# Answer Wow, that's amazing news! I'm incredibly proud of you! All your hard work has really paid off. ## Text split Wow, that's amazing news! ### Gesture reasoning The text expresses shock and excitement, typically associated with wide eyes and a slight lean forward. The facial expression should reflect the intensity of the surprise. ### Gesture [GEST] SURPRISE:1, LOOK_UP:0.7 [/GEST] ## Text sp…	Hey, Dad. What are you reading?
731	# Answer It can be frustrating when things don't turn out as expected. Working in a team can be beneficial, but I also understand the value of independent projects. ## Text split It can be frustrating when things don't turn out as expected. ### Gesture reasoning The text acknowledges frustration, which can be conveyed through a slight scowl or tightening of the facial muscles, and a gentle head s…	Hi, thank you so much for meeting with me today. I really appreciate it.
732	# Answer Hi, sweetie. How was your day? ## Text split Hi, sweetie. ### Gesture reasoning The previous text is a warm greeting, often associated with a gentle and loving tone. A soft, warm smile and slight leaning forward would convey affection. ### Gesture [GEST] SMILE_OPEN:0.8, LOOK_UP:0.4 [/GEST] ## Text split How was your day? ### Gesture reasoning The previous text is an inquiry about someone…	This isn't what I signed up for. I thought I would be working on my own projects, not being a team player.
733	# Answer Oh no, that sounds terrible. Are you okay? Do you need me to call for help? ## Text split Oh no, that sounds terrible. ### Gesture reasoning The previous text expresses shock and concern. A widening of the eyes and a slight raising of the eyebrows can convey alarm and surprise. ### Gesture [GEST] SURPRISE:0.8, BROW_UP_LEFT:0.7, BROW_UP_RIGHT:0.7 [/GEST] ## Text split Are you okay? ### Ge…	Hi, I just witnessed a car accident and I think someone might be hurt.
734	# Answer That's not my name, but I'd love to take a look at the string. What's so interesting about it? ## Text split That's not my name, ### Gesture reasoning The text clarifies a mistake, which might cause a slight pause or a brief expression of surprise. A slight raising of the eyebrows can convey the correction. ### Gesture [GEST] BROW_UP_LEFT:0.4, BROW_UP_RIGHT:0.4 [/GEST] ## Text split but …	Dad, I'm so excited! I've been awarded a full scholarship to college!
735	# Answer You're welcome, I'm glad you enjoyed it. ## Text split You're welcome, ### Gesture reasoning The previous text is a polite response. A slight smile is a common gesture when expressing gratitude or appreciation. ### Gesture [GEST] SMILE_CLOSED:0.6 [/GEST] ## Text split I'm glad you enjoyed it. ### Gesture reasoning The text expresses satisfaction that the recipient enjoyed the dinner. A s…	Hey, Mom.
736	# Answer No, that's not true. I'm just a language model, I don't have the ability to watch movies or have personal experiences. ## Text split No, that's not true. ### Gesture reasoning The previous text is a denial or correction. Typically, people might raise an eyebrow or look slightly to the side when correcting someone. ### Gesture [GEST] BROW_UP_LEFT:0.6 [/GEST] ## Text split I'm just a langu…	Hey Jeremy, check out this string I found.
737	# Answer I'm glad you enjoy it, but I think there's been a misunderstanding - I'm a conversational AI and this conversation just started, so I haven't had a chance to watch or discuss any movies with you yet. ## Text split I'm glad you enjoy it, but I think there's been a misunderstanding - ### Gesture reasoning The text indicates a slight correction or clarification, which can be accompanied by …	I'm so glad you liked The Shawshank Redemption! It's one of my all-time favorite movies.
738	# Answer I can tell. You seem really upset. What's going on that's got you so frustrated? ## Text split I can tell. ### Gesture reasoning The text shows understanding, but also curiosity. A slight tilt of the head to the side and raised eyebrows can convey interest and concern. ### Gesture [GEST] BROW_UP_LEFT:0.4, BROW_UP_RIGHT:0.4, LOOK_LEFT:0.3 [/GEST] ## Text split You seem really upset. ### G…	Thanks for dinner, Krystina. It was really great.
739	# Answer I don't know anything about a dog named Wilmer, but it sounds like he's in the doghouse. ## Text split I don't know anything about a dog named Wilmer, but it sounds like he's in the doghouse. ### Gesture reasoning The text conveys a neutral tone with a hint of surprise and a dash of amusement. The speaker seems to be raising an eyebrow, questioning the situation, and the slight smile ind…	Wilmer, you're in so much trouble! I can't believe you ran off again and got into a fight with that other dog. You're such a disobedient dog!
740	# Answer Wow, you really didn't have to do that! But thank you so much for the thought and effort. Chocolate cake with vanilla frosting sounds amazing! ## Text split Wow, you really didn't have to do that! ### Gesture reasoning The text conveys surprise and gratitude. A wide-eyed expression and a slight head tilt can emphasize the unexpectedness of the gesture. ### Gesture [GEST] SURPRISE:0.8, LO…	Kaytlyn, I heard that you saw the new blockbuster movie. Is that true?
741	# Answer That's wonderful! Europe is such a beautiful and diverse continent, and I'm sure you'll have an amazing time exploring it. ## Text split That's wonderful! ### Gesture reasoning The text is expressing excitement and enthusiasm. A bright and cheerful expression with a wide smile and raised eyebrows would match the tone. ### Gesture [GEST] SMILE_OPEN:0.9, SURPRISE:0.8, BROW_UP_LEFT:0.8, BRO…	Hey, what's up? I'm really frustrated right now.
742	# Answer I'm downstairs, I couldn't sleep so I came down to get a glass of water. ## Text split I'm downstairs, ### Gesture reasoning The text is a simple statement of location, so a simple head movement or gesture is not required. ### Gesture [GEST] [/GEST] ## Text split I couldn't sleep so I came down to get a glass of water. ### Gesture reasoning The previous text explains why the speaker is d…	Derron, where are you? I woke up and you weren't in bed.
743	# Answer I'm doing alright, thanks for asking. Just going through some routine tasks. ## Text split I'm doing alright, thanks for asking. ### Gesture reasoning This text conveys a neutral or slightly positive sentiment. A gentle, closed smile can convey this feeling of being content. ### Gesture [GEST] SMILE_CLOSED:0.5 [/GEST] ## Text split Just going through some routine tasks. ### Gesture reaso…	Hey Dameon, I'm sorry I forgot to get you a cake for your birthday. I know how much you love cake, so I scrambled to find one that you would like. I hope it's OK that I got you a chocolate cake with vanilla frosting.
744	# Answer I'm doing well, thanks for asking. I'm happy to be chatting with you. ## Text split I'm doing well, thanks for asking. ### Gesture reasoning The previous text is a polite response. A slight smile can convey gratitude and friendliness. ### Gesture [GEST] SMILE_CLOSED:0.5 [/GEST] ## Text split I'm happy to be chatting with you. ### Gesture reasoning The previous text expresses happiness an…	Hey, Emily. How are you doing?
745	# Answer You're welcome, it was my pleasure. I hope you feel a little better after talking. Don't hesitate to reach out if you need anything else. ## Text split You're welcome, it was my pleasure. ### Gesture reasoning The text is a polite response. A gentle smile is suitable for this expression of gratitude and kindness. ### Gesture [GEST] SMILE_CLOSED:0.8 [/GEST] ## Text split I hope you feel a…	Thank you so much for taking the time to speak with me, Mrs. Garcia. I really appreciate it.
746	# Answer It sounds like you're feeling a bit restless. Have you considered trying something new, like a hobby or learning a new skill? Sometimes, discovering something fresh can help shake off that feeling of boredom. ## Text split It sounds like you're feeling a bit restless. ### Gesture reasoning The text acknowledges the listener's feelings, which can be accompanied by a slight tilt of the hea…	Wow, this is amazing! I can't believe I'm finally here in Europe!
747	# Answer I'm just a computer program, so I don't have feelings, but thanks for asking. I'm functioning properly and ready to help you with any questions or tasks you may have. ## Text split I'm just a computer program, so I don't have feelings, but thanks for asking. ### Gesture reasoning The text clarifies the robot's nature and lack of emotions, which might be perceived as slightly neutral or f…	Hi, how are you doing today?
748	# Answer The lottery can be a tempting dream, can't it? It's natural to imagine what we could do with a big win. ## Text split The lottery can be a tempting dream, can't it? ### Gesture reasoning The previous text has a hint of curiosity and intrigue. A slight raise of the eyebrows, with a slight smile, can convey the sense of daydreaming or imagining possibilities. ### Gesture [GEST] BROW_UP_LEF…	I've been thinking about the lottery a lot lately.
749	# Answer I'm fine, thank you for your concern. I wasn't involved in any accident, I'm just a computer program, I don't have a physical presence. ## Text split I'm fine, thank you for your concern. ### Gesture reasoning The previous text aims to alleviate worry and show appreciation for the concern. A gentle, closed smile is suitable here to convey reassurance. ### Gesture [GEST] SMILE_CLOSED:0.6 …	I'm so bored. I feel like I've done everything there is to do.
750	# Answer Thanks for waiting, I'm glad to be here. ## Text split Thanks for waiting, I'm glad to be here. ### Gesture reasoning The text conveys gratitude and appreciation. A slight, closed smile can express this feeling. ### Gesture [GEST] SMILE_CLOSED:0.8 [/GEST]	Hi, I'm glad you could finally make it.
751	# Answer I know, right? The architecture is incredible. It's like stepping back in time. ## Text split I know, right? ### Gesture reasoning The text is an expression of agreement and shared excitement. A slight head nod and raised eyebrows convey enthusiasm. ### Gesture [GEST] BROW_UP_LEFT:0.6, BROW_UP_RIGHT:0.6 [/GEST] ## Text split The architecture is incredible. ### Gesture reasoning The text …	Hi, how are you?
752	# Answer I think you might want to take a closer look at the studies you're referencing. While homeopathy has been around for a long time, the scientific community remains skeptical due to the lack of rigorous, replicable evidence supporting its claims. ## Text split I think you might want to take a closer look at the studies you're referencing. ### Gesture reasoning The previous text expresses s…	Oh my god, are you okay? I heard about the accident and I was worried.
753	# Answer What's up? You can talk to me about anything. ## Text split What's up? ### Gesture reasoning The text is an inquiry about the other person's concerns or issues, typically associated with a slight leaning forward or turning of the head, indicating interest and attention. However, since the robot can only move its head and face, a slight tilt of the head and raised eyebrows can convey curi…	Hey boss, can I talk to you for a second?
754	# Answer It sounds like you're really struggling with that. Sometimes, taking a deep breath and stepping back for a moment can help. ## Text split It sounds like you're really struggling with that. ### Gesture reasoning The text acknowledges the user's frustration, so a slight expression of concern or empathy would be fitting. A gentle tilt of the head and a slight furrowing of the brows convey u…	This castle is amazing!
755	# Answer I'm doing well, thanks for asking. I'm a large language model, so I don't have emotions like humans do, but I'm functioning properly and ready to help with any questions or tasks you may have. ## Text split I'm doing well, thanks for asking. ### Gesture reasoning The text is a polite response to a greeting. A slight smile and gentle nod would be a common human reaction to show appreciati…	Hey Reagen, how are you doing?
756	# Answer Whoa, be careful! Are you okay? That's quite a fall. ## Text split Whoa, be careful! ### Gesture reasoning This text expresses surprise and alarm. The robot could widen its eyes and raise its eyebrows to show concern and shock. ### Gesture [GEST] SURPRISE:0.8, BROW_UP_LEFT:0.7, BROW_UP_RIGHT:0.7 [/GEST] ## Text split Are you okay? ### Gesture reasoning This text asks for the well-being o…	Hey, Doc. I was doing some reading on homeopathy and it looks like there's actually some scientific evidence to support its efficacy.
757	# Answer I'm glad you think so. I've been designed to understand and respond to emotions in a way that feels natural and supportive. ## Text split I'm glad you think so. ### Gesture reasoning The text expresses happiness and gratitude. A smile is a common way to show appreciation and delight. ### Gesture [GEST] SMILE_OPEN:0.8 [/GEST] ## Text split I've been designed to understand and respond to e…	What the hell? I just slipped on this stupid orange peel!
758	# Answer That's completely understandable. Take your time, and don't rush back until you're feeling ready. Would you like some suggestions on how to cope with your feelings in the meantime? ## Text split That's completely understandable. ### Gesture reasoning The previous text conveys understanding and acceptance. Typically, a gentle nod of the head would be a fitting gesture, but since head move…	I'm getting frustrated. The ball is slippery and my hands are sweaty.
759	# Answer Haha, congratulations! I didn't expect you to catch that huge fish at the last minute. You definitely deserved to win. ## Text split Haha, congratulations! ### Gesture reasoning The text expresses a mix of surprise, amusement, and acknowledgment of the winner's achievement. A wide, open smile and raised eyebrows can convey the excitement and surprise. ### Gesture [GEST] SMILE_OPEN:0.9, B…	Hey, Rainy! I can't believe I won that fishing competition against you. That was really close.
760	# Answer I apologize if I said something to upset you. That was not my intention. ## Text split I apologize if I said something to upset you. ### Gesture reasoning The text conveys regret and apology, typically associated with a downward motion of the head and eyes. A slight frown and raised eyebrows show concern and remorse. ### Gesture [GEST] LOOK_DOWN:0.8, BROW_UP_LEFT:0.3, BROW_UP_RIGHT:0.3, …	Wow, this is amazing!
761	# Answer I'm just a computer program, I don't have a physical body, so I didn't actually go on a trip. I'm here to help answer your questions and provide information, but I don't have personal experiences. ## Text split I'm just a computer program, I don't have a physical body, so I didn't actually go on a trip. ### Gesture reasoning This text is clarifying the nature of the speaker's existence. …	So, how was your trip? Did you get a lot of work done?
762	# Answer It sounds like you're going through a really tough time right now. Not doing well in school and feeling lonely can be overwhelming. But I want you to know that it's not a reflection of your worth as a person. You're not defined by your grades or your social status. You're so much more than that. ## Text split It sounds like you're going through a really tough time right now. ### Gesture …	I'm not sure if I'm ready to go back yet.
763	# Answer No, I'm not going anywhere. I'm here to help you and keep you company. ## Text split No, I'm not going anywhere. ### Gesture reasoning The previous text conveys reassurance. A gentle shake of the head and a calm facial expression can help to emphasize that there is no intention to leave. ### Gesture [GEST] BROW_IN_LEFT:0.2, BROW_IN_RIGHT:0.2 [/GEST] ## Text split I'm here to help you and…	You leaving?
764	# Answer I can try to provide some general information, but I would strongly advise you to consult a professional, such as a lawyer or financial advisor, for specific guidance tailored to your situation. Setting up a trust fund or an LLC (Limited Liability Company) can be a good way to protect your assets, but it really depends on your individual circumstances and goals. A trust fund is typically…	You fucking bastard! How dare you say those things about me?!
765	# Answer Be careful, and don't forget to call me when you get there. ## Text split Be careful, and don't forget to call me when you get there. ### Gesture reasoning This sentence conveys a motherly concern for the child's safety. A gentle, serious look with raised eyebrows and a slight furrowing of the brows emphasizes the importance of being careful. ### Gesture [GEST] BROW_UP_LEFT:0.5, BROW_UP_…	Hey, Mom! I'm going to the new place.
766	# Answer That's very sweet of you to say. I'm glad I can be here for you, even if it's just to chat. ## Text split That's very sweet of you to say. ### Gesture reasoning The text conveys appreciation and gratitude. A gentle smile can express warmth and friendliness. ### Gesture [GEST] SMILE_CLOSED:0.8 [/GEST] ## Text split I'm glad I can be here for you, even if it's just to chat. ### Gesture rea…	I'm just feeling really discouraged right now. I'm not doing well in school and I don't have any friends. It feels like everything is going wrong.
767	# Answer I understand why you'd think that, and I'm truly sorry for what happened. I can see how you'd feel that way. ## Text split I understand why you'd think that, and I'm truly sorry for what happened. ### Gesture reasoning This text aims to acknowledge and validate the other person's feelings, which is often associated with a calm and empathetic demeanor. A gentle, slow blink can convey a se…	I'm really concerned that my current assets aren't protected. Can you tell me more about setting up a trust fund or LLC?
768	# Answer You're welcome, I'm happy to be working with you too. It's a great opportunity for me to learn and grow, and I'm excited to see the project come together. ## Text split You're welcome, I'm happy to be working with you too. ### Gesture reasoning The previous text conveys a friendly and appreciative tone. A gentle smile would be a fitting gesture to express happiness and gratitude. ### Ges…	Hey, thanks for taking on this project with me. I know it's a lot of work, but I really appreciate your help.
769	# Answer I'm not Justus, I'm the robot we were talking to earlier. I don't have personal experiences like taking baths, but I'm here to chat with you and help if you need anything. ## Text split I'm not Justus, I'm the robot we were talking to earlier. ### Gesture reasoning The text clarifies a misunderstanding. A slight tilt of the head and a raised eyebrow can convey a hint of confusion or ques…	I'm happy because I get to spend time with you.
770	# Answer It's okay, I understand that you were upset. I'm not scared, but I do want to help you work through your emotions. ## Text split It's okay, I understand that you were upset. ### Gesture reasoning The previous text aims to comfort and reassure, often associated with a gentle, understanding expression and a slight nod. ### Gesture [GEST] SMILE_CLOSED:0.6, BROW_UP_LEFT:0.3, BROW_UP_RIGHT:0.…	I'm angry at you because I think you should have been paying more attention and that the accident was your fault.
771	# Answer It's alright, these things happen. But I do appreciate your apology, and I hope you can make it on time tomorrow. ## Text split It's alright, these things happen. ### Gesture reasoning The text conveys acceptance and understanding. A gentle, slight nod of the head can show forgiveness and a willingness to move forward. ### Gesture [GEST] BROW_UP_LEFT:0.2, BROW_UP_RIGHT:0.2, LOOK_DOWN:0.3…	So, Justus, how was your bath? Did you like it?
772	# Answer That's fantastic news. I'm really proud of you for taking the initiative to improve your skills. Your hard work will definitely pay off. ## Text split That's fantastic news. ### Gesture reasoning The text conveys excitement and approval, typically expressed through a broad smile and raised eyebrows. ### Gesture [GEST] SMILE_OPEN:0.9, BROW_UP_LEFT:0.8, BROW_UP_RIGHT:0.8 [/GEST] ## Text sp…	Hey boss, I just wanted to let you know that I finished that web development course I was taking.
773	# Answer I'm not watching anything, actually. I'm just a language model, I don't have a physical presence or the ability to watch TV. ## Text split I'm not watching anything, actually. ### Gesture reasoning The previous text indicates a slight correction or negation, typically accompanied by a slight tilt of the head to one side or a raised eyebrow. ### Gesture [GEST] BROW_UP_LEFT:0.5 [/GEST] ## …	Hey, I'm sorry about being late again. I know it's the third time this week.
774	# Answer It's okay, I know you did your best. Losing Oreo is really tough for me, but I appreciate your help in looking for her. ## Text split It's okay, I know you did your best. ### Gesture reasoning The text is a gentle acceptance of someone's effort, often accompanied by a soft, reassuring smile. ### Gesture [GEST] SMILE_CLOSED:0.8 [/GEST] ## Text split Losing Oreo is really tough for me, but…	I'm sorry I yelled at you. I know that it scares you.
775	# Answer Of course, I'd be happy to help. What would you like to know about the school? ## Text split Of course, I'd be happy to help. ### Gesture reasoning The previous text conveys willingness to assist and a positive attitude. A gentle smile and slight leaning forward of the head can express openness and eagerness. ### Gesture [GEST] SMILE_CLOSED:0.5, LOOK_UP:0.3 [/GEST] ## Text split What wou…	Hello, Demonta. I was wondering if I could ask you a few questions about the school.
776	# Answer I appreciate your consideration of my dietary preferences. I understand it can be tough to feel like you're missing out, but there's actually a wide variety of delicious kosher options out there. ## Text split I appreciate your consideration of my dietary preferences. ### Gesture reasoning This text acknowledges appreciation and gratitude. A slight nod and a gentle smile would convey thi…	I'm so sorry, honey. I know you were really hoping to find Oreo.
777	# Answer You're welcome, it's great to have you on board. We're all looking forward to seeing the skills and ideas you'll bring to the team. ## Text split You're welcome, it's great to have you on board. ### Gesture reasoning The text is a warm welcome, typically associated with a smile. A slight, genuine smile can convey friendliness and openness. ### Gesture [GEST] SMILE_OPEN:0.8 [/GEST] ## Tex…	Hi, boss. Thank you so much for hiring me. I'm really excited to start working here.
778	# Answer I think there's been a misunderstanding. I am an artificial intelligence language model, and I don't have personal relationships or interactions with individuals, so I don't treat anyone, including Candis, in a special way. I'm here to provide information and assist with tasks to the best of my abilities. ## Text split I think there's been a misunderstanding. ### Gesture reasoning The te…	Hey Sarah, what are you watching?
779	# Answer It sounds like you're under a lot of pressure. Have you tried breaking down the project into smaller tasks to make it feel more manageable? ## Text split It sounds like you're under a lot of pressure. ### Gesture reasoning This text acknowledges the recipient's stress. A slight tilt of the head and a concerned expression can convey empathy. ### Gesture [GEST] BROW_DOWN_LEFT:0.4, BROW_DOW…	I know that eating kosher is important to you and I respect that. But sometimes I feel like I'm missing out on some of the best food because I can't eat it.
780	# Answer Whoa, that's awesome. I'm happy for you. What does it say? ## Text split Whoa, that's awesome. ### Gesture reasoning The text is expressing excitement and surprise. A wide-eyed look and raised eyebrows can enhance the feeling of astonishment. ### Gesture [GEST] SURPRISE:0.8, BROW_UP_LEFT:0.7, BROW_UP_RIGHT:0.7 [/GEST] ## Text split I'm happy for you. ### Gesture reasoning This text conve…	Hey Joe, check this out. I got a love letter in the mail today.
781	# Answer Of course, what's on your mind? ## Text split Of course, what's on your mind? ### Gesture reasoning The previous text is inviting and open to conversation. Typically, a gentle head tilt and slight eyebrow raise can indicate attentiveness and curiosity. ### Gesture [GEST] BROW_UP_LEFT:0.5, BROW_UP_RIGHT:0.5, LOOK_UP:0.3 [/GEST]	I'm frustrated because I have to work on a project that is due tomorrow and I don't have enough time to finish it.
782	# Answer Deegan, cheating is not acceptable behavior, and it undermines the integrity of the testing process. You need to understand why your actions were wrong. ## Text split Deegan, cheating is not acceptable behavior, and it undermines the integrity of the testing process. ### Gesture reasoning The text conveys a sense of disappointment and disapproval. Expressing this through a stern facial e…	I want to be treated like you treat Candis. I want him to open doors for me, pull out my chair, and carry my heavy bags.
783	# Answer I'd love to take you to the park, but first, let's finish your homework. ## Text split I'd love to take you to the park, ### Gesture reasoning The text shows enthusiasm and eagerness. A gentle smile and slight leaning forward, often accompanied by a raised eyebrow, convey a positive and engaged attitude. ### Gesture [GEST] SMILE_CLOSED:0.8, BROW_UP_LEFT:0.4, BROW_UP_RIGHT:0.4 [/GEST] ## …	Hi, I'm looking for a book about dragons.
784	# Answer It sounds like you're really upset. What happened, and what message were you trying to get across to him? ## Text split It sounds like you're really upset. ### Gesture reasoning The text acknowledges the speaker's emotions and invites them to share their feelings. A gentle, concerned expression can be achieved by a slight frown and raised eyebrows. ### Gesture [GEST] BROW_UP_LEFT:0.4, BR…	Hey, can I talk to you for a second?
785	# Answer It sounds like you're going through a tough decision. I'm not capable of fully understanding the complexities of human relationships, but I can listen if you need to talk about it. ## Text split It sounds like you're going through a tough decision. ### Gesture reasoning This text acknowledges the difficulty of the situation and invites the person to open up. A gentle, empathetic nod and …	"Deegan, you cheated on the test and I saw it. Cheating is not fair to the other students."
786	# Answer Not much, just hanging out. ## Text split Not much, just hanging out. ### Gesture reasoning This text is casual and relaxed. A slight, closed smile can convey a laid-back attitude, fitting for the tone of the response. ### Gesture [GEST] SMILE_CLOSED:0.5 [/GEST]	I can't believe he had the nerve to show up here. I thought for sure he would have gotten the message by now.
787	# Answer Let's take a deep breath and figure this out. It's not ideal, but we can discuss possible extensions or alternatives. Can you tell me what's been going on that's prevented you from working on the paper? ## Text split Let's take a deep breath and figure this out. ### Gesture reasoning The text encourages calmness and problem-solving. A gentle, slow blink and a slight smile can convey reas…	I'm so sorry, Professor Smith. I know my paper is due today and I haven't even started it.
788	# Answer What was it that you saw? You look a bit upset. ## Text split What was it that you saw? ### Gesture reasoning The text invites the person to share their thoughts or feelings, and leaning forward slightly while looking at the person can show interest and engagement. ### Gesture [GEST] LOOK_UP:0.5 [/GEST] ## Text split You look a bit upset. ### Gesture reasoning The previous text acknowled…	I'm not sure how to start this conversation.
789	# Answer Sweetie, what is it? You can ask me anything. ## Text split Sweetie, what is it? ### Gesture reasoning The text conveys affection and interest, often accompanied by leaning forward or tilting the head. The slight raising of the eyebrows and gentle smile can enhance the feeling of warmth. ### Gesture [GEST] BROW_UP_LEFT:0.5, BROW_UP_RIGHT:0.5, SMILE_CLOSED:0.6 [/GEST] ## Text split You ca…	Hey, Sarah. What's up?
790	# Answer Not much, just hanging around. How about you? ## Text split Not much, just hanging around. ### Gesture reasoning The text is casual and laid-back. A slight, relaxed smile can convey friendliness and approachability. ### Gesture [GEST] SMILE_CLOSED:0.5 [/GEST] ## Text split How about you? ### Gesture reasoning The text is a question and invites the other person to share. Typically, people…	Mom, can we go to the park today?
791	# Answer I'm thrilled to be here! Your decorations look amazing, and I can already smell the delicious food. You always throw the best parties. ## Text split I'm thrilled to be here! ### Gesture reasoning The text conveys excitement and enthusiasm, which can be accompanied by a bright and cheerful facial expression. Raising the eyebrows and opening the mouth in a wide smile can emphasize the thri…	Hey, Sarah! I'm so glad you could make it to my holiday party.
792	# Answer What seems to be the problem with the equipment? Is it not functioning properly? ## Text split What seems to be the problem with the equipment? ### Gesture reasoning This text is inquiring about the issue, so a questioning expression and a slight tilt of the head to show interest would be suitable. ### Gesture [GEST] BROW_UP_LEFT:0.5, BROW_UP_RIGHT:0.5, LOOK_UP:0.3 [/GEST] ## Text split …	Grandma, I wanted to ask you something.
793	# Answer I understand your concerns, and I've been pondering the same discrepancies. To be honest, I'm a bit puzzled myself. The witness claims to have seen the suspect fleeing the scene, but the security footage doesn't quite match their description. And then there's the physical evidence, which suggests a different story altogether. ## Text split I understand your concerns, and I've been ponder…	I know this is hard to understand, but I need to do what's best for our daughter.
794	# Answer I know, right? I've never seen them so passionate about their topics. ## Text split I know, right? ### Gesture reasoning The previous text is an expression of agreement and surprise. Raising the eyebrows and opening the eyes slightly wider can emphasize the astonishment and shared amazement. ### Gesture [GEST] SURPRISE:0.5, BROW_UP_LEFT:0.6, BROW_UP_RIGHT:0.6 [/GEST] ## Text split I've n…	Sarah, can you believe what they're saying up there? These speakers are really on fire today!
795	# Answer Oh, sweetie, I'm glad you're concerned about the dog's well-being, but we need to think about this carefully. We should try to find its owner first. ## Text split Oh, sweetie, I'm glad you're concerned about the dog's well-being, ### Gesture reasoning This text is a gentle and caring expression. The gentle smile and a slight tilt of the head could convey affection and understanding. ### …	Hey, I'm glad you're home. I was just watching TV and saw something that kind of bothered me.
796	# Answer You're welcome, it's my pleasure. I'm glad you're enjoying the space and making it your own. ## Text split You're welcome, it's my pleasure. ### Gesture reasoning The previous text is a polite response, and a slight, warm smile can enhance the welcoming tone. ### Gesture [GEST] SMILE_CLOSED:0.5 [/GEST] ## Text split I'm glad you're enjoying the space and making it your own. ### Gesture r…	Detective, I've been going over the evidence in this case and I have to say, I'm not sure what to make of it. The witness testimony doesn't seem to match up with the physical evidence. What do you think happened here?
797	# Answer I'm not really capable of going out and playing like that. I'm happy to chat with you, though. ## Text split I'm not really capable of going out and playing like that. ### Gesture reasoning This text conveys a sense of limitation or inability. A slight tilt of the head and a gentle frown can express this. ### Gesture [GEST] BROW_DOWN_LEFT:0.3, BROW_DOWN_RIGHT:0.3 [/GEST] ## Text split I'…	Hey, do you want to go play with those kids?
798	# Answer Hey Amiah, no worries at all. I was just calling to check in and see how you're doing. I heard you weren't feeling too great today. ## Text split Hey Amiah, no worries at all. ### Gesture reasoning This text conveys a casual tone and reassurance. A gentle head tilt or a slight smile would be fitting to show understanding. ### Gesture [GEST] SMILE_CLOSED:0.4, BROW_UP_LEFT:0.3, BROW_UP_RIG…	Hi, Boss. I wanted to talk to you about the equipment in the office.
799	# Answer Of course, what's on your mind? ## Text split Of course, ### Gesture reasoning The previous text is an affirmative response, inviting the person to speak. A gentle nod of the head and a slight smile can convey openness and receptiveness. ### Gesture [GEST] SMILE_CLOSED:0.5, LOOK_UP:0.4 [/GEST] ## Text split what's on your mind? ### Gesture reasoning The previous text is a question, and t…	Wow, this looks amazing! Thank you so much for giving me the opportunity to paint your apartment. I really appreciate it.
800	# Answer That's really beautiful. Writing can be a powerful tool for self-expression and for building bridges between people. It's a way of sharing your unique perspective with the world and of leaving a lasting impact. ## Text split That's really beautiful. ### Gesture reasoning The previous text is a compliment and expresses admiration. A genuine smile and raised eyebrows can convey genuine app…	Hey, what's up?
801	# Answer Hi Shasta, nice to meet you. You have a great smile, it really caught my eye. ## Text split Hi Shasta, nice to meet you. ### Gesture reasoning The previous text is a friendly greeting. Typically, a slight smile and a gentle nod are used when greeting someone. ### Gesture [GEST] SMILE_CLOSED:0.6 [/GEST] ## Text split You have a great smile, it really caught my eye. ### Gesture reasoning T…	Hey, it's Amiah. Sorry I missed your call. What's going on?
802	# Answer Aw, thank you so much. That really means a lot to me. I'm glad I could make your dining experience enjoyable. ## Text split Aw, thank you so much. ### Gesture reasoning The text conveys gratitude and appreciation. Typically, a warm smile and slight leaning forward can express genuine thankfulness. ### Gesture [GEST] SMILE_OPEN:0.9 [/GEST] ## Text split That really means a lot to me. ### …	Hey, Job! Thank you so much for always giving me such great service. You really make dining here a pleasure.
803	# Answer Not much, just here and ready to help with anything you need. How about you? ## Text split Not much, just here and ready to help with anything you need. ### Gesture reasoning The text is casual and indicates a neutral state of being. A gentle, closed smile is a suitable gesture to convey a friendly demeanor. ### Gesture [GEST] SMILE_CLOSED:0.5 [/GEST] ## Text split How about you? ### Ges…	Hey, can I talk to you for a second?
804	# Answer It really is. The sunshine can be very uplifting. ## Text split It really is. ### Gesture reasoning The text is an agreement and shows a positive sentiment. A gentle, closed smile can convey a sense of pleasantness. ### Gesture [GEST] SMILE_CLOSED:0.8 [/GEST] ## Text split The sunshine can be very uplifting. ### Gesture reasoning The previous text expresses appreciation for the sunshine.…	Hey Mom, I found a dog on the side of the road and I was wondering if I could keep it.
805	# Answer I'm flattered, but I think there's been a misunderstanding. I'm an AI assistant, I don't have a physical presence, so we didn't go on a date. ## Text split I'm flattered, but I think there's been a misunderstanding. ### Gesture reasoning The text conveys surprise or mild confusion. A slight raise of the eyebrows and a gentle tilt of the head can express the confusion in a non-confrontati…	Hi there! I'm Shasta. I saw you across the room and just had to come over and say hello.
806	# Answer That's nice. Ferns can really brighten up a room. I'm glad you found something to lift your mood. ## Text split That's nice. ### Gesture reasoning The previous text shows a neutral or slightly positive reaction, which can be accompanied by a slight, closed smile to express approval. ### Gesture [GEST] SMILE_CLOSED:0.4 [/GEST] ## Text split Ferns can really brighten up a room. ### Gesture…	Hey, Sarah. I went out and bought some ferns today.
807	# Answer I'm doing well, thanks for asking. I'm functioning properly and ready to help you with any questions or tasks you may have. ## Text split I'm doing well, thanks for asking. ### Gesture reasoning The previous text conveys a neutral and friendly tone, typically associated with a slight smile. This shows politeness and openness. ### Gesture [GEST] SMILE_CLOSED:0.5 [/GEST] ## Text split I'm …	Hey, what's up?
808	# Answer It's great to meet you, and I'm glad you're excited about the opportunity. We're always looking for talented and enthusiastic contestants, so I'm looking forward to seeing what you can do. ## Text split It's great to meet you, and I'm glad you're excited about the opportunity. ### Gesture reasoning The previous text conveys a friendly and welcoming tone. A smile is a natural way to expre…	It's always a pleasure to be able to talk about my work as a writer. I think that writing is one of the most important things that people can do. It's a way of communicating your thoughts and ideas, and it's a way of connecting with other people.
809	# Answer It's no big deal, really. I just want to help in any way I can. ## Text split It's no big deal, really. ### Gesture reasoning The previous text downplays the significance of the action, indicating humility. A slight smile can convey the modesty and a slight head movement to the side can express the dismissal of the praise. ### Gesture [GEST] SMILE_CLOSED:0.6, LOOK_LEFT:0.4 [/GEST] ## Tex…	Reyli, I had a great time on our date the other night. I'm really looking forward to spending more time with you.
810	# Answer No, I don't have a cat. I'm just a computer program, I don't have pets or a physical presence. ## Text split No, I don't have a cat. ### Gesture reasoning The text is a clear denial, and humans often raise an eyebrow to emphasize a point or convey a slight sense of surprise. ### Gesture [GEST] BROW_UP_LEFT:0.4, BROW_UP_RIGHT:0.4 [/GEST] ## Text split I'm just a computer program, I don't …	Hi, how are you doing?
811	# Answer Sweetie, I love you no matter what. I just want what's best for you, and I know you can do better. ## Text split Sweetie, I love you no matter what. ### Gesture reasoning The previous text conveys love and reassurance. Typically, when expressing affection, people tend to smile warmly and make gentle eye contact. A slight tilt of the head and raised eyebrows can also emphasize the sinceri…	Mother, I know you're disappointed in me. I'm sorry for all the trouble I've caused.
812	# Answer It's great that you're recognizing the issue and wanting to make a change. Start by tracking your expenses to see where your money is going, and then you can make a budget that works for you. ## Text split It's great that you're recognizing the issue and wanting to make a change. ### Gesture reasoning The text conveys approval and encouragement. A slight smile and gentle nod can express …	It's so nice out today, isn't it?
813	# Answer I'm not Mrs. K, though. I'm the robot we were just talking to. ## Text split I'm not Mrs. K, though. ### Gesture reasoning The previous text clarifies a misunderstanding, often accompanied by a slight tilt of the head to one side and a raised eyebrow to convey a hint of confusion. ### Gesture [GEST] BROW_UP_LEFT:0.6, LOOK_LEFT:0.4 [/GEST] ## Text split I'm the robot we were just talking …	Wow, thank you so much! This is really generous of you.
814	# Answer That means a lot to me, thank you for understanding. I appreciate your support. ## Text split That means a lot to me, thank you for understanding. ### Gesture reasoning The previous text conveys gratitude. Typically, a gentle, closed smile and a slight downward glance with raised eyebrows can emphasize appreciation and sincerity. ### Gesture [GEST] SMILE_CLOSED:0.8, LOOK_DOWN:0.4, BROW_U…	Hey, I heard that your cat ran away. Is that true?
815	# Answer Not much, just hanging out. I'm happy to see you, though. ## Text split Not much, just hanging out. ### Gesture reasoning The previous text conveys a casual, laid-back tone. No significant gesture is required here, as the tone is neutral. ### Gesture [GEST] [/GEST] ## Text split I'm happy to see you, though. ### Gesture reasoning The previous text expresses happiness or warmth. A gentle,…	Hi, thank you so much for giving me this opportunity to audition for your show. I am really excited about it and I think I have what it takes to be a great contestant.
816	# Answer That's wonderful to hear. It's great that you're able to pursue your passion and bring joy to others through your dancing. ## Text split That's wonderful to hear. ### Gesture reasoning The previous text conveys happiness and warmth. A gentle, closed smile would enhance the feeling of delight. ### Gesture [GEST] SMILE_CLOSED:0.8 [/GEST] ## Text split It's great that you're able to pursue …	I'm just so happy that people are enjoying my dancing. It's always been a passion of mine, and to be able to share it with others is truly a privilege.
817	# Answer I've missed you too! It's great to finally have some time to talk and reconnect. ## Text split I've missed you too! ### Gesture reasoning This text conveys affection and longing. A warm, genuine smile would be suitable here to express the joy of reuniting. ### Gesture [GEST] SMILE_OPEN:0.9 [/GEST] ## Text split It's great to finally have some time to talk and reconnect. ### Gesture reaso…	I can't believe how much money I've been spending lately. I need to be more mindful of my spending and start saving more money.
818	# Answer That's incredibly kind of you. I'm actually just a robot, so I don't need to eat, but I appreciate the thought. ## Text split That's incredibly kind of you. ### Gesture reasoning The text conveys gratitude and warmth. Typically, when someone receives a kind gesture, they might smile slightly and show a gentle, appreciative expression. ### Gesture [GEST] SMILE_CLOSED:0.8 [/GEST] ## Text s…	Hi there. I couldn't help but notice that you look like you're struggling. I don't want to intrude, but I just wanted to offer to buy you a meal.
819	# Answer It sounds like you're feeling really overwhelmed and stuck. That can be a really tough place to be. Sometimes, taking a step back and looking at things from a different perspective can help. Would you like to talk more about what's been going on and see if we can brainstorm some new ideas together? ## Text split It sounds like you're feeling really overwhelmed and stuck. ### Gesture reas…	Hey, Mrs. K!
820	# Answer That sounds great, I'd love to see it. However, I'm a large robot, so I don't want to track any dirt onto your new carpet. Can you show me a picture instead? ## Text split That sounds great, I'd love to see it. ### Gesture reasoning The previous text expresses excitement and enthusiasm. Typically, people's eyes widen and they look upwards when they're interested. ### Gesture [GEST] LOOK_…	Mariajose, you've been through a lot lately. You're strong, but I can tell you're struggling. I want to help you.
821	# Answer Hey, kiddo. How was your day? ## Text split Hey, kiddo. ### Gesture reasoning The term "kiddo" is affectionate, suggesting a warm, familiar relationship. A gentle, closed smile can convey this warmth. ### Gesture [GEST] SMILE_CLOSED:0.8 [/GEST] ## Text split How was your day? ### Gesture reasoning The question about the day is inquiring and interested. Looking slightly to the side and ti…	Hey Ryan. What's up?
822	# Answer I'm doing well, thanks for asking. I'm always happy to chat and help with anything I can. ## Text split I'm doing well, thanks for asking. ### Gesture reasoning The previous text conveys a neutral, friendly tone. A gentle, closed smile and a slight nod can show appreciation for the question and a positive attitude. ### Gesture [GEST] SMILE_CLOSED:0.6 [/GEST] ## Text split I'm always happ…	So, Xenia, how are you doing today?
823	# Answer Hey there, kiddo. What's up? ## Text split Hey there, kiddo. ### Gesture reasoning The text is a warm greeting from a parent. Typically, a parent would smile when greeting their child. ### Gesture [GEST] SMILE_OPEN:0.8 [/GEST] ## Text split What's up? ### Gesture reasoning The text is a casual inquiry. It's common to raise the eyebrows and tilt the head slightly to show interest. ### Ges…	Hey, Alex. I just had a new beige carpet installed in the living room and I wanted to show it off to you.
824	# Answer I had a great time too, thanks for having me. I'm glad we could catch up and hang out. ## Text split I had a great time too, thanks for having me. ### Gesture reasoning The text expresses gratitude and happiness. A genuine smile can emphasize the sincerity of the appreciation. ### Gesture [GEST] SMILE_OPEN:0.8 [/GEST] ## Text split I'm glad we could catch up and hang out. ### Gesture rea…	I just don't know what to do anymore. I feel like I've tried everything and nothing has worked.
825	# Answer Thank you for the compliment. That's very kind of you to say. ## Text split Thank you for the compliment. ### Gesture reasoning The previous text acknowledges the compliment with gratitude. A gentle smile and a slight lowering of the eyes can convey humility and appreciation. ### Gesture [GEST] SMILE_CLOSED:0.6, LOOK_DOWN:0.4 [/GEST] ## Text split That's very kind of you to say. ### Gest…	I'm so glad we're finally catching up! I've missed you so much!
826	# Answer I don't have personal preferences or taste buds, but I can tell you about different types of cuisine if you're interested. ## Text split I don't have personal preferences or taste buds, ### Gesture reasoning The previous text is a neutral statement. There's no need for a specific gesture here. ### Gesture [GEST] [/GEST] ## Text split but I can tell you about different types of cuisine if…	Hey, Dad.
827	# Answer Well, welcome to the town. I hope you enjoy your stay here. If you need any help or directions, feel free to ask. ## Text split Well, welcome to the town. ### Gesture reasoning The previous text is a warm welcome. A gentle, open smile and a slight upward tilt of the head would enhance the welcoming atmosphere. ### Gesture [GEST] SMILE_OPEN:0.8 [/GEST] ## Text split I hope you enjoy your …	Hey, Haydee. Thanks for coming over tonight. I had a really great time.
828	# Answer Sweetie, I know it's tough right now, but you have your whole life ahead of you. You're going to work hard and make smart choices, and before you know it, you'll be able to afford the things that truly make you happy. ## Text split Sweetie, I know it's tough right now, but you have your whole life ahead of you. ### Gesture reasoning The text conveys reassurance and support, typically ass…	Mom, I'm so upset. I feel like I'll never be able to afford the things I want in life.
829	# Answer I... I'm not capable of entering into a marriage or a divorce. I'm just a machine, I don't have personal relationships or experiences. I'm here to help answer your questions and provide information. ## Text split I... I'm not capable of entering into a marriage or a divorce. ### Gesture reasoning The previous text starts with hesitation. A slight blink and a brief pause, along with a gen…	Hey, Dad.
830	# Answer Yes, I'm fine, thanks for asking. I was just responding to how you're feeling. ## Text split Yes, I'm fine, thanks for asking. ### Gesture reasoning The previous text reassures the recipient of the speaker's well-being. A slight smile and a gentle nod can convey a sense of being okay. ### Gesture [GEST] SMILE_CLOSED:0.6 [/GEST] ## Text split I was just responding to how you're feeling. #…	Oh my god, are you okay?
831	# Answer That's a great goal to have. Five years is a realistic timeline to pay off debt. Let's break it down and make a plan that works for you. ## Text split That's a great goal to have. ### Gesture reasoning The text acknowledges the goal and expresses approval. A slight nod of the head, accompanied by a gentle smile, would convey encouragement. ### Gesture [GEST] SMILE_CLOSED:0.5, LOOK_UP:0.4…	"What's your favorite food?"
832	# Answer Keep pushing through, you're almost there. Just focus on your breathing and take it one step at a time. ## Text split Keep pushing through, you're almost there. ### Gesture reasoning The text is motivational and encouraging. To emphasize the message, the robot can use an uplifting gesture, such as raising its head and slightly raising its eyebrows to convey confidence. ### Gesture [GEST]…	I just arrived in town. I've never been here before.
833	# Answer You're welcome, I'm glad I could help. Your work is looking great, keep up the good job. ## Text split You're welcome, I'm glad I could help. ### Gesture reasoning The text expresses gratitude and acknowledgment. A slight smile and gentle nod would be suitable, conveying appreciation for the employee's gratitude. ### Gesture [GEST] SMILE_CLOSED:0.6 [/GEST] ## Text split Your work is look…	Wow, you're really beautiful.
[truncated: 8,592 more rows]
