# Supplementary material for: Simultaneous text and gesture generation for social robots with small language models
Source: Front Robot AI. 2025 May 16;12:1581024. doi: 10.3389/frobt.2025.1581024 (PMC12122315; doi:10.3389/frobt.2025.1581024)
Supplement: Supplementary file 1 [file DataSheet1.zip › Text-Gesture Generation Supplementary Material/Code/generate_dataset.py]

from transformers import AutoTokenizer, AutoModelForCausalLM, pipeline
from datasets import load_dataset
from transformers.pipelines.pt_utils import KeyDataset
import argparse
import os
import csv
from tqdm import tqdm
from prompter import prompt
from filelock import FileLock


def main():
    parser = argparse.ArgumentParser()
    parser.add_argument("--model", type=str, help="Model name", default="meta-llama/Meta-Llama-3.1-8B-Instruct")
    parser.add_argument("--robot", type=str, help="Robot name", default="furhat")
    parser.add_argument("--dataset-slices", type=int, help="Number of dataset slices", default=1)
    parser.add_argument("--dataset-slice-start", type=int, help="Dataset slice start, between 0 and dataset-slices - 1.", default=0)
    parser.add_argument("--output", type=str, help="Path to the shared output CSV file", default="./data/output.csv")
    args = parser.parse_args()

    assert 0 <= args.dataset_slice_start < args.dataset_slices
    MODEL_NAME = args.model

    # Ensure the output directory exists
    os.makedirs(os.path.dirname(args.output), exist_ok=True)
    lock_file = args.output + ".lock"  # File lock path

    # Check if CSV file exists, if not create and write the header
    if not os.path.exists(args.output):
        with open(args.output, mode="w", newline="", encoding="utf-8") as f:
            writer = csv.writer(f)
            writer.writerow(["slice_start", "local_index", "generated_text"])  # CSV header

    model = AutoModelForCausalLM.from_pretrained(
        MODEL_NAME,
        device_map="auto",
        torch_dtype="auto",
    )
    tokenizer = AutoTokenizer.from_pretrained(MODEL_NAME)
    tokenizer.pad_token_id = tokenizer.eos_token_id
    pipe = pipeline("text-generation", model=model, tokenizer=tokenizer)

    dataset = load_dataset("allenai/soda")["train"]

    # Slice the dataset for each worker
    dataset = dataset.shard(num_shards=args.dataset_slices, index=args.dataset_slice_start, contiguous=True)
    dataset = dataset.map(lambda x: {"text": prompt(x["dialogue"][0], robot_name=args.robot)}, load_from_cache_file=False)

    for idx, result in tqdm(enumerate(pipe(KeyDataset(dataset, "text"), max_new_tokens=1024)), total=len(dataset)):
        generated_text = result[0]["generated_text"][-1]["content"]

        # Prepare the result with the original order index
        result_entry = [args.dataset_slice_start, idx, generated_text]

        # Write to the shared CSV file with locking to avoid race conditions
        with FileLock(lock_file):
            with open(args.output, mode="a", newline="", encoding="utf-8") as f:
                writer = csv.writer(f)
                writer.writerow(result_entry)


if __name__ == "__main__":
    main()
