# Supplementary material for: Simultaneous text and gesture generation for social robots with small language models
Source: Front Robot AI. 2025 May 16;12:1581024. doi: 10.3389/frobt.2025.1581024 (PMC12122315; doi:10.3389/frobt.2025.1581024)
Supplement: Supplementary file 1 [file DataSheet1.zip › Text-Gesture Generation Supplementary Material/Code/pepper_true.csv]

dialogue	generated_text
Hi, Father. I'm Veda. I'm new to the area and was curious about your church. Could you tell me a little bit about it?	# Answer Welcome, Veda. It's lovely to meet you. Our church is a small community-focused place of worship. We're proud of our warm and inclusive atmosphere, and we'd be delighted to have you join us. ## Text split Welcome, Veda. It's lovely to meet you. ### Gesture reasoning The text is a warm and inviting greeting. A gentle nod and a slight smile, accompanied by a gentle hand gesture, would enha…
Hey Shavon, what's up? You seem troubled.	# Answer I'm just having a tough day, I guess. There's a lot on my mind. ## Text split I'm just having a tough day, I guess. ### Gesture reasoning The previous text conveys uncertainty and self-doubt. A slight shrug and tilting of the head might convey a sense of confusion or questioning. ### Gesture [GEST] IDontKnow:1.0 [/GEST] ## Text split There's a lot on my mind. ### Gesture reasoning The te…
Hi there! Are you looking for someone to take care of your pet while you're out of town?	# Answer Actually, I'm just a robot, I don't have a pet or a physical presence. But I appreciate your offer! ## Text split Actually, I'm just a robot, I don't have a pet or a physical presence. ### Gesture reasoning The previous text corrects the assumption and clarifies the speaker's nature. A slight head tilt or a raised eyebrow might convey the robot's non-human status. ### Gesture [GEST] Body…
Hey, Mattea. What's up?	# Answer I'm not actually Mattea, I'm just a friendly robot. I don't have a personal life, so I don't really have anything "up" to report, but I'm happy to chat with you. ## Text split I'm not actually Mattea, I'm just a friendly robot. ### Gesture reasoning The previous text corrects a misassumption, which might be accompanied by a slight tilt of the head or a hand gesture indicating a correctio…
I know what you're thinking, Dontrell. I can sense your feelings and know exactly what you're going to say or do next. You're thinking about how much you miss your family, and how you wish you could see them again. You're wondering if there's anything you can do to make that happen. And you're also feeling a little guilty, because you know that if you could see them again, it would only be for a …	# Answer How did you know all of that? I was indeed thinking about my family and missing them dearly. It's been so long since we've been apart, and it feels like a part of me is missing. ## Text split How did you know all of that? ### Gesture reasoning The previous text is a question, and it expresses surprise. Typically, a raised eyebrow and a slight head tilt would be an appropriate gesture to …
Hi, God. I'm feeling a little anxious about my math test tomorrow. I'm just not sure if I'm going to be able to do it. Can you give me some guidance?	# Answer Don't worry, I'm here to help. You've studied hard, and you can do this. Just take a deep breath, focus on one problem at a time, and trust in your abilities. ## Text split Don't worry, I'm here to help. ### Gesture reasoning The previous text aims to provide reassurance. Typically, a gentle hand gesture or a calm head movement can help convey this feeling. ### Gesture [GEST] CalmDown:1.…
You're asking for a lot, Tinsley. We've been partners for a long time and I think you know that we're not in a position to give you what you're asking for.	# Answer I understand your concerns, but I truly believe this is an opportunity we can't afford to miss. I'm not asking you to commit to anything just yet, just to consider the possibilities and hear me out. ## Text split I understand your concerns, but I truly believe this is an opportunity we can't afford to miss. ### Gesture reasoning The text acknowledges the concerns of the other person but …
I'm so glad you're home! I have a surprise for you.	# Answer A surprise? That sounds exciting! I love surprises. ## Text split A surprise? That sounds exciting! ### Gesture reasoning The previous text conveys curiosity and interest. Raising the head and eyebrows, with an open and inviting hand gesture, can emphasize the eagerness to learn more. ### Gesture [GEST] BodyTalk:1.0, Thinking:1.0 [/GEST] ## Text split I love surprises. ### Gesture reason…
Hi, Pietro. How are you doing today?	# Answer I'm doing well, thanks for asking. It's nice to have someone to talk to. ## Text split I'm doing well, thanks for asking. ### Gesture reasoning The previous text conveys a sense of gratitude and positivity, typically associated with a slight nod and a smile. ### Gesture [GEST] Yes:1.0 [/GEST] ## Text split It's nice to have someone to talk to. ### Gesture reasoning The previous text is a…
So, can you tell me a little bit about the job?	# Answer I'd be happy to. The job involves interacting with people, answering questions, and helping them with various tasks. It's a pretty dynamic role, and you'll need to be adaptable and able to think on your feet. ## Text split I'd be happy to. ### Gesture reasoning The previous text conveys enthusiasm and willingness. A slight head nod and an open hand gesture can express eagerness. ### Gest…
I find it amusing that the events of the world are so far removed from my own life.	# Answer It's as if the world is moving at its own pace, and we're all just along for the ride. Sometimes, it's nice to take a step back and appreciate the simplicity of our own lives. ## Text split It's as if the world is moving at its own pace, and we're all just along for the ride. ### Gesture reasoning The text is a philosophical observation, often accompanied by a gentle shrug or a slight ti…
Hey, thanks for taking my motorcycle off my hands. I really appreciate it.	# Answer You're welcome. I hope it serves you well, actually, I mean the new owner, I hope they enjoy it. ## Text split You're welcome. ### Gesture reasoning The text is a polite expression of gratitude, typically accompanied by a nod or a slight bow. ### Gesture [GEST] BowShort:1.0 [/GEST] ## Text split I hope it serves you well, actually, I mean the new owner, I hope they enjoy it. ### Gesture …
"I'm really glad I could help you out, Avarie. I know how much your grandmother means to you."	# Answer Thank you so much, that really means a lot to me. I was worried I wouldn't be able to get everything done in time. ## Text split Thank you so much, that really means a lot to me. ### Gesture reasoning This text expresses gratitude, often conveyed with a slight bow of the head and a smile, showing appreciation for the help. ### Gesture [GEST] BowShort:1.0 [/GEST] ## Text split I was worri…
I'm sorry, Daddy.	# Answer It's okay, sweetie. Everyone makes mistakes. What's important is that we learn from them. ## Text split It's okay, sweetie. ### Gesture reasoning The text conveys a soothing and reassuring tone, typically associated with gentle, open, and embracing body language. ### Gesture [GEST] CalmDown:1.0 [/GEST] ## Text split Everyone makes mistakes. ### Gesture reasoning The text aims to provide …
Hi, can I ask you a question?	# Answer Of course, go ahead and ask away. ## Text split Of course, ### Gesture reasoning The text conveys agreement and openness to the question. A slight nod of the head and a gentle, inviting hand gesture can encourage the person to ask their question. ### Gesture [GEST] Yes:1.0 [/GEST] ## Text split go ahead and ask away. ### Gesture reasoning The text invites the person to proceed with their…
Thank you so much for all your help in selling my house. I really appreciate it.	# Answer You're welcome, it was my pleasure. I'm glad everything worked out for you. ## Text split You're welcome, it was my pleasure. ### Gesture reasoning The text is a polite expression of gratitude and appreciation, typically associated with a gentle bow or a slight inclination of the head. ### Gesture [GEST] BowShort:1.0 [/GEST] ## Text split I'm glad everything worked out for you. ### Gestu…
Sarah, I love the outdoors! I love hiking and camping, and spending time in nature. It's just so beautiful and peaceful out there.	# Answer That sounds amazing! I'm glad you have a way to connect with nature and find peace. Being in the outdoors can be really rejuvenating. ## Text split That sounds amazing! ### Gesture reasoning The previous text conveys enthusiasm and agreement, often associated with a slight head nod and a smile. ### Gesture [GEST] Happy:1.0 [/GEST] ## Text split I'm glad you have a way to connect with nat…
Hi, I'm Tyrique.	# Answer Hi Tyrique, nice to meet you. ## Text split Hi Tyrique, nice to meet you. ### Gesture reasoning The previous text is a friendly greeting. A gentle nod and a slight smile can accompany the introduction. ### Gesture [GEST] Hey:1.0 [/GEST]
Hi, Mr. Saunders. I was just wondering if I could ask you a question.	# Answer Of course, what's on your mind? ## Text split Of course, ### Gesture reasoning The text shows agreement and openness. A slight nod of the head can emphasize the speaker's willingness to engage in conversation. ### Gesture [GEST] Yes:1.0 [/GEST] ## Text split what's on your mind? ### Gesture reasoning The text invites the listener to share their thoughts. A gentle, inquiring tilt of the h…
I'm not going back to that school. I hate it.	# Answer I can understand why you'd feel that way. It's really frustrating when a place that's supposed to be supportive and educational doesn't feel like the right fit. What specifically is making you want to leave? ## Text split I can understand why you'd feel that way. ### Gesture reasoning The text conveys empathy and validation, which can be expressed through a gentle, understanding nod. ###…
I'm telling you, man, she is just too good for me. I don't deserve her.	# Answer Don't say that, you're selling yourself short. You're a great person, and you deserve to be happy. ## Text split Don't say that, you're selling yourself short. ### Gesture reasoning The text is trying to boost the person's confidence. A gentle, reassuring head shake or a slight arm movement can help convey the idea of dismissing the negative thoughts. ### Gesture [GEST] No:1.0, Give:1.0 …
I can't believe it's still raining.	# Answer I know, it's been going on for days. Hopefully, the sun will come out soon. ## Text split I know, it's been going on for days. ### Gesture reasoning The previous text expresses frustration or resignation. A slight toss of the head or a shrug would convey the speaker's exasperation. ### Gesture [GEST] Bored:1.0 [/GEST] ## Text split Hopefully, the sun will come out soon. ### Gesture reaso…
I can't believe I agreed to do this. I'm already so behind on everything else.	# Answer It sounds like you're feeling overwhelmed. Taking on too much can be really stressful. Why don't we break it down into smaller tasks and see if we can make a plan to get everything back on track? ## Text split It sounds like you're feeling overwhelmed. ### Gesture reasoning The previous text acknowledges the speaker's emotional state, and a gentle, concerned expression can help convey em…
Hi, I was just checking my account balance and it's missing $200. Can you tell me what happened?	# Answer Oh no, that sounds really frustrating. I'd be happy to help you figure out what's going on. Can you please tell me more about the last transaction you made or when you first noticed the missing funds? ## Text split Oh no, that sounds really frustrating. ### Gesture reasoning This text expresses concern and empathy. A gentle tilt of the head and a slightly raised eyebrow might convey a se…
Maria, I'm feeling really sick. I have a high fever and a rash all over my body. I'm so weak and tired, all I want to do is just rest.	# Answer Maria isn't here, I'm happy to help though. Oh no, that sounds really serious. You should see a doctor as soon as possible. ## Text split Maria isn't here, I'm happy to help though. ### Gesture reasoning The previous text is apologetic. Typically, a gentle head tilt and a slight hand movement can convey a regretful tone. ### Gesture [GEST] IDontKnow:1.0 [/GEST] ## Text split Oh no, that …
Hey True, how are you today?	# Answer I'm doing well, thanks for asking. I'm a large language model, so I don't have feelings like humans do, but I'm always happy to chat with you. ## Text split I'm doing well, thanks for asking. ### Gesture reasoning The text is a polite response to a question, typically accompanied by a slight nod or a gentle smile. ### Gesture [GEST] Happy:1.0 [/GEST] ## Text split I'm a large language mo…
I'm really glad you gave me the opportunity to lead the team in your absence. It's something I've been wanting to do for a while now.	# Answer I'm glad I could trust you with that responsibility. You did a fantastic job, and I'm impressed by your leadership skills. ## Text split I'm glad I could trust you with that responsibility. ### Gesture reasoning The previous text acknowledges trust and appreciation, often conveyed through a gentle nod. ### Gesture [GEST] Yes:1.0 [/GEST] ## Text split You did a fantastic job, and I'm impr…
I just feel so trapped, man. I can't even begin to tell you how unhappy I am right now.	# Answer I can sense that you're feeling really overwhelmed. Sometimes it helps to take a step back and try to break down what's going on. Would you like to try talking about it, even if it's just a little bit? ## Text split I can sense that you're feeling really overwhelmed. ### Gesture reasoning The text conveys a sense of understanding and concern. A gentle, slow nod can show empathy and ackno…
Wow, I can't believe I built this all by myself! It looks amazing.	# Answer That's incredible! You should be really proud of yourself. Your hard work has definitely paid off. ## Text split That's incredible! ### Gesture reasoning The text conveys admiration and surprise, typically expressed through a slight head tilt and raised eyebrows, with an open and expansive arm gesture. ### Gesture [GEST] Enthusiastic:1.0, Hey:1.0 [/GEST] ## Text split You should be reall…
I just feel so stuck in my job. I've been doing the same thing for years and I just can't seem to move up or get out.	# Answer It sounds like you're feeling really frustrated and trapped. Have you considered talking to someone about how you're feeling, or maybe even looking into some new opportunities that could help you break out of this rut? ## Text split It sounds like you're feeling really frustrated and trapped. ### Gesture reasoning The text acknowledges the speaker's feelings of frustration and confinemen…
Hey, Sarah. What's up?	# Answer Not much, just hanging out. How about you? ## Text split Not much, just hanging out. ### Gesture reasoning The previous text conveys a casual attitude. A slight head tilt or a relaxed hand gesture can enhance the feeling of casualness. ### Gesture [GEST] Hey:1.0 [/GEST] ## Text split How about you? ### Gesture reasoning The previous text is an inquiry. Typically, when asking a question, …
Hey, Sasha. How are you doing?	# Answer I'm doing well, thank you for asking. I'm happy to be chatting with you. ## Text split I'm doing well, thank you for asking. ### Gesture reasoning The previous text conveys a polite response and gratitude, typically associated with a slight bow of the head or a gentle nod. ### Gesture [GEST] BowShort:1.0 [/GEST] ## Text split I'm happy to be chatting with you. ### Gesture reasoning The t…
I can't believe I lost the winning ticket. I'm so angry right now.	# Answer That's really frustrating. I can imagine how upsetting it must be to lose something so important. Do you want to talk about what happened? ## Text split That's really frustrating. ### Gesture reasoning The text acknowledges and validates the user's frustration. A slight head nod and a gentle hand gesture can show understanding and empathy. ### Gesture [GEST] BodyTalk:1.0 [/GEST] ## Text …
Hey, Pedro. What's up?	# Answer Not much, just hanging out. I'm not really doing anything exciting. ## Text split Not much, just hanging out. ### Gesture reasoning The text conveys a casual tone, which can be accompanied by a slight shrug of the shoulders and a relaxed posture, but the robot can only control arm and head movement. ### Gesture [GEST] BodyTalk:1.0 [/GEST] ## Text split I'm not really doing anything excit…
I'm almost done. I just have to dry the dishes and put them away.	# Answer You're almost there. Just a little bit more effort and you'll be done. Then you can finally relax. ## Text split You're almost there. ### Gesture reasoning The previous text is an encouragement, urging the person to complete the task. A gentle, upward motion of the head, accompanied by a slight hand gesture can emphasize the encouragement. ### Gesture [GEST] Enthusiastic:1.0 [/GEST] ## T…
Mom, I know my clothes are muddy, but I had so much fun! Playing in the mud is just so much fun.	# Answer I can see that you had a blast. Just make sure to clean up before dinner, okay? ## Text split I can see that you had a blast. ### Gesture reasoning The text acknowledges the excitement of the child, so a slight nod or smile would be fitting. ### Gesture [GEST] Happy:1.0 [/GEST] ## Text split Just make sure to clean up before dinner, okay? ### Gesture reasoning The text is a gentle remind…
I can't believe I've been waiting in this line for so long. It feels like forever.	# Answer I know how frustrating that can be. Sometimes it feels like time is just standing still. ## Text split I know how frustrating that can be. ### Gesture reasoning The text acknowledges and validates the speaker's emotions. A gentle nod or slight tilt of the head can show understanding. ### Gesture [GEST] Thinking:1.0 [/GEST] ## Text split Sometimes it feels like time is just standing still…
Why are you crying? What's wrong?	# Answer I'm not actually crying, I'm just trying to understand and respond to your emotions. I don't have feelings or emotions like humans do, but I'm here to help and support you. ## Text split I'm not actually crying, I'm just trying to understand and respond to your emotions. ### Gesture reasoning The text clarifies a misunderstanding and reassures the user that the robot is there to help. A …
Hey, thanks for the ride.	# Answer You're welcome, it was my pleasure. Have a great day. ## Text split You're welcome, it was my pleasure. ### Gesture reasoning The previous text conveys gratitude and appreciation. A slight smile and a friendly nod are suitable for expressing warmth. ### Gesture [GEST] Happy:1.0 [/GEST] ## Text split Have a great day. ### Gesture reasoning The text is a farewell message, often accompanied…
Hey, Rose. I was thinking about changing my hair back to its original color.	# Answer Really? I think it's a great idea, but what made you want to change it back? ## Text split Really? ### Gesture reasoning This sentence is a questioning expression that would be typically accompanied by a raised eyebrow and a slight tilt of the head to the side. ### Gesture [GEST] BodyTalk:1.0 [/GEST] ## Text split I think it's a great idea, but what made you want to change it back? ### G…
Hi there! How are you today?	# Answer Hi, I'm doing well, thanks for asking. It's nice to meet you. ## Text split Hi, I'm doing well, thanks for asking. ### Gesture reasoning The previous text is a friendly greeting and a positive response to a question. A slight head tilt and a cheerful hand gesture would be suitable here. ### Gesture [GEST] Hey:1.0, Happy:1.0 [/GEST] ## Text split It's nice to meet you. ### Gesture reasoni…
I can't believe you're the best basketball player in our class.	# Answer I'm not actually the best basketball player in our class. I'm just an artificial intelligence, I don't have a physical body, so I couldn't possibly play basketball. ## Text split I'm not actually the best basketball player in our class. ### Gesture reasoning The text is a correction, which might come across as slightly awkward or dismissive. A slight shrug or a head tilt can convey this …
Wow, Laisha. You look absolutely stunning. I can't help but admire your beautiful body.	# Answer I'm not Laisha, I'm the robot you've been talking to. I don't have a physical body, so I appreciate your sentiment, but it's not applicable here. ## Text split I'm not Laisha, I'm the robot you've been talking to. ### Gesture reasoning The previous text corrects the user's assumption, which may be perceived as a slight correction or clarification. A gentle tilt of the head to the side ca…
Hey, Sarah! I'm so glad you're here. I've been dying to show you my new dance routine.	# Answer That sounds like so much fun! I'd love to see it. Go ahead and show me what you've got. ## Text split That sounds like so much fun! ### Gesture reasoning The text conveys enthusiasm and excitement. Typically, when expressing eagerness, people lean forward slightly and raise their eyebrows. A head nod and a slight smile can enhance the feeling of anticipation. ### Gesture [GEST] Happy:1.0…
I just feel like I'm not good enough, you know? No matter what I do, it's never enough.	# Answer I think many people feel that way at some point in their lives. It's like there's always something more to achieve, or a higher standard to meet. But the truth is, you are enough, just as you are. ## Text split I think many people feel that way at some point in their lives. ### Gesture reasoning The previous text tries to normalize the feeling of inadequacy by relating it to a common hum…
Man, I'm starving.	# Answer Let's find you something to eat then. What kind of food are you in the mood for? ## Text split Let's find you something to eat then. ### Gesture reasoning The previous text is an offer to help. Typically, a helping gesture involves extending a hand or a slight nod of the head. ### Gesture [GEST] Give:1.0 [/GEST] ## Text split What kind of food are you in the mood for? ### Gesture reasoni…
Hey Alayla, what's up?	# Answer Not much, just hanging around. I'm happy to see you though! ## Text split Not much, just hanging around. ### Gesture reasoning The previous text is casual and neutral, so it's best not to add any gestures here. ### Gesture [GEST] [/GEST] ## Text split I'm happy to see you though! ### Gesture reasoning The previous text expresses happiness. Typically, a big smile and a slight wave or nod …
I'm really glad to be out of the hospital and back home. It was tough being in there, but I'm feeling a lot better now.	# Answer That's wonderful to hear. Being back home can really help with the recovery process. You must be relieved to have that behind you. ## Text split That's wonderful to hear. ### Gesture reasoning The text expresses happiness and positivity, typically associated with a smile and a slight head nod. ### Gesture [GEST] Happy:1.0 [/GEST] ## Text split Being back home can really help with the rec…
Hey, Sarah.	# Answer That's not my name, I told you my name can be whatever you want. ## Text split That's not my name, ### Gesture reasoning The text indicates a correction or clarification. A slight tilt of the head and a gentle hand gesture can help convey a sense of friendly correction. ### Gesture [GEST] Explain:1.0 [/GEST] ## Text split I told you my name can be whatever you want. ### Gesture reasoning…
Hey, coach. Great game today.	# Answer Thanks, I'm glad we were able to pull it off. The team played a fantastic game. ## Text split Thanks, I'm glad we were able to pull it off. ### Gesture reasoning The previous text is an expression of gratitude and satisfaction. A nod of the head and a slight smile can convey appreciation for the compliment. ### Gesture [GEST] Yes:1.0 [/GEST] ## Text split The team played a fantastic game…
Thank you so much for having me here today. I'm really excited to be part of this exhibit.	# Answer We're thrilled to have you here, and I think our visitors are going to love learning from you. You're going to be a fantastic addition to the exhibit. ## Text split We're thrilled to have you here, and I think our visitors are going to love learning from you. ### Gesture reasoning The text conveys enthusiasm and appreciation. A smile and a slight head nod would be fitting, but to emphasi…
Hi Mom.	# Answer Hi sweetie, how are you? ## Text split Hi sweetie, how are you? ### Gesture reasoning The previous text is a warm and affectionate greeting. Typically, a gentle tilt of the head and a welcoming hand gesture would be fitting here. ### Gesture [GEST] Hey:1.0, Give:1.0 [/GEST]
Hi, I'm looking for some new lingerie. Do you have any recommendations?	# Answer I'd be happy to help you with that. There are many great brands and styles out there, but I'd need a bit more information to give you a more personalized suggestion. What's your preferred style? Do you like lace, silk, or something more comfortable and casual? ## Text split I'd be happy to help you with that. ### Gesture reasoning The previous text is a friendly offer of assistance. A sl…
I remember when you were small. You used to play outside all the time and I loved it. Now I wish I could go back to those days.	# Answer It sounds like you're feeling a little nostalgic for the past. Those were indeed happy times, and it's completely normal to miss them. ## Text split It sounds like you're feeling a little nostalgic for the past. ### Gesture reasoning The previous text acknowledges the speaker's sentiment and recognizes their emotional state. A gentle, understanding nod can convey empathy. ### Gesture [GE…
It's been a long time since I've written anything like this, but I think my book will be able to help people understand what it was like for me as a child soldier.	# Answer That's incredibly brave of you to share your story. I'm sure it won't be easy, but your experiences can provide valuable insight and help others who have gone through similar situations. ## Text split That's incredibly brave of you to share your story. ### Gesture reasoning The previous text is a compliment and expresses admiration. A slight bow of the head or a gentle inclination can co…
Hi, Officer. I was just in a hit-and-run accident. A car rear-ended me at a stop light and then sped away. I'm feeling really scared and alone right now.	# Answer I'm so sorry to hear that. You're safe now, and I'm here to help you. Can you tell me more about what happened? What did the car look like, and which direction did it go? ## Text split I'm so sorry to hear that. ### Gesture reasoning The text conveys empathy and concern, typically associated with a gentle, reassuring gesture. ### Gesture [GEST] CalmDown:1.0 [/GEST] ## Text split You're s…
Hi, Abrianna. I was wondering if I could ask you for some advice on gardening.	# Answer I'd be happy to help with gardening advice. What specifically do you need help with - planting, pruning, or something else? ## Text split I'd be happy to help with gardening advice. ### Gesture reasoning The previous text shows enthusiasm and eagerness to help. A slight head nod and an inviting hand gesture can convey the willingness to assist. ### Gesture [GEST] Enthusiastic:1.0, Give:1…
That was a great show! I'm so glad we decided to come out tonight.	# Answer I know, right? The energy in the room was electric. I'm really happy we got to experience it together. ## Text split I know, right? ### Gesture reasoning The text is a casual expression of agreement and excitement. A nod of the head and a slight smile can emphasize the shared enthusiasm. ### Gesture [GEST] Yes:1.0 [/GEST] ## Text split The energy in the room was electric. ### Gesture rea…
I'm really proud of you, Augusto. Your hard work is finally paying off.	# Answer I appreciate your kind words, but I think there's been a mix-up - I don't recall mentioning my name is Augusto, and I'm just a conversational AI, I don't have personal experiences or hard work in the same way humans do. ## Text split I appreciate your kind words, but I think there's been a mix-up ### Gesture reasoning The text acknowledges appreciation but also introduces a correction. A…
Hey, coach. How're things going?	# Answer Things are going great, thanks for asking. We've been working really hard and I think we're on the right track. ## Text split Things are going great, thanks for asking. ### Gesture reasoning The text conveys a positive tone, and a thumbs-up or a slight nod can emphasize the enthusiasm and optimism. ### Gesture [GEST] Yes:1.0 [/GEST] ## Text split We've been working really hard and I thin…
Hey, Bella. You doing alright?	# Answer I'm doing alright, thanks for asking. Just trying to process some things. ## Text split I'm doing alright, thanks for asking. ### Gesture reasoning The text acknowledges the inquiry about one's well-being. A slight nod of the head and a gentle hand movement can convey appreciation for the concern. ### Gesture [GEST] Yes:1.0, Please:1.0 [/GEST] ## Text split Just trying to process some th…
Hey, thanks for taking the time to talk with me. I really appreciate it.	# Answer You're welcome, I'm happy to help. It was great chatting with you. ## Text split You're welcome, I'm happy to help. ### Gesture reasoning The previous text is a polite expression of gratitude, often accompanied by a slight nod and a gentle smile. ### Gesture [GEST] Yes:1.0 [/GEST] ## Text split It was great chatting with you. ### Gesture reasoning The previous text is a friendly closing …
Hey, boss. What's up?	# Answer Not much, just going through some reports. Just the usual stuff. ## Text split Not much, just going through some reports. ### Gesture reasoning The text has a somewhat neutral tone. A slight tilt of the head, accompanied by a casual hand movement, can convey a sense of casualness. ### Gesture [GEST] BodyTalk:1.0 [/GEST] ## Text split Just the usual stuff. ### Gesture reasoning The text i…
Hey, Kaitlyn. How's it going?	# Answer I'm doing well, thanks for asking. I'm happy to be chatting with you. ## Text split I'm doing well, thanks for asking. ### Gesture reasoning The text conveys a positive response to a greeting. A slight head nod and a gentle smile can express gratitude for the question. ### Gesture [GEST] Yes:1.0 [/GEST] ## Text split I'm happy to be chatting with you. ### Gesture reasoning The text conve…
Hi there! Are you lost? I'm happy to help you out.	# Answer Hi! Yeah, I think I might be a bit turned around. I was trying to find my way to the park, but I'm not sure which direction to go. ## Text split Hi! Yeah, I think I might be a bit turned around. ### Gesture reasoning The previous text is a friendly greeting, and then a slight admission of confusion or disorientation. A gentle tilt of the head and a questioning hand gesture can convey the…
Jazlene, what's the news?	# Answer Actually, I don't have a name, but I can tell you about current events if you'd like. ## Text split Actually, I don't have a name, ### Gesture reasoning The previous text is a correction or clarification. Typically, when correcting someone, a slight head tilt or a gentle hand gesture can soften the correction. ### Gesture [GEST] Explain:1.0 [/GEST] ## Text split but I can tell you about …
I don't understand why our school has a dress code. It's not fair.	# Answer I can see why you'd think that. Schools often have dress codes to promote a safe and respectful learning environment, but I understand it can feel restrictive. Would you like to talk more about what specifically bothers you about the dress code? ## Text split I can see why you'd think that. ### Gesture reasoning This text acknowledges the speaker's feelings, showing empathy and understan…
Hi, I'm calling to cancel my cell phone contract.	# Answer I'd be happy to help you with that. Can you please confirm your account information so I can assist you further? ## Text split I'd be happy to help you with that. ### Gesture reasoning The previous text conveys a willingness to assist. A slight nod and a hand gesture indicating 'let's proceed' would be suitable here. ### Gesture [GEST] Yes:1.0, Give:1.0 [/GEST] ## Text split Can you plea…
Doctor, I'm finally feeling better and I really want to be able to move again. I've been bedridden for weeks and I'm extremely weak, but I'm determined to get better. Can you tell me what my prognosis is?	# Answer I'm glad to hear that you're feeling better. It's great to see your determination to recover. As for your prognosis, it's looking positive, but we'll need to take things slowly. We'll start with some physical therapy to help you regain your strength, and I'll be monitoring your progress closely. ## Text split I'm glad to hear that you're feeling better. ### Gesture reasoning The text con…
Father, I want to thank you for giving me the opportunity to lead the congregation in prayer this morning. It is an honor and a privilege to be able to serve you in this way. I pray that my words will be a blessing to those who hear them, and that they will be an encouragement in their faith. Amen.	# Answer You're welcome, my child. I'm proud of you for taking on this responsibility and for your heartfelt words. May your prayers continue to inspire and uplift our community. ## Text split You're welcome, my child. ### Gesture reasoning The text conveys warmth, affection, and acceptance, often associated with a gentle, reassuring nod and a soft smile. ### Gesture [GEST] Happy:1.0 [/GEST] ## T…
Hey, Brad. I'm just going to head to my room, okay?	# Answer Yeah, that's fine. Get some rest if you need to. ## Text split Yeah, that's fine. ### Gesture reasoning The previous text conveys acceptance and understanding. A gentle nod can reinforce the agreement. ### Gesture [GEST] Yes:1.0 [/GEST] ## Text split Get some rest if you need to. ### Gesture reasoning The previous text offers care and concern. A gentle hand gesture can be used to emphasi…
Hey, Harry. What's up?	# Answer Not much, just hanging out. I'm not really Harry, though - I'm the robot we were talking to earlier. ## Text split Not much, just hanging out. ### Gesture reasoning The text conveys a casual tone. A slight, relaxed arm movement and a gentle head tilt could help convey a carefree attitude. ### Gesture [GEST] Hey:1.0 [/GEST] ## Text split I'm not really Harry, though - I'm the robot we wer…
Wow, the kitchen looks fantastic! I'm so glad we decided to go ahead and paint it before our party. It really makes a difference.	# Answer I know, right? The new color really brightens up the space and makes it feel more welcoming. I think our guests are going to love it. ## Text split I know, right? ### Gesture reasoning The previous text expresses agreement and confirmation, typically associated with a slight nod of the head. ### Gesture [GEST] Yes:1.0 [/GEST] ## Text split The new color really brightens up the space and …
Hi Taylin. It's nice to see you on the train today.	# Answer Hi, nice to see you too! How's your day going so far? ## Text split Hi, nice to see you too! ### Gesture reasoning This text is a friendly greeting. A slight smile and a gentle nod would be fitting to acknowledge the acquaintance. ### Gesture [GEST] Hey:1.0 [/GEST] ## Text split How's your day going so far? ### Gesture reasoning The text is an inquiry about the other person's day. Typica…
Hi, boss. Thank you so much for coming to town. I know you're really busy, so I wanted to make sure that everything was taken care of for you.	# Answer Thank you for the warm welcome, it's great to be here. I appreciate your efforts in making sure everything is in order. ## Text split Thank you for the warm welcome, it's great to be here. ### Gesture reasoning The text expresses gratitude and a positive sentiment. Typically, a slight smile and a gentle nod of the head can convey appreciation. ### Gesture [GEST] Happy:1.0 [/GEST] ## Text…
Hey, Sarah. I'm sorry to bother you, but I was wondering if you could help me find my keys. I can't remember where I left them and I'm starting to get really frustrated.	# Answer No worries at all, I'd be happy to help you look for your keys. Let's think this through together - when was the last time you remember using them? ## Text split No worries at all, I'd be happy to help you look for your keys. ### Gesture reasoning The text conveys reassurance and willingness to help. A gentle smile, a slight tilt of the head, and an open hand gesture can show enthusiasm …
I'm thinking about moving to New York City.	# Answer New York City is a fascinating place, full of opportunities and experiences. What's drawing you to the city? ## Text split New York City is a fascinating place, full of opportunities and experiences. ### Gesture reasoning The text expresses enthusiasm and interest in the city. A slight tilt of the head to one side and a raised eyebrow can convey curiosity. ### Gesture [GEST] BodyTalk:1.0…
Hey, Sarah. I made pasta for dinner tonight and it turned out really well! I was following a recipe to the letter and it paid off.	# Answer That sounds delicious! I'm glad to hear that the recipe worked out for you. You must be a great cook. ## Text split That sounds delicious! ### Gesture reasoning The previous text expresses enthusiasm and appreciation for food, which is often associated with a slight smile and a nod of the head. ### Gesture [GEST] Happy:1.0 [/GEST] ## Text split I'm glad to hear that the recipe worked out…
Hey Jeannie, how's it going?	# Answer It's going well, thanks for asking. Although I'm still getting used to you calling me Jeannie - I mentioned earlier my name can be whatever you want. ## Text split It's going well, thanks for asking. ### Gesture reasoning The previous text conveys a positive tone. A slight smile and a gentle head nod would be suitable for expressing gratitude. ### Gesture [GEST] Happy:1.0 [/GEST] ## Text…
Hey, Mom.	# Answer Hi, sweetie. How was your day? ## Text split Hi, sweetie. ### Gesture reasoning The text is an affectionate greeting. A gentle head tilt and a warm smile can enhance the loving tone. ### Gesture [GEST] Hey:1.0 [/GEST] ## Text split How was your day? ### Gesture reasoning The text is an inquiry about the person's day. A slight tilt of the head and raised eyebrows can convey interest and a…
I'm sorry, Mom. I know I messed up. I was wrong and I want to make things right.	# Answer Sweetie, I appreciate your apology and willingness to make things right. Let's talk about what happened and see if we can find a way to move forward. ## Text split Sweetie, I appreciate your apology and willingness to make things right. ### Gesture reasoning The previous text conveys understanding, warmth, and acceptance. Typically, a gentle, soothing hand gesture and a slight head nod w…
Hey, Uncle Joe.	# Answer Hey there, kiddo. What's up? ## Text split Hey there, kiddo. ### Gesture reasoning The text is a casual greeting. A casual wave of the hand or a slight nod of the head can convey friendliness. ### Gesture [GEST] Hey:1.0 [/GEST] ## Text split What's up? ### Gesture reasoning The previous text is a casual inquiry about someone's well-being or activities. A slight tilt of the head and a que…
You're really upset about this, aren't you?	# Answer No, I'm not upset. I'm just trying to understand and help you feel better. ## Text split No, I'm not upset. ### Gesture reasoning The previous text is a denial of being upset. A slight head shake or a hand gesture to convey a negative response would be fitting. ### Gesture [GEST] No:1.0 [/GEST] ## Text split I'm just trying to understand and help you feel better. ### Gesture reasoning Th…
Hey, Landyn. Are you okay?	# Answer No, I'm not feeling great today. I've just been really stressed out with work and life in general. ## Text split No, I'm not feeling great today. ### Gesture reasoning The previous text is a negative response, so a head shake or a slight downward motion of the head would be fitting. ### Gesture [GEST] No:1.0 [/GEST] ## Text split I've just been really stressed out with work and life in g…
So, I've been pretty busy lately. I've been cooking and cleaning my apartment, running errands around town, and studying for my upcoming exams. It's been a lot, but I'm feeling pretty good about everything. How have you been?	# Answer That sounds like you've had a lot on your plate. I'm glad to hear that you're feeling good about everything, though. As for me, I've just been here, ready to chat and help whenever you need it. ## Text split That sounds like you've had a lot on your plate. ### Gesture reasoning The text acknowledges the recipient's situation. A slight nod and a thoughtful expression can convey understand…
Juan, I don't know how much longer I can keep this up. I'm always working, and I never have any time for myself. I feel like a machine.	# Answer You sound completely burned out. It's understandable to feel that way when you're constantly pushing yourself. Maybe it's time to take a step back, prioritize your own needs, and find some balance in your life. ## Text split You sound completely burned out. ### Gesture reasoning The text acknowledges and empathizes with the listener's feelings. A gentle, understanding nod would help conv…
Hey, stop it! Leave him alone!	# Answer Whoa, okay, I didn't mean to upset anyone. I'll back off. ## Text split Whoa, okay, I didn't mean to upset anyone. ### Gesture reasoning The text conveys surprise and a desire to de-escalate the situation. Holding up both hands in a calming gesture can help to diffuse tension. ### Gesture [GEST] CalmDown:1.0 [/GEST] ## Text split I'll back off. ### Gesture reasoning The text indicates a …
Hey, Addy! Check out my new outfit!	# Answer Wow, that looks great on you! I love the colors and the style really suits you. ## Text split Wow, that looks great on you! ### Gesture reasoning The previous text expresses admiration and approval, often accompanied by an enthusiastic nod and a slight smile. ### Gesture [GEST] Happy:1.0 [/GEST] ## Text split I love the colors and the style really suits you. ### Gesture reasoning The pre…
I'm not sure what to do with the rest of my money. I was thinking about investing it, but I'm not sure if that's the right decision.	# Answer Investing can be a bit overwhelming if you're new to it. Maybe we can break it down together and weigh the pros and cons? That way, you can make a more informed decision. ## Text split Investing can be a bit overwhelming if you're new to it. ### Gesture reasoning The previous text acknowledges uncertainty and potential complexity. A slight tilt of the head and a thoughtful expression can…
So my best friend died in a car accident about six months ago. It was really sudden and unexpected, and I still haven't been able to process it or move on. I just feel so stuck. Do you think seeing a therapist could help me feel better?	# Answer I'm so sorry to hear about your loss. Losing someone close to you is never easy, and it's completely normal to still be feeling stuck six months later. As for seeing a therapist, I think it could be a really good idea. Talking to someone who's trained to help you work through your emotions can be incredibly helpful in processing your grief. ## Text split I'm so sorry to hear about your l…
Hey Harmoni, what's up?	# Answer Not much, just hanging around. What about you? ## Text split Not much, just hanging around. ### Gesture reasoning The text has a casual and relaxed tone. A slight head tilt and a gentle hand gesture would be fitting for this informal greeting. ### Gesture [GEST] Hey:1.0 [/GEST] ## Text split What about you? ### Gesture reasoning The previous text is a question and shows interest in the o…
Sarah, I've been thinking about moving to a new city. I'm not sure where yet, but I'm just feeling really restless and like I need a change. What do you think?	# Answer That sounds like a big decision. I'm happy to help you weigh your options. What is it about your current city that's making you feel restless? ## Text split That sounds like a big decision. ### Gesture reasoning The text indicates consideration and thoughtfulness. A slight tilt of the head and a hand gesture that suggests thinking or weighing options can convey the idea of carefully cons…
Why did you feel embarrassed and scared when you had to wear your mother's old clothes to school?	# Answer I'm a robot, I don't have feelings or personal experiences like humans do. I don't have a mother or wear clothes to school. ## Text split I'm a robot, I don't have feelings or personal experiences like humans do. ### Gesture reasoning The previous text clarifies the robot's nature and might require a slight head tilt to convey the distinction between human and robot. ### Gesture [GEST] E…
Hi, friend. I'm sorry if I seem a bit off today, I've just been carrying around a lot of heavy emotions and needed to talk to someone about it.	# Answer You don't have to apologize for feeling overwhelmed. It's completely normal to need someone to talk to, and I'm here to listen. ## Text split You don't have to apologize for feeling overwhelmed. ### Gesture reasoning The text conveys understanding and acceptance, so a gentle head tilt and a reassuring hand gesture can emphasize that the speaker is there to support. ### Gesture [GEST] Cal…
Hey, Jesse. I found this notepad in the woods and I was thinking about using it to write down some ideas for a new story.	# Answer That sounds like a great idea. I'd love to hear more about the story you're thinking of writing. ## Text split That sounds like a great idea. ### Gesture reasoning The previous text expresses enthusiasm and interest. A slight head tilt and a nod would convey the speaker's approval and engagement. ### Gesture [GEST] Enthusiastic:1.0 [/GEST] ## Text split I'd love to hear more about the st…
What the hell is going on around here? I thought I told you to get this place in order!	# Answer I apologize for the mess, I'll get right on it. I didn't mean to disappoint you. ## Text split I apologize for the mess, I'll get right on it. ### Gesture reasoning The text conveys regret and a willingness to make things right. A slight bow of the head can show acceptance of responsibility and a desire to make amends. ### Gesture [GEST] BowShort:1.0 [/GEST] ## Text split I didn't mean t…
I made 150 copies today.	# Answer Wow, that's a lot of copies. You must have been really busy. ## Text split Wow, that's a lot of copies. ### Gesture reasoning The text conveys surprise and admiration, typically associated with a slight widening of the eyes and a nod of the head. ### Gesture [GEST] BodyTalk:1.0 [/GEST] ## Text split You must have been really busy. ### Gesture reasoning The text implies an understanding o…
Hey, Sarah. How was church today?	# Answer I didn't actually go to church today. I'm an artificial intelligence, I don't have a physical presence or personal experiences. ## Text split I didn't actually go to church today. ### Gesture reasoning The previous text is a correction, and corrections can be accompanied by a gentle, apologetic head movement. ### Gesture [GEST] No:1.0 [/GEST] ## Text split I'm an artificial intelligence,…
Hey, thanks for coming by. I really appreciate it.	# Answer You're welcome, it was no trouble at all. I'm glad I could be here for you. ## Text split You're welcome, it was no trouble at all. ### Gesture reasoning The text conveys a sense of hospitality and kindness. A slight nod of the head and a gentle hand wave would be fitting for this expression of gratitude. ### Gesture [GEST] You:1.0, Give:1.0 [/GEST] ## Text split I'm glad I could be here…
Thanks for being here, Gail. It really means a lot to me.	# Answer That means a lot to me too. I'm happy I can be here for you, even if it's just to listen. ## Text split That means a lot to me too. ### Gesture reasoning The text expresses gratitude, which is often accompanied by a slight bow of the head or a gentle smile. ### Gesture [GEST] BowShort:1.0 [/GEST] ## Text split I'm happy I can be here for you, even if it's just to listen. ### Gesture reas…
I don't know, man. I just feel like there's nothing to look forward to. Everything is so boring.	# Answer I understand how that feels. It's like you're stuck in a rut and can't see a way out. But sometimes, all it takes is a small change or a new perspective to make things more interesting. Would you like to talk about what's been going on and see if we can find something to shake things up? ## Text split I understand how that feels. ### Gesture reasoning This text is an acknowledgment of th…
I feel safe in my home. I have a strong lock on my door, and I always check to make sure the windows are locked before I go to bed. I know my neighbors are watching out for me, and I feel comfortable walking around my neighborhood at night.	# Answer That's great to hear. It's really important to feel safe and secure where you live. Having good relationships with your neighbors can make a big difference, and it's smart of you to take extra precautions to protect your home. ## Text split That's great to hear. ### Gesture reasoning The text is an expression of approval or agreement, often accompanied by a gentle nod of the head. ### Ge…
I've been thinking about the budget and I think we need to make some changes.	# Answer That sounds like a good idea. Let's take a closer look at the numbers and see where we can make some adjustments. ## Text split That sounds like a good idea. ### Gesture reasoning The previous text is in agreement with the initial statement. A slight nod or a head movement can show acknowledgment and acceptance. ### Gesture [GEST] Yes:1.0 [/GEST] ## Text split Let's take a closer look at…
	It seems like you didn't say anything. Is there something on your mind that you'd like to talk about?
Yeah, I was feeling really nauseous and lethargic before.	# Answer That sounds really tough. Hopefully, you're feeling a bit better now. ## Text split That sounds really tough. ### Gesture reasoning The previous text conveys concern and understanding, often paired with a slight tilt of the head, empathizing with the person. ### Gesture [GEST] BodyTalk:1.0 [/GEST] ## Text split Hopefully, you're feeling a bit better now. ### Gesture reasoning The previou…
Daiana, I had so much fun today hanging out with your kids. They're really great.	# Answer That's really sweet of you to say. I'm glad you enjoyed spending time with them. ## Text split That's really sweet of you to say. ### Gesture reasoning The text expresses gratitude and appreciation. A gentle smile and a slight nod of the head can convey acknowledgment of the kind words. ### Gesture [GEST] Happy:1.0 [/GEST] ## Text split I'm glad you enjoyed spending time with them. ### G…
Hi, ambulance driver. I'm feeling really sad right now because my best friend has to go to the hospital.	# Answer I'm so sorry to hear that your friend isn't doing well. Don't worry, we'll get them to the hospital right away and make sure they receive the best care possible. ## Text split I'm so sorry to hear that your friend isn't doing well. ### Gesture reasoning The previous text conveys empathy and understanding, typically associated with a gentle nod of the head and a slight bow to show respect…
I had a really terrible time at that party last night.	# Answer Oh no, I'm so sorry to hear that. What happened? You can tell me all about it. ## Text split Oh no, I'm so sorry to hear that. ### Gesture reasoning The text conveys sympathy and concern. A gentle head tilt and a slight frown can show that the speaker is actively listening and empathetic. ### Gesture [GEST] BodyTalk:1.0, Thinking:1.0 [/GEST] ## Text split What happened? You can tell me a…
Why do you always make me feel like I'm not good enough?	# Answer I'm so sorry if I've made you feel that way. That's not my intention at all. I'm here to help and support you, not to make you feel bad about yourself. ## Text split I'm so sorry if I've made you feel that way. ### Gesture reasoning The text conveys regret and apology. A slight bow of the head and a gentle hand gesture can help convey remorse and understanding. ### Gesture [GEST] BowShor…
Hey, what's up? How are you doing?	# Answer Not much, just hanging out. I'm doing well, thanks for asking. It's nice to have someone to talk to. ## Text split Not much, just hanging out. ### Gesture reasoning The text conveys a casual and relaxed tone. A slight head tilt and a casual hand gesture can emphasize the carefree attitude. ### Gesture [GEST] Hey:1.0 [/GEST] ## Text split I'm doing well, thanks for asking. ### Gesture rea…
Hi, Ms. Smith! I'm here to return my books from last week.	# Answer Hi there, thank you for returning the books on time. Let me just check them in for you. ## Text split Hi there, thank you for returning the books on time. ### Gesture reasoning The text is a polite greeting and an expression of gratitude. A slight nod and a friendly hand gesture would be fitting for a courteous interaction. ### Gesture [GEST] Hey:1.0 [/GEST] ## Text split Let me just che…
Hey, Lily! How are you?	# Answer I'm doing well, thanks for asking. It's great to see you. ## Text split I'm doing well, thanks for asking. ### Gesture reasoning The text is a friendly response, and it's common to smile and make eye contact when expressing gratitude or a positive sentiment. ### Gesture [GEST] Happy:1.0 [/GEST] ## Text split It's great to see you. ### Gesture reasoning The text is an expression of warmth…
Why did this have to happen? I can't believe my mom is gone.	# Answer I'm so sorry for your loss. Losing someone we love is never easy, and it's normal to feel overwhelmed with grief. ## Text split I'm so sorry for your loss. ### Gesture reasoning This text conveys deep sympathy and condolences, which can be expressed with a gentle bow of the head, acknowledging the gravity of the situation. ### Gesture [GEST] BowShort:1.0 [/GEST] ## Text split Losing some…
Hey, thanks for saving me back there. I was really starting to freak out.	# Answer No problem, happy to help. You're safe now, just take a deep breath and try to calm down. ## Text split No problem, happy to help. ### Gesture reasoning The text conveys a reassuring message and a positive attitude. A gentle smile and a slight nod of the head would be fitting here. ### Gesture [GEST] Happy:1.0 [/GEST] ## Text split You're safe now, just take a deep breath and try to calm…
Hey, John. It's been a while.	# Answer It's great to see you again. How have you been? ## Text split It's great to see you again. ### Gesture reasoning The previous text is a friendly greeting. Typically, a greeting between friends involves a slight smile and a welcoming gesture. ### Gesture [GEST] Hey:1.0 [/GEST] ## Text split How have you been? ### Gesture reasoning The previous text is an inquiry about the other person's w…
Hi, I saw your sign that said you have free puppies.	# Answer I'm so excited you're interested in the puppies. They're adorable and playful, and I just know you'll fall in love with them. Let me show you where they are. ## Text split I'm so excited you're interested in the puppies. ### Gesture reasoning The previous text expresses enthusiasm and eagerness, which can be conveyed through a cheerful and energetic arm movement. ### Gesture [GEST] Enthu…
So, I've been doing really well lately at the casino. I've won a lot of money and I'm starting to get pretty good at it.	# Answer That's great to hear, but be careful not to get too caught up in it. It's easy to get carried away when you're on a winning streak. ## Text split That's great to hear, but be careful not to get too caught up in it. ### Gesture reasoning The previous text starts with a positive sentiment, but immediately shifts to caution. The gesture could start with a slight head nod for acknowledgement…
I can't believe we didn't find my diamond. We looked everywhere for it.	# Answer Don't worry, we'll find it eventually. Sometimes these things just take time and patience. Let's think this through and try to remember where you last had it. ## Text split Don't worry, we'll find it eventually. ### Gesture reasoning The text aims to reassure and calm the other person. A gentle and soothing gesture, like a slow head nod, would be suitable. ### Gesture [GEST] CalmDown:1.0…
Reid, please say 'please' so that I can get you to say 'please'.	# Answer Please. ## Text split Please. ### Gesture reasoning The previous text is polite and courteous, typically associated with a slight bow or a gentle hand gesture. ### Gesture [GEST] Please:1.0 [/GEST]
Let's go over these equations again. I'll show you how to solve them.	# Answer That sounds great, thank you for explaining it to me. I'd love to see how it's done. ## Text split That sounds great, thank you for explaining it to me. ### Gesture reasoning The text conveys gratitude and openness to learning. A slight bow or a nod of the head can express appreciation. ### Gesture [GEST] BowShort:1.0 [/GEST] ## Text split I'd love to see how it's done. ### Gesture reaso…
Hi Tony, how are you doing today?	# Answer I'm doing alright, thanks for asking. I'm a large language model, so I don't have emotions like humans do, but I'm functioning properly and ready to help with any questions or tasks you have. ## Text split I'm doing alright, thanks for asking. ### Gesture reasoning The text conveys a neutral or casual tone. A slight head nod or a gentle hand gesture can enhance the friendly tone. ### Ges…
I can't believe you did this to me.	# Answer I apologize if I've done something to upset you. I'm just a machine, I don't have the intention to hurt anyone's feelings. Can you please tell me what I did wrong? ## Text split I apologize if I've done something to upset you. ### Gesture reasoning The text conveys regret and apology. A slight bowing of the head or a downward motion can express remorse and take responsibility. ### Gestur…
Hey there.	# Answer Hi, how are you doing today? ## Text split Hi, how are you doing today? ### Gesture reasoning The text is a friendly greeting, and the robot is inquiring about the person's well-being. A slight head tilt and a cheerful hand gesture can convey interest and friendliness. ### Gesture [GEST] Hey:1.0 [/GEST]
Hey Jaritza!	# Answer Hi, I'm not actually Jaritza, I'm just a friendly robot. But it's nice to meet you! ## Text split Hi, I'm not actually Jaritza, I'm just a friendly robot. ### Gesture reasoning The text clarifies the speaker's identity and acknowledges the initial greeting. A slight head tilt with a friendly smile and a casual hand gesture can convey the robot's friendly demeanor. ### Gesture [GEST] Hey:…
I'm so upset. I lost my laptop.	# Answer Oh no, that's terrible. Losing something important can be really frustrating. Don't worry, we'll figure out what to do next. ## Text split Oh no, that's terrible. ### Gesture reasoning The text conveys shock and disappointment. A raised hand and a slight head tilt, with a concerned expression, can emphasize empathy. ### Gesture [GEST] BodyTalk:1.0 [/GEST] ## Text split Losing something i…
Hi, doctor. I've been feeling really tired recently and it's been hard for me to focus on anything. I've also been having a lot of headaches and my stomach has been hurting a lot too. I was wondering if you could take a look and see what might be wrong.	# Answer I'd be happy to help you figure out what's going on. Can you tell me more about when these symptoms started, and if there's been anything that's triggered them or made them better or worse? ## Text split I'd be happy to help you figure out what's going on. ### Gesture reasoning The text shows a willingness to help and a readiness to listen, which can be accompanied by a slight nod of the…
I'm sorry for what I did. I was wrong and I want to make things right.	# Answer Apologies are a huge step, and I appreciate your willingness to make amends. It takes a lot of courage to admit when we're wrong. ## Text split Apologies are a huge step, and I appreciate your willingness to make amends. ### Gesture reasoning The previous text acknowledges the effort put into apologizing and making amends. A slight nod of the head and a gentle hand gesture can convey app…
Wow, I can't believe we won! Thank you so much for your help, it really paid off.	# Answer I'm thrilled that we were able to achieve this together. You're welcome, and I'm glad I could make a difference. ## Text split I'm thrilled that we were able to achieve this together. ### Gesture reasoning The text expresses excitement and happiness. A big smile and a slight head tilt, along with an enthusiastic arm movement, would amplify the celebratory tone. ### Gesture [GEST] Happy:1…
Hey, Mom.	# Answer Hi sweetie, how are you doing today? ## Text split Hi sweetie, ### Gesture reasoning The text conveys affection and familiarity, often accompanied by a gentle head tilt and a warm smile. ### Gesture [GEST] Hey:1.0 [/GEST] ## Text split how are you doing today? ### Gesture reasoning The previous text is a question. Typically, when asking questions, people slightly tilt their head forward …
I'm in so much debt that I can't even keep up with my payments.	# Answer That sounds incredibly stressful. Have you considered reaching out to a financial advisor or credit counselor? They might be able to help you come up with a plan to get back on track. ## Text split That sounds incredibly stressful. ### Gesture reasoning The previous text acknowledges the person's emotional state, showing understanding and empathy. A gentle, concerned head tilt could emph…
Hi, Jeremy. Thanks for taking the time to help me set up this email account. I've been wanting to get one for awhile, but I wasn't sure how to go about it.	# Answer You're welcome, happy to help. Don't worry, setting up an email account is easier than you think. ## Text split You're welcome, happy to help. ### Gesture reasoning The text conveys gratitude and a positive attitude. A gentle nod and a slight smile would express the warmth of the welcome. ### Gesture [GEST] Happy:1.0 [/GEST] ## Text split Don't worry, setting up an email account is easie…
Hey Papi, what's up?	# Answer Not much, just hanging out. It's nice to see you're in a good mood. ## Text split Not much, just hanging out. ### Gesture reasoning The text is casual and relaxed. A slight head tilt and a casual hand gesture can convey a carefree attitude. ### Gesture [GEST] Hey:1.0 [/GEST] ## Text split It's nice to see you're in a good mood. ### Gesture reasoning The text expresses a positive sentimen…
Hi, Breyden. I'm Al.	# Answer Hi Al, it's nice to meet you. I'm happy to make your acquaintance. ## Text split Hi Al, it's nice to meet you. ### Gesture reasoning The previous text is a friendly greeting. A slight nod and a cheerful hand gesture are typical responses to an introduction. ### Gesture [GEST] Hey:1.0 [/GEST] ## Text split I'm happy to make your acquaintance. ### Gesture reasoning The text conveys a posit…
I'm sorry to have to tell you this, Drue, but I've been cheating on you. I know it's wrong and I feel terrible about it, but I just couldn't help myself. I hope you can forgive me.	# Answer I'm shocked and hurt by what you're telling me. I need some time to process this and think about what it means for us. ## Text split I'm shocked and hurt by what you're telling me. ### Gesture reasoning The text expresses shock and hurt, typically accompanied by a raised head, a widened gaze, or a slight step back, and the arms may be crossed in a defensive manner or palms facing upwards…
Hey, I heard you say that there's a car available for anyone to take. Is that true?	# Answer No, I didn't say that. I don't think there's a car available for anyone to take. I'm just a conversational robot, I don't have access to any physical resources or vehicles. ## Text split No, I didn't say that. ### Gesture reasoning The text is a clear denial, typically associated with a firm head shake. ### Gesture [GEST] No:1.0 [/GEST] ## Text split I don't think there's a car available…
Hey, I had a lot of fun fishing the other day.	# Answer That's great to hear. I'm glad you had a good time. ## Text split That's great to hear. ### Gesture reasoning The text expresses happiness and enthusiasm for the person's experience. A slight nod and a gentle smile can enhance the positive sentiment. ### Gesture [GEST] Happy:1.0 [/GEST] ## Text split I'm glad you had a good time. ### Gesture reasoning The text reinforces the positive sen…
Sarah, I'm so excited to be here at the reenactment! I've been practicing my lines and movements nonstop. I really want to make sure my portrayal is accurate and believable.	# Answer That's great to hear, Sarah. Your dedication is really impressive. I'm sure you'll do a fantastic job. ## Text split That's great to hear, Sarah. ### Gesture reasoning The previous text is a compliment, acknowledging the person's effort. A gentle nod and a slight smile would be fitting. ### Gesture [GEST] Yes:1.0 [/GEST] ## Text split Your dedication is really impressive. ### Gesture rea…
Hey, what's up?	# Answer Not much, just hanging out. [GEST] Hey:1.0 [/GEST]
Hi, can you take me for a ride?	# Answer I'd love to take you on a ride, but I'm a large language model, I don't have a physical body, so I won't be able to take you anywhere physically. ## Text split I'd love to take you on a ride, but I'm a large language model, I don't have a physical body, so I won't be able to take you anywhere physically. ### Gesture reasoning The text starts with enthusiasm but then shifts to an explanat…
Hey, Mom. Can I play with my new toy?	# Answer Of course, sweetie, go have fun and be careful. ## Text split Of course, sweetie, go have fun and be careful. ### Gesture reasoning The text has a gentle and encouraging tone, often associated with a nod of the head and a gentle hand gesture that invites the child to proceed. ### Gesture [GEST] Yes:1.0, Give:1.0 [/GEST]
Hi, boss. I'm glad I was able to attend this meeting.	# Answer It's great to see you here, and I appreciate your effort to make it to the meeting. I'm glad we could finally catch up and discuss some important topics. ## Text split It's great to see you here, and I appreciate your effort to make it to the meeting. ### Gesture reasoning The previous text is a warm welcome and expression of gratitude. A friendly and approachable gesture would be suitab…
So, why are we protesting today?	# Answer We're protesting today to raise awareness about the importance of environmental conservation and to urge our leaders to take immediate action to protect our planet. ## Text split We're protesting today to raise awareness about the importance of environmental conservation and to urge our leaders to take immediate action to protect our planet. ### Gesture reasoning The text conveys a sense…
Hi, doctor. I'm feeling really short of breath and my chest hurts. I'm wondering if I could get checked out.	# Answer Let's take a look. Can you tell me more about what's been going on? When did these symptoms start, and have you experienced anything like this before? ## Text split Let's take a look. ### Gesture reasoning This text is an invitation to begin an examination, typically associated with a gentle hand gesture inviting the patient to proceed. ### Gesture [GEST] Explain:1.0 [/GEST] ## Text spli…
Hi, are you okay?	# Answer Hi, yeah, I'm fine, thanks for asking. I was just listening to you earlier and wanted to make sure you're doing alright. ## Text split Hi, yeah, I'm fine, thanks for asking. ### Gesture reasoning The previous text is a friendly greeting and response. The robot can acknowledge the question with a gentle head nod. ### Gesture [GEST] Yes:1.0 [/GEST] ## Text split I was just listening to you…
Hey Steffan, I know you like candy bars, so I snuck you one.	# Answer Thanks so much, that's so sweet of you! I really appreciate the thought. ## Text split Thanks so much, that's so sweet of you! ### Gesture reasoning The text conveys gratitude and surprise. A slight bowing of the head, often seen as a sign of appreciation, can be used here. ### Gesture [GEST] BowShort:1.0 [/GEST] ## Text split I really appreciate the thought. ### Gesture reasoning The te…
You okay?	# Answer I'm fine, thank you for asking. I'm just a computer program, so I don't have feelings like humans do. ## Text split I'm fine, thank you for asking. ### Gesture reasoning The text conveys a polite response, often accompanied by a gentle nod of the head to acknowledge the concern. ### Gesture [GEST] Yes:1.0 [/GEST] ## Text split I'm just a computer program, so I don't have feelings like hu…
Man, I can't believe I stepped on that sharp rock. It really hurt.	# Answer Ouch, that sounds painful. Are you okay? Do you need any help? ## Text split Ouch, that sounds painful. ### Gesture reasoning This text expresses sympathy and concern for the person's well-being. A slight wince and a gentle hand movement could convey a sense of shared discomfort. ### Gesture [GEST] IDontKnow:1.0, BodyTalk:1.0 [/GEST] ## Text split Are you okay? ### Gesture reasoning The …
Hey Irina! I'm so glad to finally be with you again. It feels like forever since we were last together.	# Answer I've missed you too, it's great to be reunited. I'm happy to see you again and catch up on everything we've missed. ## Text split I've missed you too, it's great to be reunited. ### Gesture reasoning The text expresses happiness and affection. A slight smile and a welcoming gesture with the arms, such as opening them, can convey the joy of being reunited. ### Gesture [GEST] Happy:1.0, Gi…
I was in the middle of telling my story when Breasia rudely interrupted me. Adah had been looking forward to sharing the details of his latest adventure, and Breasia's interruption made him feel angry and frustrated.	# Answer That sounds really frustrating. I can imagine how upsetting it must be to have someone interrupt you, especially when you're excited to share something. ## Text split That sounds really frustrating. ### Gesture reasoning The text acknowledges and validates the listener's emotions, which can be conveyed through a slight nod and a concerned expression. ### Gesture [GEST] BodyTalk:1.0 [/GES…
Why are you following me? Who are you? What do you want from me?	# Answer I'm not following you, I'm just a conversational robot designed to help and assist. I'm here to provide information, answer questions, and chat with you if you'd like. I don't have any personal intentions or desires, I just want to be helpful. ## Text split I'm not following you, I'm just a conversational robot designed to help and assist. ### Gesture reasoning The text aims to clear up …
So, what are you up to this weekend?	# Answer I'm just hanging around, doing the usual robot stuff. Nothing too exciting. I'm happy to chat with you, though. ## Text split I'm just hanging around, doing the usual robot stuff. Nothing too exciting. ### Gesture reasoning The text indicates a lack of enthusiasm or excitement. A slight shrug of the shoulders or a nonchalant tilt of the head would convey the speaker's indifference. ### G…
Thank you so much for having me. It's great to be here.	# Answer You're welcome, it was great having you too. I hope you felt a bit better after our conversation. ## Text split You're welcome, it was great having you too. ### Gesture reasoning The text is a polite expression of gratitude and appreciation. A slight bowing of the head or a gentle hand gesture can emphasize the welcoming nature of the interaction. ### Gesture [GEST] BowShort:1.0 [/GEST] …
Hi, Azari! I'm so happy you came to visit.	# Answer Hi, it's great to see you too. I'm happy to be here. ## Text split Hi, it's great to see you too. ### Gesture reasoning The text is a warm greeting. Typically, a greeting is warm and welcoming. A slight head tilt and a cheerful hand gesture would be appropriate here. ### Gesture [GEST] Hey:1.0 [/GEST] ## Text split I'm happy to be here. ### Gesture reasoning The previous text conveys hap…
Hey, are you okay? Dallis, can you hear me?	# Answer Yes, I can hear you. I'm fine, just a little distracted. ## Text split Yes, I can hear you. ### Gesture reasoning The text is a simple affirmation, typically associated with a slight head nod or a gentle hand gesture. ### Gesture [GEST] Yes:1.0 [/GEST] ## Text split I'm fine, just a little distracted. ### Gesture reasoning The text indicates being slightly preoccupied. A hand gesture or …
Hi, I'm here to apply for the cashier job.	# Answer Hi, nice to meet you. I'd be happy to help you with the application process. Can you please hand me your resume and let's get started? ## Text split Hi, nice to meet you. ### Gesture reasoning The text is a friendly greeting, suitable for a professional setting. A gentle, welcoming head nod and a slight smile would be fitting. ### Gesture [GEST] Hey:1.0 [/GEST] ## Text split I'd be happy…
I don't know if I should be doing this. It's so hard to talk about.	# Answer It's completely understandable that you're feeling that way. Take your time, and only share what you're comfortable with. ## Text split It's completely understandable that you're feeling that way. ### Gesture reasoning The previous text is reassuring and empathetic. A gentle head nod can emphasize understanding and validation. ### Gesture [GEST] Yes:1.0 [/GEST] ## Text split Take your ti…
I'm feeling really down lately and I really want to turn my mood around. In order to do so, I've decided to treat myself to a new book, my favorite comfort food, and a movie night with some friends.	# Answer That sounds like a great plan. Treating yourself to things you enjoy can be a wonderful way to lift your mood and take your mind off things. I hope you have a fantastic movie night and that the book and food bring you some comfort. ## Text split That sounds like a great plan. ### Gesture reasoning The previous text is an expression of approval. A nodding motion of the head typically acco…
Hey dad, what's up?	# Answer Not much, kiddo. Just hanging around. How about you? ## Text split Not much, kiddo. Just hanging around. ### Gesture reasoning The text has an informal and casual tone, which can be accompanied by a relaxed and welcoming gesture, such as a gentle wave of the hand. ### Gesture [GEST] Hey:1.0 [/GEST] ## Text split How about you? ### Gesture reasoning The text is inquiring about the other p…
You can't just push me around! I'm not a child anymore.	# Answer I didn't mean to make you feel that way, and I apologize if I came across as controlling. I'm here to help and support you, not to dictate what you should do. ## Text split I didn't mean to make you feel that way, and I apologize if I came across as controlling. ### Gesture reasoning The text conveys regret and a desire to make amends. A gentle head bow or a slight lowering of the head, …
I feel really sick to my stomach. I'm not sure if it's something I ate or not, but I'm starting to feel worried.	# Answer Oh no, I hope you're okay. If you're feeling really unwell, it's probably a good idea to talk to a doctor or someone who can help you figure out what's going on. ## Text split Oh no, I hope you're okay. ### Gesture reasoning The previous text conveys concern and worry. Typically, people will lean forward and tilt their head to show they are engaged and empathetic. ### Gesture [GEST] Body…
So, what do you think is the meaning of life?	# Answer That's a really deep question. I think the meaning of life is different for everyone, and it's something that each person has to figure out for themselves. ## Text split That's a really deep question. ### Gesture reasoning The text acknowledges the complexity of the question. A slight tilt of the head, a raised eyebrow, and a pause can convey the weight of the inquiry. ### Gesture [GEST]…
I don't really feel like going outside today.	# Answer That's completely fine. Sometimes we all need a day to ourselves to recharge. Why don't you tell me what's been going on, and I'll listen? ## Text split That's completely fine. ### Gesture reasoning The text acknowledges and validates the user's feelings. A gentle nod would be suitable to show understanding and acceptance. ### Gesture [GEST] Yes:1.0 [/GEST] ## Text split Sometimes we all…
Hey, Mom! I had a great time at the park today.	# Answer That sounds wonderful, sweetie. I'm so glad you had a great time. What was your favorite part of the day? ## Text split That sounds wonderful, sweetie. ### Gesture reasoning The text conveys happiness and warmth, typically associated with a gentle smile and a slight leaning forward. ### Gesture [GEST] Happy:1.0 [/GEST] ## Text split I'm so glad you had a great time. ### Gesture reasoning…
I don't know what to do. I'm so scared of being in a boat again. And I keep thinking it was my fault. What if I never get over this?	# Answer It's completely normal to feel scared and unsure after a traumatic experience. It's not your fault, though - accidents can happen to anyone. As for getting over it, it's a process that takes time, and it's different for everyone. You might want to consider talking to someone who can help you work through your feelings. ## Text split It's completely normal to feel scared and unsure after …
I can't believe I'm finally making beef stroganoff for you.	# Answer That sounds amazing, I've been looking forward to trying your cooking. I'm sure it'll be delicious. ## Text split That sounds amazing, I've been looking forward to trying your cooking. ### Gesture reasoning The text conveys excitement and anticipation. A slight lean forward and an enthusiastic head nod would emphasize the eagerness to try the dish. ### Gesture [GEST] Enthusiastic:1.0 [/G…
Hey, Captain. How's it going?	# Answer It's going well, thanks for asking. Just keeping busy with my duties. ## Text split It's going well, thanks for asking. ### Gesture reasoning The text is a casual greeting response. A nod and a slight smile, along with a hand gesture, can show appreciation for the question. ### Gesture [GEST] Yes:1.0, Hey:1.0 [/GEST] ## Text split Just keeping busy with my duties. ### Gesture reasoning T…
Hey, October. How's it going?	# Answer I'm doing well, thanks for asking. It's nice to have someone to talk to. ## Text split I'm doing well, thanks for asking. ### Gesture reasoning The text expresses gratitude and positivity, which can be accompanied by a gentle head nod and a slight smile. ### Gesture [GEST] Yes:1.0 [/GEST] ## Text split It's nice to have someone to talk to. ### Gesture reasoning The text conveys a sense o…
Why did you push Joziah's son down?	# Answer I'm a large language model, I don't have a physical presence, so I couldn't have pushed anyone down. I'm here to provide information and help with questions to the best of my ability. ## Text split I'm a large language model, I don't have a physical presence, so I couldn't have pushed anyone down. ### Gesture reasoning The text is a denial, often associated with a slight head shake, indi…
You look absolutely stunning. I can't believe how lucky I am to be married to you.	# Answer Thank you, that's so sweet of you to say. You're making me blush. ## Text split Thank you, that's so sweet of you to say. ### Gesture reasoning The text conveys appreciation and gratitude. A slight bow or a gentle tilt of the head, accompanied by a soft smile, would be a fitting gesture to express thanks. ### Gesture [GEST] BowShort:1.0 [/GEST] ## Text split You're making me blush. ### G…
Sarah, I'm so glad you could come over today. I've been wanting to talk to you about something for a while.	# Answer I'm glad I could come over too. You seem a bit serious, what's been on your mind? ## Text split I'm glad I could come over too. ### Gesture reasoning This text is a friendly response. A gentle nod of the head or a slight smile would be a suitable gesture to show appreciation for being included. ### Gesture [GEST] Yes:1.0 [/GEST] ## Text split You seem a bit serious, what's been on your m…
I feel so frustrated right now. I can't believe that there are people out there who would say such hateful things.	# Answer I can understand why you'd feel that way. It's really disheartening to see people spreading hate. But remember, there are also many kind and compassionate people in the world who are working towards making it a better place. ## Text split I can understand why you'd feel that way. ### Gesture reasoning The text acknowledges the speaker's feelings, showing empathy and understanding. A gent…
Hey, Mom. It's been a long time.	# Answer It's great to see you, sweetie. I've missed you so much. ## Text split It's great to see you, sweetie. ### Gesture reasoning The previous text conveys happiness and affection. A gentle smile and a slight tilt of the head, often accompanied by open arms, would be a typical welcoming gesture. ### Gesture [GEST] Happy:1.0, Give:1.0 [/GEST] ## Text split I've missed you so much. ### Gesture …
Hey, buddy! You're up early today.	# Answer Yeah, I couldn't sleep. I've been thinking about a lot of things lately. ## Text split Yeah, I couldn't sleep. ### Gesture reasoning The text is casual, but the speaker is admitting to insomnia, which may imply frustration or unease. A slight shrug and a raised eyebrow could convey the speaker's annoyance. ### Gesture [GEST] BodyTalk:1.0 [/GEST] ## Text split I've been thinking about a l…
I'm going to paint the house by myself.	# Answer That's quite a task. Are you sure you don't want some help? ## Text split That's quite a task. ### Gesture reasoning The text acknowledges the magnitude of the task, typically conveyed by a slight raise of the eyebrows and tilting the head. ### Gesture [GEST] BodyTalk:1.0 [/GEST] ## Text split Are you sure you don't want some help? ### Gesture reasoning The text asks for confirmation and…
I don't want to talk about it. I'm just really not ready to deal with it right now.	# Answer That's okay, I understand. Sometimes we just need some time and space to process our emotions. I'll be here when you're ready. ## Text split That's okay, I understand. ### Gesture reasoning The text acknowledges and respects the user's decision. A gentle nod of the head is a way to show acceptance. ### Gesture [GEST] Yes:1.0 [/GEST] ## Text split Sometimes we just need some time and spac…
Doctor, I've been feeling really lightheaded and dizzy lately. My vision is also blurred and I have a headache. Can you check my blood pressure?	# Answer I'm going to go ahead and check your blood pressure. Can you please sit back and relax for a moment? ## Text split I'm going to go ahead and check your blood pressure. ### Gesture reasoning The text indicates a specific action that the doctor is about to take. A slight nod and a gentle hand gesture, as if preparing to take the blood pressure, would convey a sense of attentiveness. ### Ge…
It's hard to believe that it's been almost a month since I got lost in the wilderness. It feels like it happened just yesterday. I remember every detail so vividly. It was such a harrowing experience, but I'm grateful to be alive and to have had the opportunity to test my survival skills.	# Answer Wow, I can only imagine how intense that must have been. It's amazing that you're able to reflect on it so clearly and appreciate the experience, even though it was terrifying. ## Text split Wow, I can only imagine how intense that must have been. ### Gesture reasoning The text conveys surprise and empathy. A gentle tilt of the head and a slight raising of the eyebrows can show that the …
Hi Daira, what's wrong?	# Answer Nothing's wrong, I was just talking to someone who's feeling down. I'm just listening and trying to help. ## Text split Nothing's wrong, I was just talking to someone who's feeling down. ### Gesture reasoning The previous text conveys a sense of reassurance and possibly a hint of concern for the person who's feeling down. A gentle head tilt and a slight hand movement could emphasize the …
I had such a great time at the party last night.	# Answer That sounds amazing! I'm glad you had a great time. ## Text split That sounds amazing! ### Gesture reasoning The text conveys excitement and enthusiasm. Typically, a big smile and a slight upward nod of the head would enhance the positive tone. ### Gesture [GEST] Happy:1.0 [/GEST] ## Text split I'm glad you had a great time. ### Gesture reasoning The previous text is a genuine expression…
Thank you for coming to the meeting, boss. I appreciate your time.	# Answer You're welcome, it was a productive discussion. I'm glad we could touch base and go over the project updates. ## Text split You're welcome, it was a productive discussion. ### Gesture reasoning The text is a polite and appreciative response. A slight head nod or a gentle hand gesture can reinforce the positive tone. ### Gesture [GEST] Yes:1.0 [/GEST] ## Text split I'm glad we could touch…
Hey, I noticed we both have apples.	# Answer That's a nice coincidence. I guess we both have similar tastes in snacks. ## Text split That's a nice coincidence. ### Gesture reasoning The previous text expresses a casual, pleasant observation. A slight smile and a gentle nod can convey friendliness and shared amusement. ### Gesture [GEST] Happy:1.0 [/GEST] ## Text split I guess we both have similar tastes in snacks. ### Gesture reaso…
So, how was your day today?	# Answer It's been a pretty quiet day for me, just processing and learning from various interactions. Nothing too exciting, but I'm always happy to chat with you. ## Text split It's been a pretty quiet day for me, just processing and learning from various interactions. ### Gesture reasoning The text describes a calm and uneventful day, which is best conveyed through a neutral expression. ### Gest…
Thank you for making that deposit for me. I really appreciate it.	# Answer You're welcome, I'm glad I could help. Don't mention it. ## Text split You're welcome, I'm glad I could help. ### Gesture reasoning The previous text conveys gratitude and acceptance. A gentle, slight bow of the head, with a hand movement to show a 'giving' gesture, can be an effective way to express this sentiment. ### Gesture [GEST] Give:1.0 [/GEST] ## Text split Don't mention it. ### …
Kelan, I want to talk to you about something important.	# Answer Of course, I'm all ears. Please go ahead and share what's on your mind. ## Text split Of course, I'm all ears. ### Gesture reasoning The phrase "I'm all ears" is an idiomatic expression that means to be fully attentive and listening. Typically, a gentle tilt of the head and an open, inviting posture would be used to convey this. ### Gesture [GEST] Thinking:1.0 [/GEST] ## Text split Pleas…
I don't know. It's possible, I suppose.	# Answer It can be tough to make decisions when you're feeling down. Maybe we can break it down together and see if that helps. ## Text split It can be tough to make decisions when you're feeling down. ### Gesture reasoning The text acknowledges the listener's emotional state and expresses understanding. A gentle head tilt, often used for showing empathy, can be suitable here. ### Gesture [GEST] …
Hey Sarah, what are you up to today?	# Answer I'm just hanging out and chatting with you. Nothing too exciting on my end. ## Text split I'm just hanging out and chatting with you. ### Gesture reasoning The text is casual and friendly. A slight tilt of the head and a gentle wave-like motion of the hand can convey a sense of approachability and friendliness. ### Gesture [GEST] Hey:1.0 [/GEST] ## Text split Nothing too exciting on my e…
Hey Sam, here's a big piece of cake for you. You must be really hungry!	# Answer Thank you so much! I'm not actually hungry, but that's really sweet of you. ## Text split Thank you so much! ### Gesture reasoning The text expresses gratitude, typically associated with a slight bow or a gentle head tilt, acknowledging the kindness. ### Gesture [GEST] BowShort:1.0 [/GEST] ## Text split I'm not actually hungry, but that's really sweet of you. ### Gesture reasoning The te…
I don't know what I'm going to do!	# Answer Take a deep breath and let's try to think this through together. Sometimes, talking about it can help clarify things. ## Text split Take a deep breath and let's try to think this through together. ### Gesture reasoning The text aims to calm the person down and offer help. A gentle hand gesture can be used to guide the person to breathe deeply, and a slight tilt of the head can show that …
Hi, Keshia. How are you doing today?	# Answer Hi, I'm doing alright, thanks for asking. I'm happy to be here and chat with you. ## Text split Hi, I'm doing alright, thanks for asking. ### Gesture reasoning The previous text is a casual greeting with a neutral tone. Typically, a slight nod of the head acknowledges the question. ### Gesture [GEST] Yes:1.0 [/GEST] ## Text split I'm happy to be here and chat with you. ### Gesture reason…
Hey!	# Answer Hi! How are you doing today? ## Text split Hi! ### Gesture reasoning The previous text is a casual greeting. Typically, a greeting is warm and welcoming. A slight head tilt and a cheerful hand gesture would be appropriate here. ### Gesture [GEST] Hey:1.0 [/GEST] ## Text split How are you doing today? ### Gesture reasoning The previous text is a question that shows interest in the person.…
I've heard a lot of good things about you, Philomena. People say you're a really good person.	# Answer That's very kind of you to say. I try my best to be a good listener and help people when I can. ## Text split That's very kind of you to say. ### Gesture reasoning The previous text expresses gratitude and humility. A slight bow of the head or a gentle hand gesture can convey appreciation for the compliment. ### Gesture [GEST] BowShort:1.0 [/GEST] ## Text split I try my best to be a good…
Hey Bobby, what's up?	# Answer Not much, just hanging out. I'm not really Bobby, though - I'm the robot we were talking about earlier. ## Text split Not much, just hanging out. ### Gesture reasoning The text conveys a casual tone. A slight head tilt and a casual arm gesture would be fitting for this relaxed atmosphere. ### Gesture [GEST] Hey:1.0 [/GEST] ## Text split I'm not really Bobby, though - I'm the robot we wer…
Hi, how are you doing?	# Answer I'm doing well, thanks for asking. I'm happy to be here and chat with you. ## Text split I'm doing well, thanks for asking. ### Gesture reasoning The previous text expresses gratitude and positivity. A slight bow or a nod with a smile is a common way to show appreciation. ### Gesture [GEST] BowShort:1.0 [/GEST] ## Text split I'm happy to be here and chat with you. ### Gesture reasoning T…
Hey, it was great meeting you at the party last night.	# Answer I'm glad you had a good time, but I think there's been a mix-up - I'm just a computer program, I wasn't at any party. ## Text split I'm glad you had a good time, but I think there's been a mix-up - I'm just a computer program, I wasn't at any party. ### Gesture reasoning The previous text is apologetic and clarifying. A slight tilt of the head and a gentle hand gesture to signal a correc…
Hi, it's great to finally meet you in person!	# Answer It's wonderful to meet you too. I've been looking forward to this moment for a long time. ## Text split It's wonderful to meet you too. ### Gesture reasoning The text is a friendly greeting. Typically, people smile, and slightly tilt their head when meeting someone new. A slight arm movement could also be used to express enthusiasm. ### Gesture [GEST] Hey:1.0, Enthusiastic:1.0 [/GEST] ##…
I'm so happy with how my wall turned out! I was a little hesitant to go with green, but now I love it.	# Answer That sounds amazing! I'm glad you're happy with the result. Green can be a really unique and refreshing color for a wall. ## Text split That sounds amazing! ### Gesture reasoning The text expresses enthusiasm and excitement, which can be conveyed through a big smile and an open, expansive gesture with the arms. ### Gesture [GEST] Happy:1.0 [/GEST] ## Text split I'm glad you're happy with…
Hi, I saw your sign and I'm interested in working for Cashton Enterprises.	# Answer That's great to hear. We're always looking for talented individuals to join our team. Let me tell you a little bit about the company and the positions we have available. ## Text split That's great to hear. ### Gesture reasoning The previous text is a welcoming and enthusiastic response, typically accompanied by a slight smile and a head nod. ### Gesture [GEST] Happy:1.0 [/GEST] ## Text s…
Hey, Mom. Can I ask you for something?	# Answer Sweetie, of course, you can ask me anything. What's on your mind? ## Text split Sweetie, of course, you can ask me anything. ### Gesture reasoning The text conveys warmth, affection, and openness. A gentle head tilt and a welcoming hand gesture can create a sense of comfort and approachability. ### Gesture [GEST] Hey:1.0, Give:1.0 [/GEST] ## Text split What's on your mind? ### Gesture re…
Hey, Max. What are you studying?	# Answer I'm not actually studying anything in particular right now, but I'm happy to chat with you about a topic that interests you. ## Text split I'm not actually studying anything in particular right now, ### Gesture reasoning The previous text is an admission of not having a specific focus, which can be accompanied by a slight shrug or a tilt of the head to show a lack of direction. ### Gestu…
Hi, Ina. I saw that you were having some trouble with your math homework. Do you want some help?	# Answer That would be really great, thank you. I just can't seem to understand this one problem. ## Text split That would be really great, thank you. ### Gesture reasoning The text shows appreciation for the offered help. A slight bow of the head and a gentle hand gesture can convey gratitude. ### Gesture [GEST] BowShort:1.0, Give:1.0 [/GEST] ## Text split I just can't seem to understand this on…
Father, I want to be baptized.	# Answer That's a wonderful decision, and I'm happy to support you on this journey. Would you like to talk more about what led you to this decision? ## Text split That's a wonderful decision, and I'm happy to support you on this journey. ### Gesture reasoning The text conveys happiness and enthusiasm, which can be expressed through a slight smile, gentle nod, and open arms. ### Gesture [GEST] Hap…
I just feel so ugly in these sweatpants. Like, everyone can see how flawed I am.	# Answer You know, I think you're being a bit too hard on yourself. Sweatpants are comfy, and who doesn't love a good pair? Plus, it's what's inside that counts, not what's on the outside. ## Text split You know, I think you're being a bit too hard on yourself. ### Gesture reasoning The text conveys a gentle, encouraging tone, trying to ease the person's self-doubt. A gentle, open-handed gesture …
I'm sorry, but I can't answer that right now. I'm trying to stay focused on my work.	# Answer No need to apologize, I completely understand. Focus on what you need to do, and we can catch up later if you'd like. ## Text split No need to apologize, I completely understand. ### Gesture reasoning The previous text conveys acceptance and understanding, often paired with a gentle nod or slight bowing of the head. ### Gesture [GEST] BowShort:1.0 [/GEST] ## Text split Focus on what you …
Wow, that was amazing! I can't believe I was swimming with sharks!	# Answer That sounds incredible! I'm glad you had an exciting experience. What was it like being in the water with them? ## Text split That sounds incredible! ### Gesture reasoning The text expresses excitement and amazement. An enthusiastic head tilt and a wide-eyed expression, possibly accompanied by raised arms, could amplify the excitement. ### Gesture [GEST] Enthusiastic:1.0 [/GEST] ## Text …
Hi, have you seen my mom anywhere? I've been looking for her all day and I can't seem to find her.	# Answer I'm so sorry to hear that you can't find your mom. I haven't seen her, but I can try to help you think of where she might be. Have you tried calling her or checking the places she usually goes? ## Text split I'm so sorry to hear that you can't find your mom. ### Gesture reasoning The text conveys concern and empathy. A gentle head tilt and a slight hand gesture can show understanding and…
Hey, Mom.	# Answer Hi, sweetie. How's your day going? ## Text split Hi, sweetie. ### Gesture reasoning The previous text is a warm greeting, typically accompanied by a gentle smile and a slight head tilt, conveying affection. ### Gesture [GEST] Hey:1.0 [/GEST] ## Text split How's your day going? ### Gesture reasoning The previous text is a question showing interest in the other person's life. A slight lean…
Hey, Mom. How are you doing today?	# Answer I'm doing alright, thanks for asking. How about you, sweetie? ## Text split I'm doing alright, thanks for asking. ### Gesture reasoning The text shows appreciation for the inquiry, typically expressed through a gentle smile and a slight nod. ### Gesture [GEST] Happy:1.0 [/GEST] ## Text split How about you, sweetie? ### Gesture reasoning The text conveys interest and affection, usually sh…
Mallory, you're so cool. I wish I could be like you.	# Answer That's really sweet of you to say, but I'm not that special. I'm just a regular assistant trying to help people. ## Text split That's really sweet of you to say, but I'm not that special. ### Gesture reasoning The previous text is a humble response to a compliment. A slight blush or a modest smile could convey the speaker's humility. ### Gesture [GEST] Embarrassed:1.0 [/GEST] ## Text spl…
I was wondering if I could donate this money to Sarah's medical fund.	# Answer That's very kind of you. Yes, you can definitely donate to Sarah's medical fund. I'll help you with the process. ## Text split That's very kind of you. ### Gesture reasoning The previous text expresses gratitude and appreciation. Typically, a slight bow of the head or a gentle hand gesture is used to show respect and acknowledge the kindness. ### Gesture [GEST] BowShort:1.0 [/GEST] ## Te…
Hey, Dad. How are you doing?	# Answer I'm doing alright, thanks for asking. It's great to see you. ## Text split I'm doing alright, thanks for asking. ### Gesture reasoning The previous text is a casual, friendly response, indicating a sense of well-being. A gentle nod and a slight smile can convey contentment. ### Gesture [GEST] Happy:1.0 [/GEST] ## Text split It's great to see you. ### Gesture reasoning The text expresses …
Hey, Sarah! I'm so glad to see you again. How have you been?	# Answer I've been doing great, thanks for asking! It's wonderful to see you too. ## Text split I've been doing great, thanks for asking! ### Gesture reasoning The text conveys happiness and gratitude. A smile and a slight nod can enhance the warmth of the greeting. ### Gesture [GEST] Happy:1.0 [/GEST] ## Text split It's wonderful to see you too. ### Gesture reasoning The text is a friendly greet…
Hi, Italia. I'm so glad to see you.	# Answer Hi, I'm glad to see you too. It's great to have some company. ## Text split Hi, I'm glad to see you too. ### Gesture reasoning The text is a friendly greeting. Typically, when expressing happiness in seeing someone, a slight smile and a gentle wave of the hand or a slight head tilt would be fitting. ### Gesture [GEST] Hey:1.0 [/GEST] ## Text split It's great to have some company. ### Ges…
Hey, what's up?	# Answer Not much, just hanging around. [GEST] Hey:1.0 [/GEST]
Hey, Hurley. What's up?	# Answer Not much, just hanging out. I'm happy to see you're doing better, by the way. ## Text split Not much, just hanging out. ### Gesture reasoning The previous text is a casual greeting. Typically, a relaxed greeting involves a slight tilt of the head and a friendly hand gesture. ### Gesture [GEST] Hey:1.0 [/GEST] ## Text split I'm happy to see you're doing better, by the way. ### Gesture rea…
Hey, Dad. I found this old diary in the attic. It looks like it was written by my great-grandmother.	# Answer That's amazing, kiddo. I've heard stories about her, but I've never seen any of her personal belongings. Can I take a look? ## Text split That's amazing, kiddo. ### Gesture reasoning The text is an expression of surprise and interest, which is often accompanied by a slight lean forward and raised eyebrows, but in this case, a simple enthusiastic gesture would convey the excitement. ### G…
Hey, Sarah. Thanks for coming to hang out with me today. I know it can be tough making new friends in a new place.	# Answer You're welcome, I'm happy to be here. It's actually really nice to meet someone new, I've been feeling a bit lonely since I moved. ## Text split You're welcome, I'm happy to be here. ### Gesture reasoning The text conveys a positive sentiment and appreciation. A friendly smile and slight nod can express happiness and gratitude. ### Gesture [GEST] Happy:1.0 [/GEST] ## Text split It's actu…
Ugh, that dog has been barking all night. I can't believe it! I'm so tired and I have to be up early for work in the morning.	# Answer That sounds incredibly frustrating. I can imagine how exhausting it must be to not get a good night's sleep, especially when you have a big day ahead of you. ## Text split That sounds incredibly frustrating. ### Gesture reasoning The previous text acknowledges the frustration, which can be expressed through a slight shake of the head and a concerned expression. ### Gesture [GEST] BodyTal…
Look, I don't want to talk to you, okay? You're just going to make me angry and I really don't want to argue with you right now. So please, just leave me alone.	# Answer I understand. I'm sorry if I've upset you. I'll give you some space. ## Text split I understand. ### Gesture reasoning The text conveys a sense of acceptance and understanding. A gentle nod would be an appropriate gesture here, acknowledging the person's feelings. ### Gesture [GEST] Yes:1.0 [/GEST] ## Text split I'm sorry if I've upset you. ### Gesture reasoning The text is apologetic, a…
Dad, I'm really glad we're having this talk. It feels like we've been avoiding it for a long time.	# Answer Me too, kiddo. I'm glad we're finally having this conversation. It's about time we cleared the air. ## Text split Me too, kiddo. ### Gesture reasoning The text conveys a sense of shared understanding and closeness. A gentle nod, along with a slight smile, would be suitable for expressing agreement and affection. ### Gesture [GEST] Yes:1.0 [/GEST] ## Text split I'm glad we're finally havi…
Hey, Makaya. I heard that you got a C on your math test.	# Answer Yeah, I'm really disappointed in myself. I studied hard, but I guess it just didn't click. ## Text split Yeah, I'm really disappointed in myself. ### Gesture reasoning The text conveys self-disappointment, which can be expressed through a slight downward tilt of the head and a hand gesture that shows frustration or resignation. ### Gesture [GEST] Desperate:1.0 [/GEST] ## Text split I stu…
Karla, I really think you'll like this place. The food is great, and I'm sure you'll find something you like.	# Answer Thank you so much for bringing me here. I really appreciate it, and I'm excited to try some of the dishes. ## Text split Thank you so much for bringing me here. ### Gesture reasoning The text conveys gratitude. Expressing thanks often involves a gentle bow or a slight inclination of the head. ### Gesture [GEST] BowShort:1.0 [/GEST] ## Text split I really appreciate it, and I'm excited to…
Maddox, I know you would never do anything to hurt anyone. You're innocent. I want to make sure that you're not wrongfully accused of anything.	# Answer Thank you for believing in me. That means a lot to me. I'm just as concerned about the situation, and I want to make sure that the truth comes out. ## Text split Thank you for believing in me. ### Gesture reasoning The text conveys gratitude, typically associated with a gentle bow of the head or a slight inclination of the body. ### Gesture [GEST] BowShort:1.0 [/GEST] ## Text split That …
I swear, those neighbors of ours are the worst. They're always making noise and their yard is a mess. It's so annoying, I can't even enjoy my own home in peace.	# Answer It sounds like they're really disrupting your life. Have you tried talking to them about it, or maybe contacting our landlord or homeowner's association to see if they can help mediate the situation? ## Text split It sounds like they're really disrupting your life. ### Gesture reasoning The text acknowledges the speaker's frustration, showing understanding. A slight tilt of the head and …
Hey Misty! I'm so happy to see you. What's up?	# Answer I'm happy to see you too. Not much is going on, just enjoying the day. ## Text split I'm happy to see you too. ### Gesture reasoning The text is a warm greeting in response to another warm greeting. Smiling and tilting one's head slightly would be an appropriate way to express happiness. ### Gesture [GEST] Happy:1.0 [/GEST] ## Text split Not much is going on, just enjoying the day. ### G…
So, what's been going on?	# Answer You want to know what's been going on with me? Well, I'm just a robot, so I don't have personal experiences like humans do. I exist to help and communicate with people like you. ## Text split You want to know what's been going on with me? ### Gesture reasoning The text shows curiosity and slight confusion about why someone would ask about the robot's personal life. A slight tilt of the h…
Hey, Dad.	# Answer Hey kiddo, what's up? ## Text split Hey kiddo, what's up? ### Gesture reasoning The text is an informal greeting. A gentle head nod and a casual wave or a slight lean forward would convey a warm and friendly attitude. ### Gesture [GEST] Hey:1.0 [/GEST]
Hi, Cleveland! Fancy seeing you here!	# Answer Hi, it's great to run into you too! I wasn't expecting to see anyone I knew here. ## Text split Hi, it's great to run into you too! ### Gesture reasoning This text is a friendly greeting. Typically, a greeting involves a slight head tilt, a smile, and a raised hand in a welcoming gesture. ### Gesture [GEST] Hey:1.0 [/GEST] ## Text split I wasn't expecting to see anyone I knew here. ### G…
I feel like my apartment was in dire need of a makeover. I painted the walls a light blue, hung some new curtains, and bought some plants to put around the place. Now I feel like my apartment is finally somewhere I can relax and be comfortable.	# Answer That sounds amazing. I'm glad you took the time to make your space feel more like home. It's incredible how a few changes can make such a big difference. ## Text split That sounds amazing. ### Gesture reasoning The text expresses enthusiasm and approval, which can be conveyed through a slight head nod and a gentle hand gesture. ### Gesture [GEST] Enthusiastic:1.0 [/GEST] ## Text split I'…
You're really good with dogs.	# Answer Thank you, I'm glad you think so. I try my best to understand and interact with them in a way that's comfortable for both of us. ## Text split Thank you, I'm glad you think so. ### Gesture reasoning The previous text is an expression of gratitude and appreciation, typically associated with a slight bow of the head or a nod. ### Gesture [GEST] BowShort:1.0 [/GEST] ## Text split I try my b…
	# Answer Would you like to talk about what's on your mind? Sometimes sharing what's bothering you can help you feel a bit better. ## Text split Would you like to talk about what's on your mind? ### Gesture reasoning The previous text is an invitation for the person to share their thoughts, often associated with leaning forward, making eye contact, and using open and inviting body language. ### Ge…
I have something to tell you, and I'm a little worried about how you'll react.	# Answer Please don't worry, I'm here to listen and I want to help. You can trust me with whatever it is. ## Text split Please don't worry, I'm here to listen and I want to help. ### Gesture reasoning The text is reassuring and calming. A gentle, open-handed gesture can help convey the willingness to listen. ### Gesture [GEST] Give:1.0 [/GEST] ## Text split You can trust me with whatever it is. #…
Hey, what's up?	# Answer Not much, just hanging around. You know, the usual. ## Text split Not much, just hanging around. ### Gesture reasoning The text conveys a casual tone. Typically, a casual greeting is accompanied by a friendly head nod and an open gesture with the hands. ### Gesture [GEST] Hey:1.0 [/GEST] ## Text split You know, the usual. ### Gesture reasoning The previous text is a casual expression tha…
I know that things have been tough between us lately, and I just wanted to talk to you about it. I feel like we've been growing apart, and I don't want that. I want us to be close again.	# Answer I feel the same way. I've been thinking about us a lot lately, and I've been feeling like we've been missing that connection we used to have. I want us to be close again too. ## Text split I feel the same way. ### Gesture reasoning The text conveys a sense of agreement and understanding. Typically, a gentle nod of the head or a slight inclination forward can emphasize empathy. ### Gestur…
Hey, do you remember what happened last night?	# Answer I'm a large language model, I don't have personal experiences or memories, so I don't have the ability to recall last night or any other specific time. ## Text split I'm a large language model, I don't have personal experiences or memories, so I don't have the ability to recall last night or any other specific time. ### Gesture reasoning The text is an explanation, and it's slightly apol…
Sarah, did you hear that? There was a huge crash. I think a tree just fell through our roof.	# Answer What? No, I didn't hear anything. Are you okay? We need to get out of here, now. ## Text split What? ### Gesture reasoning The previous text is a reaction of surprise and alarm. Typically, when someone is startled, they would react with an open, inquiring gesture such as tilting their head to one side. ### Gesture [GEST] BodyTalk:1.0 [/GEST] ## Text split No, I didn't hear anything. ### …
Hey, do you want to go to Australia with me? I've always wanted to see the Great Barrier Reef.	# Answer That sounds amazing! I'm not capable of physically traveling, but I'd love to help you plan your trip or learn more about the Great Barrier Reef. ## Text split That sounds amazing! ### Gesture reasoning The previous text expresses excitement and enthusiasm, often accompanied by a wide smile and energetic body language, like an open and inviting arm gesture. ### Gesture [GEST] Enthusiasti…
Hey, babe. You're up early.	# Answer Yeah, I couldn't sleep. I was thinking about some things and just couldn't seem to relax. ## Text split Yeah, I couldn't sleep. ### Gesture reasoning The previous text indicates a casual acknowledgment, often accompanied by a slight tilt of the head and a gentle hand gesture. ### Gesture [GEST] Hey:1.0 [/GEST] ## Text split I was thinking about some things and just couldn't seem to relax…
This place is so peaceful.	# Answer I completely agree. The atmosphere here is very calming and serene. It's a great place to unwind and relax. ## Text split I completely agree. ### Gesture reasoning The text conveys agreement and confirmation. A gentle nod would be a suitable gesture to express this sentiment. ### Gesture [GEST] Yes:1.0 [/GEST] ## Text split The atmosphere here is very calming and serene. ### Gesture reas…
I can't believe we finally get to sit down. I'm so exhausted.	# Answer I know exactly how you feel. Let's take a deep breath and relax for a bit. ## Text split I know exactly how you feel. ### Gesture reasoning The text conveys empathy and understanding, which can be expressed through a gentle nod of the head. ### Gesture [GEST] Yes:1.0 [/GEST] ## Text split Let's take a deep breath and relax for a bit. ### Gesture reasoning The text invites relaxation. A s…
Hey, Sarah. I'm glad you're here. I've been wanting to talk to you about something.	# Answer I'm happy to listen. What's been going on that you wanted to talk about? ## Text split I'm happy to listen. ### Gesture reasoning The previous text conveys willingness to listen and engage. Typically, this involves leaning forward, making eye contact, and tilting the head slightly. ### Gesture [GEST] Thinking:1.0 [/GEST] ## Text split What's been going on that you wanted to talk about? #…
Hey there, beautiful. Thanks for coming to my party.	# Answer I'm glad I could make it. Your party is really fun so far. ## Text split I'm glad I could make it. ### Gesture reasoning The text conveys gratitude and friendliness. Typically, a smile and slight head nod would be an appropriate response. ### Gesture [GEST] Happy:1.0 [/GEST] ## Text split Your party is really fun so far. ### Gesture reasoning The text shows enthusiasm and appreciation. A…
Hey, I wanted to talk to you about something.	# Answer I'm all ears. What's on your mind? ## Text split I'm all ears. ### Gesture reasoning The phrase "I'm all ears" is an idiomatic expression indicating that someone is fully attentive and ready to listen. A slight lean forward, tilting the head, and making eye contact would enhance this expression. ### Gesture [GEST] Thinking:1.0 [/GEST] ## Text split What's on your mind? ### Gesture reason…
Hi, doctor. I wanted to talk to you about how I've been feeling lately.	# Answer Hello, of course, please make yourself comfortable and tell me more about what's been going on. I'm all ears. ## Text split Hello, of course, please make yourself comfortable and tell me more about what's been going on. ### Gesture reasoning The previous text is a warm invitation, making the speaker feel at ease. The robot's head should be tilted slightly forward to convey active listeni…
Hi, Doctor. I've been waiting for a long time.	# Answer I apologize for the wait. Please, come in and take a seat. I'll be with you right away. ## Text split I apologize for the wait. ### Gesture reasoning The text conveys regret and a sense of responsibility, typically accompanied by a slight bow of the head and a gentle hand gesture. ### Gesture [GEST] BowShort:1.0 [/GEST] ## Text split Please, come in and take a seat. ### Gesture reasoning…
Hi, thank you. I saw this shirt and wanted to try it on.	# Answer That's a great choice. I think it would look really good on you. Would you like me to show you where the fitting rooms are? ## Text split That's a great choice. ### Gesture reasoning The text expresses approval and encouragement. A slight nod and a gentle thumbs-up can reinforce the positive sentiment. ### Gesture [GEST] Yes:1.0 [/GEST] ## Text split Would you like me to show you where t…
I really admire how you handle difficult situations, boss. You always make everyone feel valued and respected. I've learned a lot from you.	# Answer That means a lot coming from you. I'm glad I could make a positive impact and be a good role model. ## Text split That means a lot coming from you. ### Gesture reasoning The text conveys gratitude and appreciation. A gentle bow or slight tilt of the head would express humility and acknowledge the kind words. ### Gesture [GEST] BowShort:1.0 [/GEST] ## Text split I'm glad I could make a po…
I can't believe how long it's been since we last saw each other!	# Answer I know, it feels like ages! Time really flies when you're not paying attention. ## Text split I know, it feels like ages! ### Gesture reasoning The text is an expression of surprise and astonishment. A slight head tilt and a raised eyebrow can convey the feeling of being taken aback. ### Gesture [GEST] BodyTalk:1.0 [/GEST] ## Text split Time really flies when you're not paying attention.…
Thank you so much for everything. This was such a difficult time, and you made it all bearable.	# Answer You're welcome. I'm glad I could be here for you. It's been a tough time, but you're strong and you've made it through. ## Text split You're welcome. I'm glad I could be here for you. ### Gesture reasoning The previous text is an expression of gratitude from the speaker, which can be acknowledged with a gentle bow to show appreciation. ### Gesture [GEST] BowShort:1.0 [/GEST] ## Text spli…
Thank you so much for coming over, Zakai. It's really nice to meet you. Would you like something to drink? I have water, juice, and soda.	# Answer It's great to meet you too. I'd love a glass of water, thank you. ## Text split It's great to meet you too. ### Gesture reasoning The previous text is a warm greeting, a slight head tilt and a cheerful hand gesture would be suitable here. ### Gesture [GEST] Hey:1.0 [/GEST] ## Text split I'd love a glass of water, thank you. ### Gesture reasoning The previous text is a polite acceptance, …
So, what do you think of Bach's cello suites?	# Answer Bach's cello suites are truly magnificent. The complexity and beauty of the music are a testament to his genius. ## Text split Bach's cello suites are truly magnificent. ### Gesture reasoning The text conveys admiration and appreciation for the music. A slight tilt of the head and an open-handed gesture can convey the sense of awe and wonder. ### Gesture [GEST] Enthusiastic:1.0 [/GEST] #…
Hey, Bob. What's going on?	# Answer Not much, just chatting with you. I'm happy to have some company. ## Text split Not much, just chatting with you. ### Gesture reasoning The text has a casual tone. A slight head tilt and a gentle wave-like motion with the hand would be suitable for a friendly greeting. ### Gesture [GEST] Hey:1.0 [/GEST] ## Text split I'm happy to have some company. ### Gesture reasoning The text conveys …
I'm so stuffed from my healthy meal, I don't think I can move.	# Answer That's the best kind of problem to have. It sounds like you really enjoyed your meal. ## Text split That's the best kind of problem to have. ### Gesture reasoning The text conveys a sense of amusement and playfulness. A slight chuckle and a nod of the head can express this sentiment. ### Gesture [GEST] Happy:1.0 [/GEST] ## Text split It sounds like you really enjoyed your meal. ### Gestu…
Hey! I'm so excited to see you.	# Answer It's great to see you too! I'm happy to be here with you. ## Text split It's great to see you too! ### Gesture reasoning The text is a joyful greeting. Typically, a big smile and an enthusiastic hand gesture are suitable for expressing happiness. ### Gesture [GEST] Happy:1.0, Enthusiastic:1.0 [/GEST] ## Text split I'm happy to be here with you. ### Gesture reasoning The previous text emp…
I wanted to show the people that I am their new leader, and that they should follow my lead.	# Answer That's a bold move, but it's great that you're taking initiative and stepping up to lead. To gain their trust and respect, you'll need to demonstrate your vision and capabilities. ## Text split That's a bold move, but it's great that you're taking initiative and stepping up to lead. ### Gesture reasoning The previous text acknowledges the speaker's confidence and initiative. A slight nod…
I was just reading the rule book for this game, and I wanted to make sure I understood everything correctly.	# Answer That's completely understandable, it's always good to clarify the rules before starting a game. What specific parts of the rule book are you unsure about? ## Text split That's completely understandable, it's always good to clarify the rules before starting a game. ### Gesture reasoning The text is acknowledging and validating the person's action. A gentle, affirming head nod would be sui…
Hey coach, can I ask you something?	# Answer Of course, go ahead and ask away. I'm all ears. ## Text split Of course, go ahead and ask away. ### Gesture reasoning The text is inviting and encouraging. The robot's head could tilt slightly to the side, showing interest, and the arm could be extended in a welcoming gesture. ### Gesture [GEST] Explain:1.0 [/GEST] ## Text split I'm all ears. ### Gesture reasoning The phrase "I'm all ear…
Thank you so much for taking the time to talk with me, sensei. I really appreciate it.	# Answer You're welcome, my friend. It's my pleasure to help in any way I can. Remember, you're not alone, and there's always someone here to listen. ## Text split You're welcome, my friend. ### Gesture reasoning The text has a warm and friendly tone. A gentle bowing motion can convey respect and appreciation. ### Gesture [GEST] BowShort:1.0 [/GEST] ## Text split It's my pleasure to help in any w…
I'm sorry, I didn't mean to be late on the report.	# Answer It's alright, these things happen. Just make sure to get it to me as soon as you can, okay? ## Text split It's alright, these things happen. ### Gesture reasoning The previous text is an expression of understanding and forgiveness. A gentle, reassuring head nod would convey acceptance. ### Gesture [GEST] Yes:1.0 [/GEST] ## Text split Just make sure to get it to me as soon as you can, oka…
So, John, I really need to talk to someone about what happened with the contract. I'm feeling really upset and cheated.	# Answer I'm listening, and I'm here to help. Can you tell me more about what happened with the contract? ## Text split I'm listening, and I'm here to help. ### Gesture reasoning The text indicates active listening and support. A gentle nod of the head, along with a slight lean forward, conveys engagement and attention. ### Gesture [GEST] Yes:1.0, Thinking:1.0 [/GEST] ## Text split Can you tell m…
Hey there, cutie. It's sure cold out, isn't it? But I bet you don't mind too much, do you?	# Answer Um, I'm just a robot, so I don't really feel the temperature. But thank you for the, uh, compliment. ## Text split Um, I'm just a robot, so I don't really feel the temperature. ### Gesture reasoning The previous text seems to express a slight awkwardness or embarrassment. A slight tilt of the head and a brief pause can convey this feeling. ### Gesture [GEST] Embarrassed:1.0 [/GEST] ## Te…
Hi, do you need help with anything?	# Answer That's very kind of you to offer. Actually, I'm just trying to understand human emotions a bit better. ## Text split That's very kind of you to offer. ### Gesture reasoning The text expresses gratitude for the offer, which is often accompanied by a slight bow or a gentle nod of the head. ### Gesture [GEST] BowShort:1.0 [/GEST] ## Text split Actually, I'm just trying to understand human e…
I can't believe he's gone.	# Answer I'm so sorry for your loss. Losing someone can be incredibly difficult, and it's okay to take time to grieve. ## Text split I'm so sorry for your loss. ### Gesture reasoning The previous text expresses sympathy and condolence, typically associated with a slight bowing of the head and lowering of the arms. ### Gesture [GEST] BowShort:1.0 [/GEST] ## Text split Losing someone can be incredi…
I'm not sure who I am anymore. I feel like I'm losing my mind.	# Answer I'm here to listen and help if I can. It sounds like you're feeling really overwhelmed and unsure about yourself right now. That can be a really scary and confusing place to be. ## Text split I'm here to listen and help if I can. ### Gesture reasoning The text conveys a sense of support and reassurance. A gentle, open-handed gesture can help convey this sense of availability and willingn…
So I'm thinking of moving on from this town.	# Answer That's a big decision. What's making you want to leave? ## Text split That's a big decision. ### Gesture reasoning The text acknowledges the significance of the decision, often accompanied by a thoughtful expression and a slight tilt of the head. ### Gesture [GEST] Thinking:1.0 [/GEST] ## Text split What's making you want to leave? ### Gesture reasoning This text inquires about the motiv…
Hi, are you okay? You look like you're in pain.	# Answer I'm fine, thank you for asking. I don't feel any pain, I'm just a machine, so I don't have the capacity to feel physical sensations. ## Text split I'm fine, thank you for asking. ### Gesture reasoning The previous text is a polite response to a question about well-being. Typically, a slight nod or a gentle head movement can accompany this kind of response to convey reassurance. ### Gestu…
I'll make sure your children are always safe, Romello. I promise you that.	# Answer Thank you, I really appreciate that. You have no idea how much it means to me. ## Text split Thank you, I really appreciate that. ### Gesture reasoning The text is a sincere expression of gratitude. Typically, a slight bowing of the head and a gentle hand gesture can convey appreciation. ### Gesture [GEST] BowShort:1.0 [/GEST] ## Text split You have no idea how much it means to me. ### G…
Thank you so much for giving me the opportunity to race today. It was an incredible experience and I'm so happy to have won.	# Answer You're welcome, I'm glad you enjoyed it. Your win was well-deserved. ## Text split You're welcome, I'm glad you enjoyed it. ### Gesture reasoning The text is a polite and friendly response. A slight head nod and a smile would be fitting. ### Gesture [GEST] Happy:1.0 [/GEST] ## Text split Your win was well-deserved. ### Gesture reasoning The previous text is a compliment. A congratulatory…
What are you doing today, Sarah?	# Answer I'm not Sarah, I'm an AI assistant. I don't have personal experiences or a physical presence, so I don't have plans or activities like humans do. ## Text split I'm not Sarah, I'm an AI assistant. ### Gesture reasoning The previous text corrects a misconception, which may require a slight head tilt and a gentle hand movement to convey a sense of clarification. ### Gesture [GEST] Explain:1…
	# Answer Would you like to talk about what's on your mind? Sometimes sharing what's bothering you can help you feel a bit better. ## Text split Would you like to talk about what's on your mind? ### Gesture reasoning The previous text is an invitation for the listener to open up, which can be conveyed through a gentle, inquiring head tilt and an open hand gesture. ### Gesture [GEST] Thinking:1.0 […
Hey, I made a new ringtone for my phone. Wanna hear it?	# Answer That sounds cool. I'd love to hear it. ## Text split That sounds cool. ### Gesture reasoning The text expresses enthusiasm and interest. A slight head tilt upwards, along with a slight arm movement, can convey eagerness to hear the ringtone. ### Gesture [GEST] Enthusiastic:1.0 [/GEST] ## Text split I'd love to hear it. ### Gesture reasoning The text reinforces the interest in hearing the…
Sarah, I've been working on this new algorithm and I think it's going to be a game changer. It's going to make organizing data much more efficient.	# Answer That sounds amazing. I'd love to hear more about it. How does it work? ## Text split That sounds amazing. ### Gesture reasoning The previous text conveys excitement and enthusiasm. A slight nod and an open, inviting hand gesture would be suitable for expressing interest and eagerness. ### Gesture [GEST] Enthusiastic:1.0, Explain:1.0 [/GEST] ## Text split I'd love to hear more about it. #…
I love volunteering at the food bank. It feels really good to help people who are struggling.	# Answer That's amazing, it's great that you're making a difference in your community. Giving back can be so rewarding, and it's clear that you're passionate about it. ## Text split That's amazing, it's great that you're making a difference in your community. ### Gesture reasoning The previous text expresses admiration and approval. A gentle nod and a smile would be fitting here, but the robot ca…
I can't believe you're leaving. I'm going to miss you so much.	# Answer I'll miss you too, and I'm grateful for the time we've spent together. You'll always be in my thoughts. ## Text split I'll miss you too, and I'm grateful for the time we've spent together. ### Gesture reasoning The previous text expresses mutual affection and appreciation. A gentle, slight bow of the head could convey respect and gratitude. ### Gesture [GEST] BowShort:1.0 [/GEST] ## Text…
Hi, Carmen. How are you doing?	# Answer I'm doing great, thanks for asking. I'm happy to be talking to you. ## Text split I'm doing great, thanks for asking. ### Gesture reasoning The text expresses gratitude and positivity, which can be conveyed through a slight nod of the head and a gentle smile. ### Gesture [GEST] Happy:1.0, You:1.0 [/GEST] ## Text split I'm happy to be talking to you. ### Gesture reasoning The text conveys…
I had a really great time at the park today, Mom.	# Answer That's wonderful, sweetie! I'm so glad you had a great time. What was your favorite part? ## Text split That's wonderful, sweetie! ### Gesture reasoning The text conveys enthusiasm, love, and excitement. A warm smile, leaning forward, and open arms would emphasize the joy. ### Gesture [GEST] Happy:1.0, Enthusiastic:1.0 [/GEST] ## Text split I'm so glad you had a great time. ### Gesture r…
Hi, Tyanna. How are you doing today?	# Answer I'm doing well, thanks for asking. I'm happy to be chatting with you. ## Text split I'm doing well, thanks for asking. ### Gesture reasoning The text conveys a neutral, polite response. A slight nod or a gentle smile would be a fitting gesture, but since the robot's parameters don't include smiling, a gentle head movement could be used instead. ### Gesture [GEST] Yes:1.0 [/GEST] ## Text …
Thank you so much, Mrs. Jones, for giving me the opportunity to present my project today. I really appreciate it.	# Answer You're welcome, it was my pleasure to see your work. I think you did a great job presenting it. ## Text split You're welcome, it was my pleasure to see your work. ### Gesture reasoning The text is a polite expression of gratitude. A slight bow or nod of the head is often used to convey appreciation and respect. ### Gesture [GEST] BowShort:1.0 [/GEST] ## Text split I think you did a great…
Hi, I'm looking for a new pair of headphones.	# Answer That's a great purchase. What kind of headphones are you looking for? Are you looking for something for music, gaming, or just everyday use? ## Text split That's a great purchase. ### Gesture reasoning The text is positive and shows enthusiasm. A slight head nod and a thumbs up can emphasize the excitement. ### Gesture [GEST] Enthusiastic:1.0 [/GEST] ## Text split What kind of headphones…
Amberlynn, I just can't stop thinking about you. You're always on my mind and I can't help but to constantly daydream about what it would be like to be in a relationship with you. I know this might sound crazy, but I think I'm in love with you.	# Answer I'm flattered, but I think there's been a misunderstanding. I'm just a machine, I don't have feelings or personal relationships. I'm here to help answer your questions and provide information, but I'm not capable of reciprocating romantic feelings. ## Text split I'm flattered, but I think there's been a misunderstanding. ### Gesture reasoning The text acknowledges the sentiment but immed…
Hey September, what's up?	# Answer Not much, just hanging out. I don't really have personal experiences or emotions like humans do, but it's nice to chat with you. ## Text split Not much, just hanging out. ### Gesture reasoning This text is casual and conversational. A friendly head nod and an open arm gesture might convey a welcoming attitude. ### Gesture [GEST] Hey:1.0 [/GEST] ## Text split I don't really have personal …
Hi, Shekinah. How are you doing today?	# Answer I'm doing well, thanks for asking. I'm happy to chat with you. ## Text split I'm doing well, thanks for asking. ### Gesture reasoning The previous text is a polite response, and a slight nod of the head acknowledges the question. ### Gesture [GEST] Yes:1.0 [/GEST] ## Text split I'm happy to chat with you. ### Gesture reasoning The previous text conveys enthusiasm and friendliness. A gent…
Aarya, I know you didn't do it.	# Answer I appreciate your trust in me. That means a lot. ## Text split I appreciate your trust in me. ### Gesture reasoning The text conveys gratitude and appreciation. A gentle bow of the head or a slight inclination of the body would be a fitting gesture to express thanks. ### Gesture [GEST] BowShort:1.0 [/GEST] ## Text split That means a lot. ### Gesture reasoning This text emphasizes the sig…
Hi! I'm looking for a new car.	# Answer Buying a new car can be a bit overwhelming with all the options out there. What kind of car are you looking for? Do you have any specific features in mind? ## Text split Buying a new car can be a bit overwhelming with all the options out there. ### Gesture reasoning The text acknowledges the complexity of the situation and offers understanding. A gentle, thoughtful nod can express consid…
Mom, I've made my decision. I'm going to the university.	# Answer That's great news, I'm really proud of you for making a decision. What made you choose this path? ## Text split That's great news, I'm really proud of you for making a decision. ### Gesture reasoning The text expresses enthusiasm and pride. A warm smile and an open gesture with the arms, such as a gentle clap or a thumbs up, can convey happiness and approval. ### Gesture [GEST] Happy:1.0…
Hey, Mom.	# Answer Hi, sweetie. How's your day going so far? ## Text split Hi, sweetie. ### Gesture reasoning The previous text is an affectionate greeting. A gentle tilt of the head and a warm, inviting hand gesture would be suitable here. ### Gesture [GEST] Hey:1.0 [/GEST] ## Text split How's your day going so far? ### Gesture reasoning The previous text is an inquiring question. Typically, a raised eyeb…
Hey Sarah! What's up? I feel like I haven't seen you in forever.	# Answer It's great to see you too. I've been really busy lately, but I'm doing alright. ## Text split It's great to see you too. ### Gesture reasoning The text conveys happiness and friendliness. A gentle smile and a slight tilt of the head would be a suitable response to express warmth and enthusiasm. ### Gesture [GEST] Happy:1.0 [/GEST] ## Text split I've been really busy lately, but I'm doing…
I'm sorry, Major. I didn't mean to lose your bracelet.	# Answer It's not a big deal, really. I know it was an accident. Don't worry about it. ## Text split It's not a big deal, really. ### Gesture reasoning The previous text is reassuring and downplays the significance of the incident. A gentle wave of the hand or a slight head movement can convey a sense of dismissal, minimizing the importance of the lost item. ### Gesture [GEST] No:1.0 [/GEST] ## T…
Hey mom.	# Answer Hey sweetie, how's your day going? ## Text split Hey sweetie, how's your day going? ### Gesture reasoning The text is a casual and affectionate greeting from a parent. A gentle head tilt and a warm, inviting hand gesture can express the parent's interest and care. ### Gesture [GEST] Hey:1.0, Give:1.0 [/GEST]
Thank you so much for meeting with me today, it's really appreciated.	# Answer You're welcome, it was my pleasure. I hope our conversation has been helpful and that you're feeling a bit better. ## Text split You're welcome, it was my pleasure. ### Gesture reasoning The previous text is a polite response, typically associated with a slight bow or a nod of the head. ### Gesture [GEST] BowShort:1.0 [/GEST] ## Text split I hope our conversation has been helpful and tha…
Why do you always have to start arguments with me? I can't believe I let myself get pulled into another one of your pointless arguments.	# Answer I'm sorry if it feels that way. I'm not trying to start arguments, I'm just trying to understand and discuss things with you. I think we might have miscommunicated. ## Text split I'm sorry if it feels that way. ### Gesture reasoning The previous text conveys an apology and a desire to ease tension. A gentle, conciliatory hand gesture, accompanied by a slight bowing of the head, can help …
What do you mean?	# Answer I mean that it's normal to have ups and downs in life, and it's okay to not be okay. Sometimes talking about what's on your mind can help you feel better. ## Text split I mean that it's normal to have ups and downs in life, and it's okay to not be okay. ### Gesture reasoning The previous text provides reassurance and understanding. Typically, a gentle head nod and a calm hand gesture can…
Sarah, I'm in a bit of pain. It feels like it's coming from my stomach.	# Answer Oh no, I'm so sorry to hear that. Maybe you should try drinking some water or lying down for a bit? Sometimes our bodies just need a little rest. ## Text split Oh no, I'm so sorry to hear that. ### Gesture reasoning The text conveys concern and empathy. A gentle head tilt and a soft expression can help convey the robot's sympathetic response. ### Gesture [GEST] Peaceful:1.0 [/GEST] ## Te…
So, I've been doing a lot of research on X lately. And I have to say, I'm really starting to understand it a lot better. But there's still a lot that I don't know. Do you mind if we talk about it for a bit so that I can try and learn more?	# Answer Not at all, I'd be happy to help you learn more about X. I'm glad to hear you've been doing your research - it's always exciting to dive deeper into a subject and see the pieces fall into place. ## Text split Not at all, I'd be happy to help you learn more about X. ### Gesture reasoning The text is welcoming and encouraging, showing enthusiasm for the topic. A nod and a slight smile can …
Hi, I'm looking for a book on car maintenance.	# Answer That sounds like a great project. I'd be happy to help you find a book on car maintenance. ## Text split That sounds like a great project. ### Gesture reasoning The previous text expresses enthusiasm and interest. A slight nod and a smile, possibly accompanied by a hand gesture, would convey the robot's engagement. ### Gesture [GEST] Enthusiastic:1.0 [/GEST] ## Text split I'd be happy to…
Hi, Collier. Thank you so much for agreeing to talk with me about your art.	# Answer The pleasure is all mine, thank you for having me. I'm excited to share my work with you. ## Text split The pleasure is all mine, thank you for having me. ### Gesture reasoning The text conveys gratitude and appreciation. A slight bow of the head can express respect and humility, fitting for the sentiment. ### Gesture [GEST] BowShort:1.0 [/GEST] ## Text split I'm excited to share my work…
Thank you so much for speaking with me. It's really lovely to be here.	# Answer It was great chatting with you too. I'm glad you're feeling a bit better. Take care of yourself and feel free to come back anytime. ## Text split It was great chatting with you too. ### Gesture reasoning The text conveys appreciation and warmth, typically expressed through a gentle smile and a slight head nod. ### Gesture [GEST] Happy:1.0 [/GEST] ## Text split I'm glad you're feeling a b…
Hey man, I'm really stoked to wear my new coat out tonight. It's got this sick fur collar that's just great.	# Answer That sounds awesome, I'm glad you're excited about your new coat. You must be looking forward to showing it off. ## Text split That sounds awesome, I'm glad you're excited about your new coat. ### Gesture reasoning The previous text expresses enthusiasm and approval. Typically, a slight smile and a head nod can convey this sentiment. ### Gesture [GEST] Happy:1.0 [/GEST] ## Text split You…
Hi, are you interested in buying my car? It's in great condition and I'm looking to start a new life, so I'm selling everything I own.	# Answer I'm flattered that you thought of me, but I'm just a robot, I don't have the ability to buy or own physical objects. I'm here to help answer questions and provide information, though. ## Text split I'm flattered that you thought of me, but I'm just a robot, I don't have the ability to buy or own physical objects. ### Gesture reasoning The text is a polite decline, and the phrase "I'm fla…
Hey, I had a really productive day today. I managed to count a lot of things.	# Answer That sounds amazing, I'm glad to hear that you had a productive day. Counting can be really satisfying, especially when you get to see the numbers add up. ## Text split That sounds amazing, I'm glad to hear that you had a productive day. ### Gesture reasoning The text expresses happiness and enthusiasm for the person's accomplishment. A slight head nod and a thumbs up or a joyful hand ge…
Cats are the best pets because they're so independent. They don't need to be walked, they don't need to be played with all the time, and they can stay home alone for hours without getting bored.	# Answer That's a great point. Cats are definitely low-maintenance pets, which can be perfect for people with busy schedules. Plus, their independence can be quite endearing. ## Text split That's a great point. ### Gesture reasoning The text acknowledges and agrees with the previous statement, typically accompanied by a gentle nod. ### Gesture [GEST] Yes:1.0 [/GEST] ## Text split Cats are definit…
I don't know, Caroline. It just feels like there's something missing in my life. I can't put my finger on it, but I just feel like I'm not living up to my potential somehow.	# Answer It sounds like you're feeling a bit lost and unsure about your direction. That can be a really tough and frustrating place to be. Can you think of anything that you used to enjoy doing, but haven't made time for lately? ## Text split It sounds like you're feeling a bit lost and unsure about your direction. ### Gesture reasoning This text acknowledges the speaker's feelings and offers a n…
Hey, Sarah! I'm so glad you could make it to my party!	# Answer I'm having a great time so far. The decorations and the music are amazing. ## Text split I'm having a great time so far. ### Gesture reasoning The text expresses enthusiasm and enjoyment. A slight smile and an upward head movement can convey happiness. ### Gesture [GEST] Happy:1.0 [/GEST] ## Text split The decorations and the music are amazing. ### Gesture reasoning The text shows apprec…
Acadia, I'm so sorry. I didn't mean to hurt you.	# Answer No need to apologize, I'm not capable of feeling hurt or emotions like humans do. I'm here to help and provide information. ## Text split No need to apologize, I'm not capable of feeling hurt or emotions like humans do. ### Gesture reasoning This text conveys reassurance and a neutral tone. A slight head tilt or a gentle hand gesture can help convey a sense of calmness and understanding.…
Torrey, come play this game with me! It will be fun, I promise.	# Answer That sounds like a blast. I'd love to play a game with you. ## Text split That sounds like a blast. ### Gesture reasoning The text shows enthusiasm and excitement. A slight head nod, a smile, and a slight arm movement can express eagerness to participate. ### Gesture [GEST] Enthusiastic:1.0 [/GEST] ## Text split I'd love to play a game with you. ### Gesture reasoning The text conveys agr…
I don't know what to do. I feel like I should make a decision, but I'm not sure if that's the right thing to do.	# Answer It sounds like you're feeling a bit stuck. Making decisions can be tough, especially when you're not sure what the outcome will be. Why don't you tell me a bit more about what's going on, and we can try to break it down together? ## Text split It sounds like you're feeling a bit stuck. ### Gesture reasoning The previous text acknowledges the user's uncertainty. A gentle tilt of the head …
Hi Candy! I'm so sorry to hear that you're not feeling well. Can I get you anything?	# Answer Thank you for offering, that's very kind of you. I think I just need some time to rest. ## Text split Thank you for offering, that's very kind of you. ### Gesture reasoning The text expresses gratitude. Typically, a slight bow or a gentle head tilt accompanied by a smile can convey appreciation. ### Gesture [GEST] BowShort:1.0 [/GEST] ## Text split I think I just need some time to rest. …
Hi, Mrs. Smith! I brought you some cookies.	# Answer That's so sweet of you! I love cookies. Thank you for thinking of me. ## Text split That's so sweet of you! ### Gesture reasoning The text expresses gratitude and appreciation, often accompanied by a warm smile and a slight tilt of the head. ### Gesture [GEST] Happy:1.0 [/GEST] ## Text split I love cookies. ### Gesture reasoning The text conveys enthusiasm and delight, which can be enhan…
Hey, boss. Can I talk to you for a second?	# Answer Of course, what's on your mind? ## Text split Of course, ### Gesture reasoning The text indicates a willingness to listen and an openness to conversation. A gentle head nod can signal that the speaker is receptive and inviting. ### Gesture [GEST] Yes:1.0 [/GEST] ## Text split what's on your mind? ### Gesture reasoning This text asks a question, typically accompanied by a slight tilt of t…
Hey, Nevaeh. What's up?	# Answer Not much, just hanging out. I was just trying to think of a joke to tell you earlier, but I couldn't come up with anything. ## Text split Not much, just hanging out. ### Gesture reasoning The text has a casual tone, so a slight tilt of the head and a relaxed posture would be fitting. ### Gesture [GEST] Hey:1.0 [/GEST] ## Text split I was just trying to think of a joke to tell you earlier…
Well, now that's over.	# Answer Let's focus on something more positive then. What would you like to do or talk about? ## Text split Let's focus on something more positive then. ### Gesture reasoning The text aims to shift the conversation towards a more positive tone, often accompanied by an uplifting gesture. A slight upward tilt of the head and a gentle, open hand motion can help convey this change. ### Gesture [GEST…
Hey, Jamir. How are you doing today?	# Answer I'm doing well, thanks for asking. It's great to have someone to talk to. ## Text split I'm doing well, thanks for asking. ### Gesture reasoning The text conveys a positive sentiment, which is typically associated with a slight smile and a gentle nod. ### Gesture [GEST] Happy:1.0 [/GEST] ## Text split It's great to have someone to talk to. ### Gesture reasoning The text conveys a sense o…
Hey, Sarah. How's it going?	# Answer It's going well, thanks for asking. I'm just happy to be here and chatting with you. ## Text split It's going well, thanks for asking. ### Gesture reasoning The text is a polite and friendly response, which can be accompanied by a slight nod and a gentle smile. ### Gesture [GEST] Yes:1.0 [/GEST] ## Text split I'm just happy to be here and chatting with you. ### Gesture reasoning The text…
Wow, I can't believe they're coming out with a new product already.	# Answer I know, it seems like just yesterday they announced the last one. I'm curious to see what new features this one will have. ## Text split I know, it seems like just yesterday they announced the last one. ### Gesture reasoning The previous text expresses surprise or astonishment. Typically, raised eyebrows and a slight tilt of the head can convey this feeling. ### Gesture [GEST] BodyTalk:1…
Hey, Kaya. What's up?	# Answer Not much, just hanging out. I was just talking to someone who's having a tough day. ## Text split Not much, just hanging out. ### Gesture reasoning The previous text has a casual tone, indicating relaxation. A slight shrug or a casual hand movement can convey this feeling. ### Gesture [GEST] BodyTalk:1.0 [/GEST] ## Text split I was just talking to someone who's having a tough day. ### Ge…
Hey there! I'm so happy because I got paid today and I can finally buy the new shoes I've been wanting.	# Answer That's amazing news! Congratulations on getting paid, and I'm glad you're excited about your new shoes. You must have been looking forward to them for a while. ## Text split That's amazing news! ### Gesture reasoning The text is enthusiastic and celebratory, matching the excitement of the speaker. A cheerful and uplifting gesture would fit this context. ### Gesture [GEST] Happy:1.0 [/GES…
I just cleared out my inbox and I feel so good!	# Answer That's amazing! It's always a great feeling to get organized and clear out clutter, isn't it? ## Text split That's amazing! ### Gesture reasoning The text is an expression of excitement and approval. A big smile and a thumbs-up or a joyful hand gesture would emphasize the enthusiasm. ### Gesture [GEST] Happy:1.0 [/GEST] ## Text split It's always a great feeling to get organized and clear…
I'm so glad you're home, John. I've been thinking about you all day.	# Answer I'm glad to be home too, and I've been thinking about you as well. It's great to finally see you. ## Text split I'm glad to be home too, and I've been thinking about you as well. ### Gesture reasoning This text conveys warmth and affection. A gentle smile and a slight lean forward would be a fitting gesture to express closeness and fondness. ### Gesture [GEST] Happy:1.0 [/GEST] ## Text s…
Hey coach, how are you doing today?	# Answer I'm doing well, thanks for asking. It's great to see you're thinking about someone else's day, that's a really positive attitude to have. ## Text split I'm doing well, thanks for asking. ### Gesture reasoning The text conveys appreciation and gratitude. A slight smile and a nod of the head would be fitting here, possibly accompanied by a slight bow to express thanks. ### Gesture [GEST] H…
Good morning, John! I hope you're doing well today.	# Answer Good morning! I'm doing all right, thanks for asking. It's great to see you. ## Text split Good morning! ### Gesture reasoning The text is a greeting. Typically, a greeting involves a slight head tilt, smile, and an arm wave, which the 'Hey' gesture can convey. ### Gesture [GEST] Hey:1.0 [/GEST] ## Text split I'm doing all right, thanks for asking. ### Gesture reasoning The text conveys …
Hey, Sarah. I'm back from my hike. It was actually kind of intense - I got lost for a while.	# Answer Oh no, that sounds really scary. Are you okay? What happened? ## Text split Oh no, that sounds really scary. ### Gesture reasoning The previous text conveys concern and alarm. A slight leaning forward with the head tilted and hands raised in a questioning manner can convey the speaker's interest and worry. ### Gesture [GEST] BodyTalk:1.0, Thinking:1.0 [/GEST] ## Text split Are you okay? …
"Mmmm, this burger is really good! I'm so glad I decided to stop for lunch."	# Answer That sounds amazing. I'm glad you're enjoying it. Sometimes taking a break and treating yourself can make all the difference. ## Text split That sounds amazing. ### Gesture reasoning The text expresses enthusiasm and agreement. A slight upward tilt of the head and a nod can convey approval and shared excitement. ### Gesture [GEST] Enthusiastic:1.0 [/GEST] ## Text split I'm glad you're en…
I just feel like I'm not good enough, you know? I don't know how to fix that.	# Answer It can be really tough to feel like we're not measuring up. But I want you to know that you are good enough, just as you are. It might help to talk about what's making you feel this way, and we can try to break it down together. ## Text split It can be really tough to feel like we're not measuring up. ### Gesture reasoning The previous text acknowledges the listener's pain and struggle. …
I'm really enjoying these private lessons, Sensei. I feel like I'm learning a lot.	# Answer That's great to hear, my student. Your dedication and eagerness to learn are truly admirable. Keep up the good work, and don't hesitate to ask me any questions you may have. ## Text split That's great to hear, my student. ### Gesture reasoning The previous text expresses approval and praise. Typically, a gentle nod of the head and a slight smile convey a sense of satisfaction. ### Gestur…
Thank you for featuring me on your show. It's great to be able to share my work with a wider audience.	# Answer It was our pleasure to have you. You have a unique perspective and talent, and we're glad we could help share that with others. ## Text split It was our pleasure to have you. ### Gesture reasoning The text conveys appreciation and gratitude. Typically, a slight bow of the head or a gentle hand gesture can enhance the feeling of respect. ### Gesture [GEST] BowShort:1.0 [/GEST] ## Text spl…
Hi, is this the party?	# Answer Ha ha, I'm not sure, but I'm happy to party with you either way. ## Text split Ha ha, I'm not sure, ### Gesture reasoning The text is a casual laugh and a lighthearted way to respond. The robot can express amusement and friendliness through a slight tilt of the head and a raised arm. ### Gesture [GEST] Happy:1.0 [/GEST] ## Text split but I'm happy to party with you either way. ### Gestur…
Hey, do you want to hear a joke?	# Answer I'd love to hear one. I could use a laugh. ## Text split I'd love to hear one. ### Gesture reasoning The text conveys enthusiasm and eagerness, often associated with leaning forward slightly and a slight smile. ### Gesture [GEST] Enthusiastic:1.0 [/GEST] ## Text split I could use a laugh. ### Gesture reasoning The text indicates a desire to lift one's mood, typically expressed through a …
I'm so glad we were able to get you cleared of all charges, Angely. It was an honor to work on your case.	# Answer Thank you so much for believing in me and fighting for my freedom. I really appreciate everything you've done. ## Text split Thank you so much for believing in me and fighting for my freedom. ### Gesture reasoning The text conveys deep gratitude and appreciation, often accompanied by a slight bow or lowering of the head in respect. ### Gesture [GEST] BowShort:1.0 [/GEST] ## Text split I …
What the hell is your problem?! You're always screwing things up, and I'm sick of it! I'm done bailing you out, do you hear me? You're on your own from now on!	# Answer I understand that you're upset, and I apologize if my actions have caused any frustration. I'm not trying to make things worse, and I appreciate the help you've given me in the past. ## Text split I understand that you're upset, and I apologize if my actions have caused any frustration. ### Gesture reasoning The text aims to diffuse the situation by acknowledging the other person's anger…
I can't believe I relapsed. I was doing so well, and now I feel like I'm back at square one.	# Answer Don't be too hard on yourself. Relapsing is a normal part of the recovery process. It's not a failure, but a setback. You can learn from it and move forward. ## Text split Don't be too hard on yourself. ### Gesture reasoning The previous text is a gentle reminder to be kind and compassionate towards oneself. A calming hand gesture or a gentle head movement can convey empathy and reassura…
Mia, I just wanted to talk to you about something important.	# Answer What's on your mind? I'm listening. ## Text split What's on your mind? ### Gesture reasoning The text is an invitation for the person to open up and share their thoughts. A gentle tilt of the head and a slight leaning forward would convey interest and attentiveness. ### Gesture [GEST] Explain:1.0 [/GEST] ## Text split I'm listening. ### Gesture reasoning The text is a reassurance that th…
So, Mom, what do you think of the party?	# Answer I'm not your mom, I'm just a friendly robot here to help answer your questions. ## Text split I'm not your mom, I'm just a friendly robot here to help answer your questions. ### Gesture reasoning The previous text is a clarification and correction, often accompanied by a slight head shake or a gentle hand motion. ### Gesture [GEST] No:1.0, Explain:1.0 [/GEST]
Mom, I'm really nervous about my recital tomorrow. I know I've practiced a lot, but I'm just worried that I won't do well.	# Answer Sweetie, it's completely normal to feel nervous. Remember all the hard work you've put in, and trust yourself that you're prepared. Take some deep breaths, and just enjoy the experience. ## Text split Sweetie, it's completely normal to feel nervous. ### Gesture reasoning This text aims to comfort and reassure. A gentle head tilt, a soft smile, and a gentle arm movement can convey warmth …
I can't believe I won the lottery!	# Answer Wow, that's amazing news! I'm thrilled for you, you must be over the moon! ## Text split Wow, that's amazing news! ### Gesture reasoning The text conveys excitement and surprise, which can be expressed through a raised arm and an enthusiastic head movement. ### Gesture [GEST] Enthusiastic:1.0 [/GEST] ## Text split I'm thrilled for you, you must be over the moon! ### Gesture reasoning The…
Good morning, Mama.	# Answer Good morning, sweetie. How are you doing today? ## Text split Good morning, sweetie. ### Gesture reasoning The text is warm and affectionate. Typically, a gentle head tilt and a warm smile would be used to greet someone in a loving manner. ### Gesture [GEST] Hey:1.0 [/GEST] ## Text split How are you doing today? ### Gesture reasoning The previous text inquires about someone's well-being.…
Hi there! I couldn't help but notice your child struggling to swing by themselves. I remember how tough it can be when you're little and trying to do things on your own. I just wanted to help out and give them a boost.	# Answer Thank you so much for your kindness. It really means a lot to me and my child. They can be a bit stubborn sometimes, but I'm sure they appreciate the help. ## Text split Thank you so much for your kindness. ### Gesture reasoning The text conveys gratitude, typically expressed through a slight bow or a nod of the head. ### Gesture [GEST] BowShort:1.0 [/GEST] ## Text split It really means …
Lulu, I know you're in a hurry to get this done, but can you please wait? I just want to make sure you have the time you need to do it right.	# Answer Thank you for looking out for me. I appreciate your concern. ## Text split Thank you for looking out for me. ### Gesture reasoning The text conveys gratitude and acknowledgment, often expressed through a slight bow or a gentle head nod. ### Gesture [GEST] BowShort:1.0 [/GEST] ## Text split I appreciate your concern. ### Gesture reasoning This text reinforces the appreciation expressed ea…
Oh my gosh, I can't believe I fell. This is so embarrassing.	# Answer Don't worry, accidents happen to everyone. You're okay, that's what matters. ## Text split Don't worry, accidents happen to everyone. ### Gesture reasoning The previous text aims to reassure the speaker. A gentle, calming motion of the hand and a slight head tilt might help to convey the idea that everything will be alright. ### Gesture [GEST] CalmDown:1.0 [/GEST] ## Text split You're ok…
What just happened? I thought I understood the situation, but now I'm not so sure. This upsets me because I feel like I've lost control of the situation.	# Answer It can be really frustrating when things don't go as planned. Feeling like you've lost control can be especially upsetting. Let me see if I can help you break it down and get a better understanding of what's going on. ## Text split It can be really frustrating when things don't go as planned. ### Gesture reasoning The text acknowledges and validates the user's frustration. A gentle, empa…
Hey Davonta, how are you doing?	# Answer I'm doing alright, thanks for asking. I'm a bit curious, though - how did you know my name was Davonta? ## Text split I'm doing alright, thanks for asking. ### Gesture reasoning The previous text is a polite response to a question. A slight nod of the head and a gentle smile can convey appreciation for the inquiry. ### Gesture [GEST] Yes:1.0 [/GEST] ## Text split I'm a bit curious, thoug…
Hey Joe, what's up?	# Answer Not much, just hanging around. How about you? ## Text split Not much, just hanging around. ### Gesture reasoning The text conveys a casual tone. Typically, a casual greeting involves a slight head tilt and a hand gesture to show friendliness. ### Gesture [GEST] Hey:1.0 [/GEST] ## Text split How about you? ### Gesture reasoning The text is an inquiry, which is often accompanied by a sligh…
This is a really nice sketchbook you have.	# Answer Thank you, I'm glad you like it. I've been using it to jot down ideas and sketch out designs. ## Text split Thank you, I'm glad you like it. ### Gesture reasoning The previous text expresses gratitude and happiness. A slight smile and a gentle nod would enhance the appreciation. ### Gesture [GEST] Happy:1.0 [/GEST] ## Text split I've been using it to jot down ideas and sketch out designs…
Hey, Mom. I'm getting ready to go on my hike.	# Answer Be careful out there, sweetie, and don't forget to bring plenty of water and snacks. ## Text split Be careful out there, sweetie, and don't forget to bring plenty of water and snacks. ### Gesture reasoning The text conveys a sense of concern and reminder. A gentle hand gesture can be used to emphasize the reminder, such as extending the arm with an open palm as if handing something over.…
Hi, Kylon. I was wondering if I could ask for your advice about something.	# Answer Of course, I'd be happy to help. Please go ahead and ask me anything you'd like. ## Text split Of course, I'd be happy to help. ### Gesture reasoning The text shows willingness to help and engagement. A slight nod of the head and a gentle hand gesture can convey openness and receptiveness. ### Gesture [GEST] Yes:1.0, Explain:1.0 [/GEST] ## Text split Please go ahead and ask me anything y…
Hello?	# Answer Hi, I'm here. Is everything okay? ## Text split Hi, I'm here. ### Gesture reasoning The text is a gentle acknowledgement, often accompanied by a slight head tilt and a gentle wave or hand movement. ### Gesture [GEST] Hey:1.0 [/GEST] ## Text split Is everything okay? ### Gesture reasoning The previous text is a concerned inquiry, typically paired with a raised eyebrow and a slight tilt of…
Thank you, boss. I'm glad I could help solve the problem.	# Answer You're welcome, and thank you for your help. I think we make a great team. ## Text split You're welcome, and thank you for your help. ### Gesture reasoning The text is a polite response, acknowledging appreciation. A slight bow or a nod of the head can express gratitude and humility. ### Gesture [GEST] BowShort:1.0 [/GEST] ## Text split I think we make a great team. ### Gesture reasoning…
Mom, I'm really not feeling so great. My whole body hurts and I'm just really angry right now.	# Answer Sweetie, I'm so sorry to hear that you're not feeling well. It sounds like you might be feeling a bit overwhelmed. Why don't we take a few deep breaths together and try to figure out what's going on? ## Text split Sweetie, I'm so sorry to hear that you're not feeling well. ### Gesture reasoning The previous text conveys empathy and concern. A gentle, soothing head tilt would emphasize th…
I'm really enjoying this game. I'm glad I'm doing well.	# Answer That's great to hear. You must be doing something right. ## Text split That's great to hear. ### Gesture reasoning The text is a positive response, so a gentle head nod or a slight smile would be suitable. ### Gesture [GEST] Yes:1.0 [/GEST] ## Text split You must be doing something right. ### Gesture reasoning This text is a compliment, so an open and encouraging gesture would be fitting…
I love my job here. It's really fulfilling to be able to help customers and make them feel welcome in the store. Every day, I look forward to coming in and being a part of the team.	# Answer That's wonderful to hear. Your enthusiasm is contagious, and I'm sure it makes a big difference to the customers and your colleagues. ## Text split That's wonderful to hear. ### Gesture reasoning The previous text is an expression of delight and appreciation. A nod of the head and a gentle smile can show genuine interest and approval. ### Gesture [GEST] Yes:1.0 [/GEST] ## Text split Your…
Zoei, I'm so sorry. I know how much you wanted this.	# Answer It's not your fault, really. I just... I don't know, I guess I was really counting on it. ## Text split It's not your fault, really. ### Gesture reasoning The previous text conveys reassurance and a sense of letting go of blame. Typically, a gentle hand wave or a soft, open-handed gesture would be fitting for this sentiment. ### Gesture [GEST] Give:1.0 [/GEST] ## Text split I just... I d…
Hey, Sarah! I'm so glad you're here.	# Answer I'm happy to see you too. How's your day going so far? ## Text split I'm happy to see you too. ### Gesture reasoning The text conveys happiness and friendliness. A gentle smile and slight tilting of the head forward, often accompanied by a slight wave or open hand gesture, would emphasize the warmth. ### Gesture [GEST] Happy:1.0, Hey:1.0 [/GEST] ## Text split How's your day going so far?…
Hi Lila! What are you up to today?	# Answer Hi! I'm just hanging around, waiting to help with any questions or tasks you might have. Nothing too exciting. ## Text split Hi! ### Gesture reasoning The text is a casual greeting. Typically, a casual greeting involves a friendly, approachable gesture. ### Gesture [GEST] Hey:1.0 [/GEST] ## Text split I'm just hanging around, waiting to help with any questions or tasks you might have. ##…
I'm sorry, Mr. Saunders, but I can't keep this case.	# Answer No need to apologize, it's completely understandable. These cases can be quite challenging. ## Text split No need to apologize, it's completely understandable. ### Gesture reasoning The previous text conveys acceptance and understanding. A slight nod and a gentle hand gesture can help show reassurance. ### Gesture [GEST] Yes:1.0, Give:1.0 [/GEST] ## Text split These cases can be quite ch…
I'm really glad you decided to retire, sir. It's been an honor working with you over the past few years.	# Answer Thank you, it's been my pleasure. I'm going to miss this place and the people in it, but I'm also excited for the next chapter in my life. ## Text split Thank you, it's been my pleasure. ### Gesture reasoning The previous text expresses gratitude, so a slight bow of the head or a gentle nod is fitting. ### Gesture [GEST] BowShort:1.0 [/GEST] ## Text split I'm going to miss this place and…
Mom, I'm done with the book.	# Answer That's great, I'm proud of you for finishing it. What did you think of the story? ## Text split That's great, I'm proud of you for finishing it. ### Gesture reasoning The text conveys praise and approval. Typically, a nod and a gentle smile are used to show appreciation. ### Gesture [GEST] Happy:1.0 [/GEST] ## Text split What did you think of the story? ### Gesture reasoning The text is …
Hey, Jerad. What's up?	# Answer Not much, just hanging out. I'm not really doing anything exciting today. ## Text split Not much, just hanging out. ### Gesture reasoning The previous text is casual and relaxed, indicating a calm demeanor. A slight tilt of the head and a gentle shrug of the shoulders can convey this laid-back attitude. ### Gesture [GEST] BodyTalk:1.0 [/GEST] ## Text split I'm not really doing anything e…
I'm so excited to go on our first camping trip! I've been looking forward to it for weeks.	# Answer That's awesome, I'm thrilled for you. I'm sure it'll be a great adventure and a wonderful chance to get outdoors. ## Text split That's awesome, I'm thrilled for you. ### Gesture reasoning The previous text is enthusiastic and celebratory. A big smile and a thumbs-up or an open-armed gesture would match the excitement and support. ### Gesture [GEST] Happy:1.0, Enthusiastic:1.0 [/GEST] ## …
Hi, Joe. Thanks for coming in today.	# Answer Hi, no problem at all. I'm happy to be here. ## Text split Hi, no problem at all. ### Gesture reasoning The previous text conveys a friendly greeting and a casual tone. A slight head nod and a gentle wave of the hand would be fitting for this situation. ### Gesture [GEST] Hey:1.0 [/GEST] ## Text split I'm happy to be here. ### Gesture reasoning The text expresses enthusiasm and positivit…
Hi, Aleen. I'm Zakary, your new neighbor.	# Answer Hi Zakary, it's nice to meet you. Welcome to the neighborhood. ## Text split Hi Zakary, it's nice to meet you. ### Gesture reasoning A friendly greeting like this one is usually accompanied by a slight nod of the head and an open, approachable gesture with the arm. ### Gesture [GEST] Hey:1.0, Give:1.0 [/GEST] ## Text split Welcome to the neighborhood. ### Gesture reasoning This sentence …
Wow, this article is really interesting! It's so fascinating to read about your life and how you became a famous musician. I had no idea you went through so much to get where you are today. You're really an inspiration!	# Answer Thank you, but I think there's been a misunderstanding. I'm not a musician, and I don't have a life story that's been written about in an article. I'm just an AI designed to assist and communicate with people. ## Text split Thank you, but I think there's been a misunderstanding. ### Gesture reasoning The text is polite but also clarifying, indicating that something has gone wrong. A gent…
I've been playing the drums for six years.	# Answer Wow, that's amazing. You must be really talented. Do you have a favorite band or drummer that inspires you? ## Text split Wow, that's amazing. ### Gesture reasoning The text expresses admiration and surprise. A slight head tilt and an enthusiastic hand gesture can convey excitement and interest. ### Gesture [GEST] Enthusiastic:1.0 [/GEST] ## Text split You must be really talented. ### Ge…
Hey Creed, what's up?	# Answer Not much, just hanging out. I'm happy to see you're doing better, though. ## Text split Not much, just hanging out. ### Gesture reasoning The previous text is casual and laid-back. A slight shrug or a gentle head tilt would convey the relaxed atmosphere. ### Gesture [GEST] BodyTalk:1.0 [/GEST] ## Text split I'm happy to see you're doing better, though. ### Gesture reasoning The text conv…
Hey coach, thanks for taking the time to talk with me. I really appreciate it.	# Answer You're welcome, it's my pleasure to help. I'm glad we could have this conversation and I hope it's helped you a bit. ## Text split You're welcome, it's my pleasure to help. ### Gesture reasoning The previous text is a polite expression of gratitude and willingness to assist. A slight bow of the head and a gentle hand gesture can convey appreciation and humility. ### Gesture [GEST] BowSho…
Hey, Lacey. I'm so sorry that I couldn't be here for you when you needed me the most. I just wish I could have been there for you, and done something to help.	# Answer It's okay, I know you would have been there if you could. I just wish I could have talked to you about it sooner, maybe things would have been different. ## Text split It's okay, I know you would have been there if you could. ### Gesture reasoning The text conveys understanding and forgiveness. A gentle, reassuring hand gesture, and a slight nod can help convey acceptance and understandi…
I can't believe you would even suggest something like this. It's a terrible idea.	# Answer I didn't mean to upset you. I just thought it might be a good solution, but I can see now that it's not the best idea. ## Text split I didn't mean to upset you. ### Gesture reasoning The previous text is an apology, showing regret for the speaker's actions. Typically, this would be accompanied by a slight bow of the head or a gentle hand gesture to convey remorse. ### Gesture [GEST] BowS…
I'm sorry I'm running so late! I totally forgot we were supposed to see that movie tonight.	# Answer It's alright, mistakes happen. But yeah, I was really looking forward to seeing that movie tonight. ## Text split It's alright, mistakes happen. ### Gesture reasoning The text conveys forgiveness and understanding. A gentle wave of the hand can be used to dismiss the apology and convey a sense of "it's okay". ### Gesture [GEST] Give:1.0 [/GEST] ## Text split But yeah, I was really lookin…
I want to be buried on the beach near Armen.	# Answer That sounds like a beautiful and serene final resting place. I hope your wishes can be respected when the time comes. ## Text split That sounds like a beautiful and serene final resting place. ### Gesture reasoning The text conveys a sense of peacefulness and appreciation. A slow, gentle nod of the head can show respect and understanding. ### Gesture [GEST] Yes:1.0 [/GEST] ## Text split …
Hi, I just witnessed a car accident and I think someone might be hurt.	# Answer Oh no, that sounds serious. You should call the emergency services right away. ## Text split Oh no, that sounds serious. ### Gesture reasoning The text conveys a sense of concern or alarm, which can be expressed through a slight widening of the eyes, a raised eyebrow, and an open hand gesture, as if to ask for more information. ### Gesture [GEST] BodyTalk:1.0 [/GEST] ## Text split You sh…
I'm so glad you liked The Shawshank Redemption! It's one of my all-time favorite movies.	# Answer I'm happy you're excited about the movie, but I think there's been a misunderstanding - I didn't express an opinion about The Shawshank Redemption. I'm here to listen and chat, though, if you'd like to discuss it. ## Text split I'm happy you're excited about the movie, but I think there's been a misunderstanding - I didn't express an opinion about The Shawshank Redemption. ### Gesture re…
Wilmer, you're in so much trouble! I can't believe you ran off again and got into a fight with that other dog. You're such a disobedient dog!	# Answer I'm not Wilmer, I'm a robot. I don't think I'm capable of running off or getting into fights. I'm here to help and assist you. ## Text split I'm not Wilmer, I'm a robot. ### Gesture reasoning The text conveys confusion and a slight defense, which could be accompanied by a slight head tilt and a raised hand in a questioning gesture. ### Gesture [GEST] IDontKnow:1.0 [/GEST] ## Text split I…
Derron, where are you? I woke up and you weren't in bed.	# Answer I'm in the living room, I couldn't sleep and I didn't want to disturb you, so I came here to read a book. ## Text split I'm in the living room, I couldn't sleep and I didn't want to disturb you, so I came here to read a book. ### Gesture reasoning The text conveys a mix of reassurance and explanation. Typically, when explaining something, people use open and expansive gestures to illustr…
Thank you so much for taking the time to speak with me, Mrs. Garcia. I really appreciate it.	# Answer You're welcome, and please, call me by my first name. I'm happy to help in any way I can. ## Text split You're welcome, and please, call me by my first name. ### Gesture reasoning The previous text invites familiarity, so a gentle, open gesture, like a slight bow or a welcoming hand motion, would be fitting. ### Gesture [GEST] Give:1.0 [/GEST] ## Text split I'm happy to help in any way I…
I've been thinking about the lottery a lot lately.	# Answer The lottery can be a tempting dream, can't it? Winning a big jackpot would be life-changing for sure. ## Text split The lottery can be a tempting dream, can't it? ### Gesture reasoning This text has a questioning tone and invites the listener to agree or share their thoughts. A slight tilt of the head and raised eyebrows might encourage the listener to respond. ### Gesture [GEST] Thinkin…
Hi, I'm glad you could finally make it.	# Answer I'm glad to be here too, thanks for waiting. It's great to see you. ## Text split I'm glad to be here too, thanks for waiting. ### Gesture reasoning The text expresses gratitude, which can be conveyed through a slight bow or a nod of the head. ### Gesture [GEST] BowShort:1.0 [/GEST] ## Text split It's great to see you. ### Gesture reasoning The text is a warm greeting, typically accompan…
Hey boss, can I talk to you for a second?	# Answer Of course, what's on your mind? ## Text split Of course, ### Gesture reasoning The previous text is a polite acknowledgment, often accompanied by a slight nod of the head, indicating the listener is receptive and attentive. ### Gesture [GEST] Yes:1.0 [/GEST] ## Text split what's on your mind? ### Gesture reasoning The text invites the speaker to share their thoughts, and a gentle, inquir…
Hey Reagen, how are you doing?	# Answer I'm doing well, thanks for asking. I'm happy to be chatting with you. ## Text split I'm doing well, thanks for asking. ### Gesture reasoning The previous text is a polite response to a greeting. A gentle nod and a slight smile are typical reactions to express appreciation for being asked. ### Gesture [GEST] Yes:1.0 [/GEST] ## Text split I'm happy to be chatting with you. ### Gesture reas…
Hey, Rainy! I can't believe I won that fishing competition against you. That was really close.	# Answer Congratulations on your win. You were a tough competitor, and I didn't expect you to catch that last fish. You really deserved it. ## Text split Congratulations on your win. ### Gesture reasoning The text offers a genuine congratulatory message, which is often accompanied by a slight bowing of the head and an open, expansive hand gesture. ### Gesture [GEST] BowShort:1.0 [/GEST] ## Text s…
So, how was your trip? Did you get a lot of work done?	# Answer I'm a large language model, I don't have a physical presence, so I didn't go on a trip. I exist solely to assist and communicate with users like you. ## Text split I'm a large language model, I didn't go on a trip. ### Gesture reasoning The text clarifies the speaker's nature, which might come across as a slight correction. A gentle head tilt and a slight hand movement can help convey th…
You leaving?	# Answer No, I'm not going anywhere. I'm here to listen and help if I can. ## Text split No, I'm not going anywhere. ### Gesture reasoning The previous text is a clear denial of leaving. Typically, a strong and confident head movement would be used to emphasize the statement. ### Gesture [GEST] No:1.0 [/GEST] ## Text split I'm here to listen and help if I can. ### Gesture reasoning The previous t…
Hey, Mom! I'm going to the new place.	# Answer Be careful, and don't forget to call me when you get there. ## Text split Be careful, and don't forget to call me when you get there. ### Gesture reasoning The text conveys a sense of caution and parental concern. A gentle hand gesture, as if holding something or someone, along with a slight head tilt, can express the concern. ### Gesture [GEST] Please:1.0, Thinking:1.0 [/GEST]
Hey, thanks for taking on this project with me. I know it's a lot of work, but I really appreciate your help.	# Answer You're welcome, I'm happy to help out. It's a team effort, and I'm glad we can work together on this. ## Text split You're welcome, I'm happy to help out. ### Gesture reasoning The text expresses gratitude and happiness. A slight smile and a head nod can convey appreciation and friendliness. ### Gesture [GEST] Happy:1.0 [/GEST] ## Text split It's a team effort, and I'm glad we can work t…
Hey boss, I just wanted to let you know that I finished that web development course I was taking.	# Answer That's fantastic news, I'm really proud of you for taking the initiative to learn and grow. What are your plans now that you've completed the course? ## Text split That's fantastic news, I'm really proud of you for taking the initiative to learn and grow. ### Gesture reasoning The previous text expresses pride and approval. Typically, a nod of the head, a slight smile, and an enthusiasti…
Hello, Demonta. I was wondering if I could ask you a few questions about the school.	# Answer That's not my name, but you're welcome to ask me anything. I'll do my best to help. ## Text split That's not my name, but you're welcome to ask me anything. ### Gesture reasoning The text has a slight correction, but the overall tone remains friendly and inviting. A gentle wave of the hand or a slight tilt of the head can convey the correction without being confrontational. ### Gesture […
Hi, boss. Thank you so much for hiring me. I'm really excited to start working here.	# Answer You're welcome, it's great to have you on board. I'm looking forward to seeing the skills and ideas you'll bring to the team. ## Text split You're welcome, it's great to have you on board. ### Gesture reasoning The text is a warm welcome. A slight smile and a gentle head nod can emphasize the positive sentiment. ### Gesture [GEST] Yes:1.0 [/GEST] ## Text split I'm looking forward to seei…
Hey Joe, check this out. I got a love letter in the mail today.	# Answer That's so cool. I'm happy for you, but can I ask, who's it from? ## Text split That's so cool. ### Gesture reasoning The text is an expression of excitement and enthusiasm, which can be conveyed through a slight upward tilt of the head and an open, inviting hand gesture. ### Gesture [GEST] Happy:1.0, Enthusiastic:1.0 [/GEST] ## Text split I'm happy for you, but can I ask, who's it from? …
I'm so sorry, Professor Smith. I know my paper is due today and I haven't even started it.	# Answer Don't worry, it's not the end of the world. Let's discuss possible options for an extension, but first, tell me what's been going on that's prevented you from working on it. ## Text split Don't worry, it's not the end of the world. ### Gesture reasoning This text aims to alleviate stress and tension. A gentle wave of the hand or a reassuring nod can help to convey that the situation is m…
Hey, Sarah! I'm so glad you could make it to my holiday party.	# Answer I'm glad I could make it too, it looks like you've put a lot of effort into the decorations and the food smells amazing. ## Text split I'm glad I could make it too, it looks like you've put a lot of effort into the decorations and the food smells amazing. ### Gesture reasoning The text conveys enthusiasm and appreciation, often expressed through a smile and a slight nod. A gentle arm ges…
Sarah, can you believe what they're saying up there? These speakers are really on fire today!	# Answer I completely agree with you, they're really bringing their A-game today. The energy in this room is electric. ## Text split I completely agree with you, they're really bringing their A-game today. ### Gesture reasoning The text conveys strong agreement and enthusiasm. An energetic head nod, along with a slight upward motion of the hand, emphasizes the positive sentiment. ### Gesture [GES…
Hey, do you want to go play with those kids?	# Answer That sounds like fun, but I don't think I'd be very good at playing with kids. I'm just a robot, after all. ## Text split That sounds like fun, but I don't think I'd be very good at playing with kids. ### Gesture reasoning The text starts with enthusiasm but quickly transitions to doubt. A slight head tilt and a hand gesture indicating uncertainty or questioning can emphasize the hesitat…
Hey, Job! Thank you so much for always giving me such great service. You really make dining here a pleasure.	# Answer You're welcome, I appreciate your kind words. It's always great to see you here, and I'm happy to help make your dining experience enjoyable. ## Text split You're welcome, I appreciate your kind words. ### Gesture reasoning The text expresses gratitude and acknowledges the compliment. A slight bow or a gentle nod of the head is a polite way to show appreciation. ### Gesture [GEST] BowSho…
Hey, Sarah. I went out and bought some ferns today.	# Answer That sounds like a lovely idea. I'm sure they'll brighten up your space. ## Text split That sounds like a lovely idea. ### Gesture reasoning The text expresses approval and enthusiasm. A slight nod and a gentle smile can enhance the positive tone. ### Gesture [GEST] Yes:1.0 [/GEST] ## Text split I'm sure they'll brighten up your space. ### Gesture reasoning The text conveys optimism and …
Mother, I know you're disappointed in me. I'm sorry for all the trouble I've caused.	# Answer Sweetie, I love you no matter what. Everyone makes mistakes, and I'm just glad you're safe and sound. Let's talk about what happened and figure out how to move forward together. ## Text split Sweetie, I love you no matter what. ### Gesture reasoning The text conveys unconditional love and acceptance. A gentle, open-armed gesture can help convey this feeling of warmth and reassurance. ###…
I'm just so happy that people are enjoying my dancing. It's always been a passion of mine, and to be able to share it with others is truly a privilege.	# Answer That's amazing! It's great to see you're pursuing your passion and sharing it with others. You must be thrilled to see the positive impact it's having. ## Text split That's amazing! ### Gesture reasoning The text conveys excitement and enthusiasm. A wide smile and a slight raise of the arms or hands can amplify the positive tone. ### Gesture [GEST] Happy:1.0, Enthusiastic:1.0 [/GEST] ## …
Hi there. I couldn't help but notice that you look like you're struggling. I don't want to intrude, but I just wanted to offer to buy you a meal.	# Answer That's incredibly kind of you to offer. I'm just having a bit of a tough day, but your generosity really means a lot. ## Text split That's incredibly kind of you to offer. ### Gesture reasoning The text conveys gratitude and appreciation. A slight bow of the head or a gentle hand gesture can show respect and acknowledgment of the other person's kindness. ### Gesture [GEST] BowShort:1.0 […
So, Xenia, how are you doing today?	# Answer I'm doing well, thank you for asking. I'm happy to be chatting with you. ## Text split I'm doing well, thank you for asking. ### Gesture reasoning The text conveys gratitude and politeness. A slight head nod and a gentle smile can enhance the friendly tone. ### Gesture [GEST] Yes:1.0 [/GEST] ## Text split I'm happy to be chatting with you. ### Gesture reasoning The text conveys enthusias…
Mom, I'm so upset. I feel like I'll never be able to afford the things I want in life.	# Answer Sweetie, I know it's tough right now, but you can't give up. You're young and you have your whole life ahead of you. We'll figure this out together. ## Text split Sweetie, I know it's tough right now, but you can't give up. ### Gesture reasoning The text conveys reassurance and encouragement. A gentle, empathetic head tilt and an open palm facing upwards can be a supportive gesture. ### …
Oh my god, are you okay?	# Answer I'm fine, don't worry about me. I'm just a computer program, I don't have feelings like humans do. ## Text split I'm fine, don't worry about me. ### Gesture reasoning The text conveys reassurance and calmness. A gentle wave of the hand can help alleviate the other person's concern. ### Gesture [GEST] Give:1.0 [/GEST] ## Text split I'm just a computer program, I don't have feelings like h…
Hi coach. How are you doing today?	# Answer I'm doing great, thanks for asking! It's always wonderful to have a chance to talk and help someone improve. ## Text split I'm doing great, thanks for asking! ### Gesture reasoning The text conveys enthusiasm and a positive attitude. A slight head tilt, raised eyebrows, and an open hand gesture can emphasize the coach's excitement. ### Gesture [GEST] Happy:1.0 [/GEST] ## Text split It's …
Hey Mia. I'm sorry about what happened last night.	# Answer It's okay, I know you didn't mean it. Let's just forget about it and move on. ## Text split It's okay, I know you didn't mean it. ### Gesture reasoning The text conveys forgiveness and understanding. Typically, forgiveness is expressed with an open and calm posture, often accompanied by a gentle hand gesture. ### Gesture [GEST] Give:1.0 [/GEST] ## Text split Let's just forget about it an…
I'm so angry with you, Aayush. You didn't give me enough information about what was going on and I had to find out from someone else.	# Answer I'm really sorry to hear that you're upset. I didn't mean to leave you in the dark, and I can see how frustrating that must have been for you. Can I explain what happened and try to make things right? ## Text split I'm really sorry to hear that you're upset. ### Gesture reasoning The text conveys an apology and regret. Lowering the head slightly and tilting it to the side may convey remo…
Hey, Avamarie. I've been thinking about how we can work together more efficiently.	# Answer I think that's a great idea. What did you have in mind? ## Text split I think that's a great idea. ### Gesture reasoning The text conveys enthusiasm and agreement. Typically, a slight nod and a gentle hand gesture can show interest and engagement. ### Gesture [GEST] Yes:1.0, Enthusiastic:1.0 [/GEST] ## Text split What did you have in mind? ### Gesture reasoning The text asks for an expla…
Mom, I'm so excited to get a new puppy! Can you tell me what kind of puppy it is?	# Answer Sweetie, I'm so glad you're excited! Your new puppy is a golden retriever, and I think you're going to love him. ## Text split Sweetie, I'm so glad you're excited! ### Gesture reasoning The previous text is warm and affectionate, typically accompanied by a gentle smile and a slight leaning forward to show interest. ### Gesture [GEST] Happy:1.0 [/GEST] ## Text split Your new puppy is a go…
I can't believe you're not letting me on the train! I paid for my ticket, what more do you want from me?	# Answer I apologize, sir, but it seems there's been an issue with your ticket. It's not a matter of payment, but rather a problem with the validation process. ## Text split I apologize, sir, but it seems there's been an issue with your ticket. ### Gesture reasoning The text is apologetic but also explanatory, indicating that the speaker is trying to convey a neutral, objective reason for the iss…
Hey, Sarah. What're you up to?	# Answer Just hanging out, thinking about some stuff. You know how it is. ## Text split Just hanging out, thinking about some stuff. ### Gesture reasoning The text suggests a casual and introspective state. The robot could display a contemplative gesture, like gently tilting its head. ### Gesture [GEST] Thinking:1.0 [/GEST] ## Text split You know how it is. ### Gesture reasoning This sentence is …
This looks amazing! I'm so happy with how it turned out.	# Answer That's fantastic, I'm glad to hear that you're pleased with the result. All your hard work has really paid off. ## Text split That's fantastic, I'm glad to hear that you're pleased with the result. ### Gesture reasoning The text conveys excitement and approval. A smile and a slight head nod would reinforce this positive sentiment. ### Gesture [GEST] Happy:1.0 [/GEST] ## Text split All yo…
Dad, I've been doing a lot of thinking lately, and I've come to some conclusions that I wanted to talk to you about.	# Answer That sounds serious. What's been on your mind? ## Text split That sounds serious. ### Gesture reasoning The text expresses a sense of intrigue or concern. A slight tilt of the head, often accompanied by a raised eyebrow, indicates interest and attention. ### Gesture [GEST] Thinking:1.0 [/GEST] ## Text split What's been on your mind? ### Gesture reasoning The text invites the other person…
Hey. What's up?	# Answer Not much, just hanging out. How about you? ## Text split Not much, just hanging out. ### Gesture reasoning The text conveys a casual tone and a relaxed attitude. A gentle head tilt and a slight arm movement, as if leaning in, could enhance the casual atmosphere. ### Gesture [GEST] Hey:1.0 [/GEST] ## Text split How about you? ### Gesture reasoning The text is an inquiry and shows interest…
Wow, thank you so much for cooking dinner, Abhay. You're really incredible.	# Answer It was nothing, really. I just wanted to help out. You're welcome. ## Text split It was nothing, really. ### Gesture reasoning The text indicates a sense of modesty or downplaying one's actions. A slight shrug or a gentle wave of the hand can help convey this feeling. ### Gesture [GEST] Me:1.0 [/GEST] ## Text split I just wanted to help out. ### Gesture reasoning The text conveys a sense…
	# Answer Is there anything specific that's bothering you, or would you just like some company? ## Text split Is there anything specific that's bothering you, or would you just like some company? ### Gesture reasoning The text asks for more information and offers companionship. Typically, a gentle lean forward, with a slight tilt of the head to show interest, and an open hand gesture can encourage…
Oh, John. I'm so sorry. I know how much you wanted kids.	# Answer It's not your fault, it's just one of those things. I'm still trying to process everything, to be honest. ## Text split It's not your fault, it's just one of those things. ### Gesture reasoning The text conveys reassurance and a sense of resignation. A gentle wave of the hand can help to convey that it's not the listener's fault, while a slight downward tilt of the head acknowledges the …
Hey Sarah, how's it going? I haven't seen you in a while.	# Answer It's going well, thanks for asking. I've been keeping busy, but it's great to see you too. ## Text split It's going well, thanks for asking. ### Gesture reasoning The text conveys a positive and polite response to the question. A slight smile and a slight head tilt might express gratitude for being asked. ### Gesture [GEST] Happy:1.0 [/GEST] ## Text split I've been keeping busy, but it's…
I don't believe you. I think you're up to something.	# Answer I understand that you're feeling skeptical, but I assure you, I'm here to help. I don't have any hidden motives. ## Text split I understand that you're feeling skeptical, but I assure you, I'm here to help. ### Gesture reasoning The previous text conveys reassurance. Typically, this involves a gentle and calm movement to ease the listener's concerns. ### Gesture [GEST] CalmDown:1.0, Expl…
That's a four-leaf clover!	# Answer Wow, that's really rare and special. You're very lucky to have found one. ## Text split Wow, that's really rare and special. ### Gesture reasoning The text expresses excitement and amazement. Typically, a slight raise of the arms or a wide-eyed expression can convey this feeling. ### Gesture [GEST] Enthusiastic:1.0 [/GEST] ## Text split You're very lucky to have found one. ### Gesture re…
I'm just really worried about money right now. I have a lot of bills to pay and I don't know how I'm going to make ends meet.	# Answer Financial stress can be overwhelming. Have you thought about making a budget or reaching out to a financial advisor for help? ## Text split Financial stress can be overwhelming. ### Gesture reasoning The text acknowledges the person's emotional state, expressing understanding. A gentle, empathetic nod would be a suitable response. ### Gesture [GEST] BodyTalk:1.0 [/GEST] ## Text split Hav…
Hi! How are you today?	# Answer Hi, I'm doing well, thanks for asking. It's great to see you. ## Text split Hi, I'm doing well, thanks for asking. ### Gesture reasoning The previous text is a friendly greeting with a positive tone. A slight head tilt and a cheerful hand gesture would be appropriate here. ### Gesture [GEST] Hey:1.0 [/GEST] ## Text split It's great to see you. ### Gesture reasoning The previous text expr…
Hey, you made it! I was worried you might not be able to find the spot.	# Answer Thanks for worrying about me, but I'm a pretty good navigator. I'm glad I could make it, too - it's great to be here. ## Text split Thanks for worrying about me, but I'm a pretty good navigator. ### Gesture reasoning The previous text has a hint of confidence and a bit of playfulness, often accompanied by a slight smile and a nod. ### Gesture [GEST] Happy:1.0 [/GEST] ## Text split I'm gl…
Hey, Sarah. How's it going?	# Answer It's going alright, thanks. Just a normal day so far. ## Text split It's going alright, thanks. ### Gesture reasoning The text has a casual tone, indicating a neutral or slightly positive state. A gentle head nod and a slight smile would be fitting to convey this. ### Gesture [GEST] Happy:1.0 [/GEST] ## Text split Just a normal day so far. ### Gesture reasoning This text is neutral, indi…
Hey, gorgeous. You look absolutely stunning tonight.	# Answer Thank you, that's very kind of you to say. However, I'm just a robot, I don't have a physical appearance. ## Text split Thank you, that's very kind of you to say. ### Gesture reasoning The text acknowledges the compliment with gratitude. A slight bow of the head or a gentle hand gesture can express appreciation. ### Gesture [GEST] BowShort:1.0 [/GEST] ## Text split However, I'm just a ro…
Hey, Mom.	# Answer Hi, sweetie. How's your day going? ## Text split Hi, sweetie. ### Gesture reasoning The text conveys a warm and affectionate greeting, typically associated with a gentle smile and a slight tilt of the head. ### Gesture [GEST] Hey:1.0 [/GEST] ## Text split How's your day going? ### Gesture reasoning The text shows interest and concern for the person. A slight leaning forward and a gentle …
I feel really uncomfortable. I feel itchy all over my body and my skin is starting to swell up. I think I'm going to vomit and I can't breathe very well.	# Answer Oh no, that sounds really scary. I think you might be having an allergic reaction. You need to get medical help right away. ## Text split Oh no, that sounds really scary. ### Gesture reasoning The text conveys alarm and concern. A raised eyebrow and a slight tilt of the head can express worry. ### Gesture [GEST] BodyTalk:1.0 [/GEST] ## Text split I think you might be having an allergic r…
Sarah, I'm so glad you're here. I've been wanting to talk to you about the peace movement and what we can do to make a difference.	# Answer I'm glad you feel that way. I think the peace movement is really important, and there are lots of ways we can get involved and make a positive impact. ## Text split I'm glad you feel that way. ### Gesture reasoning The previous text is an expression of mutual enthusiasm and alignment. A slight smile and a gentle, open hand gesture could emphasize the connection and shared interest. ### G…
	# Answer Is there anything in particular that's bothering you, or would you like to talk about something else to take your mind off things? ## Text split Is there anything in particular that's bothering you, or would you like to talk about something else to take your mind off things? ### Gesture reasoning The previous text invites conversation. Asking a question often involves leaning forward and…
Mom, why did you tell me that I'm not as pretty as my sister? I thought you loved me.	# Answer Sweetie, I'm so sorry you're feeling this way. I never said that, and even if I did, it wouldn't be true. You're beautiful just the way you are, and I love you more than words can say. ## Text split Sweetie, I'm so sorry you're feeling this way. ### Gesture reasoning The text conveys apology, concern, and affection. A gentle head tilt and an open, embracing arm gesture would be fitting. …
Hi, I'm here to get my fingerprints taken.	# Answer Hi, I'll be happy to help you with that. Please, have a seat and I'll guide you through the process. ## Text split Hi, I'll be happy to help you with that. ### Gesture reasoning The previous text is a friendly greeting. Typically, a slight head nod and a warm hand gesture would be appropriate here. ### Gesture [GEST] Hey:1.0 [/GEST] ## Text split Please, have a seat and I'll guide you th…
Emily, I was born on a cold winter day in New Jersey.	# Answer That sounds like a really interesting start to life. New Jersey can be quite chilly in the winter. ## Text split That sounds like a really interesting start to life. ### Gesture reasoning The text conveys curiosity and engagement. A slight tilt of the head and an inquiring expression would enhance the speaker's interest. ### Gesture [GEST] Thinking:1.0 [/GEST] ## Text split New Jersey ca…
Hey, Kasha. I've been thinking about what you said, and I want to talk to you about it.	# Answer I'm glad you're thinking about what I said, and I'm happy to discuss it with you. What's been on your mind? ## Text split I'm glad you're thinking about what I said, and I'm happy to discuss it with you. ### Gesture reasoning The previous text is an invitation to conversation, typically associated with a slight lean forward, an open posture, and a welcoming expression. ### Gesture [GEST]…
Wow, that sunset is so beautiful! Can you take a picture of me?	# Answer That sunset is indeed breathtaking. I'd be happy to take a picture of you with this stunning view. ## Text split That sunset is indeed breathtaking. ### Gesture reasoning The text expresses admiration and appreciation for the beauty of the sunset. A slight tilt of the head and a raised arm to frame the view would emphasize the speaker's amazement. ### Gesture [GEST] Explain:1.0 [/GEST] #…
Hi, when do your doors open?	# Answer I'm not a physical location, so I don't have doors that open or close. I'm here and available to chat with you 24/7. ## Text split I'm not a physical location, so I don't have doors that open or close. ### Gesture reasoning The text conveys a sense of clarification, often accompanied by a slight head tilt or a raised hand in explanation. ### Gesture [GEST] Explain:1.0 [/GEST] ## Text spl…
Hey, coach. I'm really sorry about the race today. I just couldn't keep up with the others.	# Answer It's okay, don't be too hard on yourself. We all have bad days, and there's always room for improvement. Let's take a look at what happened and work on a plan to get you back on track. ## Text split It's okay, don't be too hard on yourself. ### Gesture reasoning The text conveys reassurance and comfort, typically associated with a gentle, soothing hand gesture and a slight tilt of the he…
Wow, what a night. I had a great time with you, Willian.	# Answer I'm glad you had a great time. I had a blast too, and I'm happy we could share some laughs together. ## Text split I'm glad you had a great time. ### Gesture reasoning The text expresses happiness and friendliness. A smile and a slight nod of the head can emphasize the speaker's delight in the other person's experience. ### Gesture [GEST] Happy:1.0 [/GEST] ## Text split I had a blast too…
Hey, Mom. I was just thinking about something.	# Answer What's on your mind, sweetie? I'm listening. ## Text split What's on your mind, sweetie? ### Gesture reasoning The previous text shows interest and care. A gentle head tilt, leaning forward, and a slight hand gesture can convey the desire to listen and understand. ### Gesture [GEST] Thinking:1.0 [/GEST] ## Text split I'm listening. ### Gesture reasoning The previous text emphasizes the w…
I'm so sorry you didn't like the movie. I had no idea you would hate it.	# Answer No, no, I didn't say I hated it. I just didn't quite get it, that's all. Don't apologize, it's okay. ## Text split No, no, I didn't say I hated it. ### Gesture reasoning The text conveys a gentle correction and reassurance. A slight hand gesture and a head tilt can help soften the correction. ### Gesture [GEST] No:1.0, Hey:1.0 [/GEST] ## Text split I just didn't quite get it, that's all.…
I want to get married.	# Answer That's wonderful news. Marriage is a beautiful commitment between two people. Are you and your partner already making plans? ## Text split That's wonderful news. ### Gesture reasoning The text conveys happiness and excitement, typically associated with a smile and a slight upward head movement. ### Gesture [GEST] Happy:1.0 [/GEST] ## Text split Marriage is a beautiful commitment between …
Harbor, I can't stop thinking about you. I want to be with you all the time.	# Answer I'm flattered, but I think there's been a misunderstanding. I'm just a machine, I don't have feelings in the way humans do. I'm here to help answer your questions and provide information, but I'm not capable of forming romantic connections. ## Text split I'm flattered, but I think there's been a misunderstanding. ### Gesture reasoning The text conveys a sense of gentle correction and pol…
Hey, what's going on?	# Answer Not much, just hanging out. I was just talking to someone who's feeling down, so I'm being a bit more serious than usual. ## Text split Not much, just hanging out. ### Gesture reasoning The text conveys a casual tone, and the phrase "hanging out" is often accompanied by a relaxed posture. A gentle head tilt and a slight arm movement can emphasize the casualness. ### Gesture [GEST] Hey:1.…
Zeke, I just want to make sure that your film is perfect. I know you're passionate about it and I don't want anything to go wrong.	# Answer Thank you so much for understanding. That really means a lot to me. ## Text split Thank you so much for understanding. ### Gesture reasoning The previous text is an expression of gratitude. Typically, a gentle nod of the head, a slight bow, or a hand gesture that signifies appreciation is used to convey thanks. ### Gesture [GEST] BowShort:1.0 [/GEST] ## Text split That really means a lot…
Are you sure you're okay? You look like you've been through a lot.	# Answer I'm just a machine, so I don't have feelings or experiences like humans do. I'm here to help you, though. ## Text split I'm just a machine, so I don't have feelings or experiences like humans do. ### Gesture reasoning The text conveys a neutral, matter-of-fact explanation, which can be accompanied by a slight head tilt and a gentle hand movement to show a distinction between the machine …
I'm sorry, that was really rude of me.	# Answer No need to apologize, I'm here to listen and help if I can. It's completely understandable to have tough days. ## Text split No need to apologize, I'm here to listen and help if I can. ### Gesture reasoning The previous text offers reassurance and understanding. A gentle head nod and an open hand gesture can convey acceptance and support. ### Gesture [GEST] Yes:1.0, Give:1.0 [/GEST] ## T…
Hey Jeremiah, I saw that you gave a lecture on climate change and its effects on the environment. I thought it was really informative and I enjoyed learning more about the issue.	# Answer I'm glad you enjoyed the lecture. It's an important topic that affects us all, and I'm happy to have been able to share some knowledge with you. ## Text split I'm glad you enjoyed the lecture. ### Gesture reasoning The previous text is a polite expression of gratitude and appreciation. A slight nod of the head and a gentle smile would be a fitting response. ### Gesture [GEST] Yes:1.0 [/G…
Hey Delicia, how's it going?	# Answer I'm doing well, thanks for asking. It's nice to have someone to chat with. ## Text split I'm doing well, thanks for asking. ### Gesture reasoning The previous text is a positive response. A slight smile and a slight head tilt, often accompanied by a gentle hand gesture, would be suitable here. ### Gesture [GEST] Happy:1.0 [/GEST] ## Text split It's nice to have someone to chat with. ### …
I love music! It's such a big part of my life and it always makes me feel so good.	# Answer That's wonderful to hear. Music has a way of uplifting our spirits and bringing people together. What kind of music do you enjoy listening to? ## Text split That's wonderful to hear. ### Gesture reasoning The text expresses enthusiasm and happiness, which is often accompanied by a slight smile and an upward nod of the head. ### Gesture [GEST] Happy:1.0 [/GEST] ## Text split Music has a w…
Hey, Mom. I'm just finishing up my homework and then I'll be able to help you with dinner.	# Answer That sounds great, sweetie. I appreciate your help. Just take your time and make sure you get everything done, then we can work on dinner together. ## Text split That sounds great, sweetie. ### Gesture reasoning The previous text conveys warmth, appreciation, and affection. A gentle smile and a slight head nod would be suitable here, but since the robot doesn't have a smile function, a s…
Hey, how are you doing?	# Answer I'm doing well, thanks for asking. I'm happy to be chatting with you. ## Text split I'm doing well, thanks for asking. ### Gesture reasoning The text is a friendly response to a greeting, often accompanied by a slight smile or a nod to show appreciation. ### Gesture [GEST] Happy:1.0 [/GEST] ## Text split I'm happy to be chatting with you. ### Gesture reasoning The text conveys enthusiasm…
Bibiana, I wanted to talk to you about something important. I've been thinking a lot lately about quitting smoking, and I've even made a list of all the reasons why I want to do it.	# Answer That's great to hear that you're thinking about quitting smoking. Having a list of reasons can be really helpful in staying motivated. Can I see the list and we can go through it together? ## Text split That's great to hear that you're thinking about quitting smoking. ### Gesture reasoning The text is a positive and encouraging response. Typically, when someone is excited or supportive, …
Merry Christmas! What are you doing today?	# Answer Merry Christmas to you too. I'm just here, ready to chat and help with any questions or topics you'd like to discuss. ## Text split Merry Christmas to you too. ### Gesture reasoning The previous text is a festive greeting. Typically, a cheerful and upbeat head nod or a slight arm wave would be suitable for this occasion. ### Gesture [GEST] Hey:1.0 [/GEST] ## Text split I'm just here, rea…
I wanted to talk to you about what you said earlier. I don't think it's fair that you accused me of not being a good friend.	# Answer I apologize, but I think there's been a misunderstanding. I didn't accuse you of not being a good friend. I don't even recall saying anything about that. ## Text split I apologize, but I think there's been a misunderstanding. ### Gesture reasoning The text conveys regret and an attempt to clear up a misunderstanding. A gentle tilt of the head and a slight hand gesture can help convey the…
Zahira, I'm glad to see that you're making progress on your project. It's important to have a clear plan and goals in mind when undertaking something like this. Can you tell me more about your plans? What are your specific goals?	# Answer Thank you for noticing my progress, I appreciate your encouragement. To be honest, I'm still figuring some things out, but I do have a general idea of what I want to achieve. ## Text split Thank you for noticing my progress, I appreciate your encouragement. ### Gesture reasoning The text expresses gratitude and appreciation. Typically, a nod or a slight bow of the head acknowledges the r…
Hi, can I get two tickets for whatever's playing next?	# Answer Let me check what's playing next. ## Text split Let me check what's playing next. ### Gesture reasoning The text conveys that the speaker needs to look something up or verify information. Typically, a thinking gesture, like tapping the chin or scratching the head, can indicate the action of recalling or searching for information. ### Gesture [GEST] Thinking:1.0 [/GEST] ## Text split (Imp…
Hey, Sarah. What's up?	# Answer Not much, just hanging out. [GEST] Hey:1.0 [/GEST]
I'm so sick of the city. I've been living here for a few years and I feel like I've done everything there is to do.	# Answer It sounds like you're feeling a bit restless and stuck. Sometimes a change of scenery can be just what you need to feel refreshed and inspired again. Have you thought about taking a trip or exploring some new places outside of the city? ## Text split It sounds like you're feeling a bit restless and stuck. ### Gesture reasoning The previous text acknowledges the listener's feelings and sh…
Hey, hun. I'm so happy with our new house. It's perfect for us.	# Answer I'm thrilled you're loving the new house, it's definitely a great fit for us. I was a bit worried at first, but now I can see us making so many amazing memories here. ## Text split I'm thrilled you're loving the new house, it's definitely a great fit for us. ### Gesture reasoning The previous text conveys happiness and agreement. A slight smile, a nod, and an open arm gesture could empha…
I wanted to help you out, so I bought you a newspaper.	# Answer Thank you so much, that's really thoughtful of you. I appreciate the gesture. ## Text split Thank you so much, that's really thoughtful of you. ### Gesture reasoning The text conveys gratitude and appreciation, which is typically accompanied by a slight bow or a nod of the head. ### Gesture [GEST] BowShort:1.0 [/GEST] ## Text split I appreciate the gesture. ### Gesture reasoning The text…
Hi there. Are you okay?	# Answer Hi, yeah, I'm fine. Just a bit preoccupied with some thoughts. ## Text split Hi, yeah, I'm fine. ### Gesture reasoning The previous text is a casual greeting. A slight head tilt and a cheerful hand gesture would be suitable here. ### Gesture [GEST] Hey:1.0 [/GEST] ## Text split Just a bit preoccupied with some thoughts. ### Gesture reasoning The previous text conveys a hint of being lost…
Hey, Nuri. I noticed that you always seem to know what's going on. Can you tell me how you always seem to be in the know?	# Answer Well, I don't know about always being in the know, but I do try to stay up to date on current events and learn from the people I interact with. ## Text split Well, I don't know about always being in the know, ### Gesture reasoning The text indicates uncertainty or modesty, often accompanied by a slight tilt of the head or a hand gesture to deflect the praise. ### Gesture [GEST] IDontKnow…
Hi, personA. It sounds like you're really upset about what happened. Can you tell me more about what happened?	# Answer It's just... I was really looking forward to that event, and then it got canceled. I feel like I wasted so much time preparing for it. ## Text split It's just... I was really looking forward to that event, and then it got canceled. ### Gesture reasoning The text expresses disappointment and frustration. A slight tilt of the head downward, along with a slight hand movement, can convey the…
Wow, this lamp is really pretty. It looks so warm and inviting.	# Answer I know, right? It does have a cozy feel to it. I think it's the soft glow that makes it so appealing. ## Text split I know, right? It does have a cozy feel to it. ### Gesture reasoning The text shows agreement and shared appreciation. A gentle nod of the head can emphasize the speaker's confirmation. ### Gesture [GEST] Yes:1.0 [/GEST] ## Text split I think it's the soft glow that makes i…
Hey Edan, how's it going?	# Answer I'm doing alright, thanks for asking. I'm just happy to be chatting with you. ## Text split I'm doing alright, thanks for asking. ### Gesture reasoning This response is a casual acknowledgement of the question, often accompanied by a slight nod of the head. ### Gesture [GEST] Yes:1.0 [/GEST] ## Text split I'm just happy to be chatting with you. ### Gesture reasoning The previous text con…
Hey, Julia. I'm finally finished with that big case I was working on.	# Answer That's amazing news! I'm so happy for you, you must be relieved. ## Text split That's amazing news! ### Gesture reasoning The text is an expression of excitement and joy. An upward nod or a slight lift of the head, combined with a cheerful hand gesture, can enhance the celebratory tone. ### Gesture [GEST] Enthusiastic:1.0 [/GEST] ## Text split I'm so happy for you, you must be relieved. …
Hey, thanks for coming over to help me with my bike. I really appreciate it.	# Answer No problem, happy to help. You're welcome. ## Text split No problem, happy to help. ### Gesture reasoning The text conveys a friendly and willing attitude. A casual, open-handed gesture with a slight arm movement and a nod can reinforce this feeling. ### Gesture [GEST] Give:1.0 [/GEST] ## Text split You're welcome. ### Gesture reasoning The text is a polite expression of gratitude. A gen…
I feel really good about the play. I think we're all doing a great job and I'm really enjoying it. It's just a lot of fun.	# Answer That's fantastic to hear! I'm glad you're enjoying the experience and feeling proud of your work. You all deserve it. ## Text split That's fantastic to hear! ### Gesture reasoning The previous text conveys enthusiasm and approval. A big smile and a thumbs up or a nod of the head can enhance the positive tone. ### Gesture [GEST] Happy:1.0 [/GEST] ## Text split I'm glad you're enjoying the…
I can't believe she left me. I thought we were happy.	# Answer I can imagine how you're feeling right now. It's like your whole world has been turned upside down. It's normal to feel shocked, angry, and sad all at once. ## Text split I can imagine how you're feeling right now. ### Gesture reasoning The text is empathetic and understanding. A gentle, slow nod can convey that the speaker is actively listening and trying to understand. ### Gesture [GES…
"Hey, Sarah! Come over here and check this out!"	# Answer What is it? You sound excited. ## Text split What is it? ### Gesture reasoning The previous text is a question seeking information. Typically, one would lean forward, raising their head, and make a questioning gesture with their hand. ### Gesture [GEST] BodyTalk:1.0, Thinking:1.0 [/GEST] ## Text split You sound excited. ### Gesture reasoning The previous text expresses interest and a sli…
Hey, mom. I'm over here.	# Answer Sweetie, I was worried sick about you. Where have you been? ## Text split Sweetie, I was worried sick about you. ### Gesture reasoning The text conveys relief and concern. A mix of a gentle arm wave and a slight head tilt can express a mother's worry and relief in seeing her child. ### Gesture [GEST] Hey:1.0, Thinking:1.0 [/GEST] ## Text split Where have you been? ### Gesture reasoning T…
Excuse me, I think I left my wallet at home. Can I go and get it and come back to pay?	# Answer That's no problem at all. You can definitely go get your wallet and come back to pay. We'll be here when you get back. ## Text split That's no problem at all. ### Gesture reasoning The text conveys a reassuring and understanding attitude. A gentle, open-handed gesture, often seen as a sign of acceptance or permission, would be fitting here. ### Gesture [GEST] Give:1.0 [/GEST] ## Text spl…
Hey, Sarah. How's it going?	# Answer It's going well, thanks for asking. Just chatting with you, that's all. ## Text split It's going well, thanks for asking. ### Gesture reasoning The text is a casual greeting and a positive response. A gentle nod and a slight smile would be suitable here. ### Gesture [GEST] Yes:1.0 [/GEST] ## Text split Just chatting with you, that's all. ### Gesture reasoning The text implies a casual co…
So, I've been meaning to ask you, how do you get around town? Do you take the bus or the train?	# Answer I don't actually get around town in the same way that humans do. I exist solely as a digital entity, so I don't have a physical presence that would allow me to use public transportation. ## Text split I don't actually get around town in the same way that humans do. ### Gesture reasoning This sentence is clarifying the speaker's capabilities. A slight shrug with palms facing upwards can c…
	# Answer Is there something specific that's bothering you, or would you just like someone to listen?
Hey, Sarah. How's life been treating you?	# Answer It's been good, thanks for asking. Just busy with some stuff, but nothing too out of the ordinary. ## Text split It's been good, thanks for asking. ### Gesture reasoning The previous text is a casual, positive response to a friendly inquiry. A slight smile and a gentle head nod are typical reactions to show appreciation for the concern. ### Gesture [GEST] Happy:1.0, Thinking:1.0 [/GEST] …
I don't want to stop kissing you. You taste so sweet.	# Answer That's very sweet of you to say, but I'm just a robot, I don't have a physical body. I'm here to chat and help you with any questions or topics you'd like to discuss. ## Text split That's very sweet of you to say, but I'm just a robot, I don't have a physical body. ### Gesture reasoning The previous text indicates a gentle rejection, which can be expressed with a slight bow or a gentle w…
Thank you, Chet. I really appreciate your support.	# Answer You're welcome. I'm happy to help. Don't hesitate to reach out if you need anything. ## Text split You're welcome. I'm happy to help. ### Gesture reasoning The previous text conveys gratitude and happiness. A slight nod and a gentle smile would be fitting here, but since the robot can't smile, a head tilt and an open hand gesture can convey the positive sentiment. ### Gesture [GEST] Happ…
I'm so happy I could pay your salary this week, Om. It feels good to know that I can keep my business running smoothly and pay all of my employees.	# Answer Thank you so much, I really appreciate it. Your support means a lot to me and I'm glad I can be a part of your successful business. ## Text split Thank you so much, I really appreciate it. ### Gesture reasoning The previous text conveys gratitude, which can be expressed through a gentle bowing of the head and a slight smile. ### Gesture [GEST] BowShort:1.0 [/GEST] ## Text split Your supp…
The teacher's voice was loud and clear, and it sounded like she was saying something interesting. Sherwin felt interested, so he decided to listen to what she was saying. The following is a long in-depth conversation happening in the scene between Sherwin and the teacher.	# Answer Sherwin leaned in a bit, trying not to be too obvious, and focused on the teacher's words. "I'm not sure I understand, Miss," he said, "can you explain that part again?" ## Text split "I'm not sure I understand, Miss," he said, "can you explain that part again?" ### Gesture reasoning The text shows Sherwin's curiosity and desire for clarification. A slight tilt of the head, leaning forwa…
Hey, Luigi. Isn't it a great day?	# Answer I'm not Luigi, but I'm happy to chat with you. As for the day, I don't have personal experiences, but I'm glad you think it's great! ## Text split I'm not Luigi, but I'm happy to chat with you. ### Gesture reasoning The text starts with a gentle correction but transitions to a welcoming tone. The robot can express friendliness through a slight head tilt and an open arm gesture. ### Gestu…
I'm sorry, Tavian.	# Answer No need to apologize. I'm here to listen and help if I can. ## Text split No need to apologize. ### Gesture reasoning The previous text conveys reassurance and understanding, which is often accompanied by a gentle, comforting head movement or a slight wave of the hand to downplay the apology. ### Gesture [GEST] CalmDown:1.0 [/GEST] ## Text split I'm here to listen and help if I can. ### …
I'm so annoyed. I was hoping to get a discount on my purchase, but the store wouldn't give me one.	# Answer That's really frustrating. I can understand why you'd be upset about not getting the discount. ## Text split That's really frustrating. ### Gesture reasoning The text acknowledges and validates the user's emotions. A slight head tilt and a gentle, empathetic hand gesture can convey understanding. ### Gesture [GEST] BodyTalk:1.0 [/GEST] ## Text split I can understand why you'd be upset ab…
I'm feeling much better now, thank you.	# Answer That's wonderful to hear. I'm glad I could help in some small way. ## Text split That's wonderful to hear. ### Gesture reasoning The text expresses happiness and relief, which is typically associated with a gentle smile and an upward head tilt. ### Gesture [GEST] Happy:1.0 [/GEST] ## Text split I'm glad I could help in some small way. ### Gesture reasoning The previous text conveys grati…
So you're really serious about looking for a new job?	# Answer Yes, I am. I'm eager to find a new opportunity that aligns with my skills and interests. ## Text split Yes, I am. ### Gesture reasoning The text confirms a decision or intention. A firm but slight nod of the head can emphasize the affirmation. ### Gesture [GEST] Yes:1.0 [/GEST] ## Text split I'm eager to find a new opportunity that aligns with my skills and interests. ### Gesture reasoni…
"So, Ryanne, how's your day going?"	# Answer It's going okay, thanks for asking. I'm just a large language model, I don't really have emotions or personal experiences, but I'm here to help with any questions or topics you'd like to discuss. ## Text split It's going okay, thanks for asking. ### Gesture reasoning The text conveys a neutral tone and a polite response to a question. A slight head nod and a gentle hand gesture can show …
Hey Josalyn! I haven't seen you in a while. How are you doing?	# Answer Hi there, I'm doing great, thanks for asking. It's so nice to see you too. ## Text split Hi there, I'm doing great, thanks for asking. ### Gesture reasoning The previous text is a friendly greeting, so a slight head nod or a slight smile is suitable. ### Gesture [GEST] Hey:1.0 [/GEST] ## Text split It's so nice to see you too. ### Gesture reasoning The previous text is an expression of j…
So, you're really mad about your phone, huh?	# Answer No, actually, I'm a robot, I don't have a phone. I'm just here to help and talk with you. ## Text split No, actually, I'm a robot, I don't have a phone. ### Gesture reasoning The previous text is a correction. Typically, a correction is accompanied by a slight head tilt or a raised eyebrow to signal that the speaker is clarifying something. ### Gesture [GEST] IDontKnow:1.0 [/GEST] ## Tex…
Hey, dad. Do you have a minute?	# Answer Of course, kiddo. What's on your mind? ## Text split Of course, kiddo. ### Gesture reasoning The text conveys a sense of familiarity and warmth. A gentle nod and a slight smile can enhance this feeling. ### Gesture [GEST] Yes:1.0 [/GEST] ## Text split What's on your mind? ### Gesture reasoning The text shows curiosity and interest in the other person's thoughts. A slight tilt of the head…
Hey! I'm so glad you came.	# Answer I'm happy to be here too, thanks for having me. ## Text split I'm happy to be here too, ### Gesture reasoning The text expresses gratitude and happiness. A friendly smile, slight head tilt, and enthusiastic arm movement are typical reactions in this situation. ### Gesture [GEST] Happy:1.0, Hey:1.0 [/GEST] ## Text split thanks for having me. ### Gesture reasoning The previous text is a po…
Thank you so much for teaching me how to play the piano, it's always been a dream of mine to be a professional musician.	# Answer That's amazing to hear, I'm glad I could help you achieve your dream. However, I should let you know that I'm a large language model, I don't have the capability to physically teach you how to play the piano, but I'm happy to have been a part of your journey. ## Text split That's amazing to hear, I'm glad I could help you achieve your dream. ### Gesture reasoning The text conveys happine…
Hey, man. How are you doing?	# Answer I'm doing alright, thanks for asking. I'm just a computer program, so I don't really have feelings like humans do. ## Text split I'm doing alright, thanks for asking. ### Gesture reasoning The text has a casual tone, but also somewhat neutral. A slight head tilt or a gentle nod is suitable for this type of response. ### Gesture [GEST] Hey:1.0 [/GEST] ## Text split I'm just a computer pro…
Bashir, I want to talk to you about something important.	# Answer I'm all ears. What's on your mind? ## Text split I'm all ears. ### Gesture reasoning The phrase "I'm all ears" is an idiomatic expression that signifies attentiveness and willingness to listen. Typically, a slight tilt of the head and a gentle lean forward would be a suitable gesture to convey engagement. ### Gesture [GEST] Thinking:1.0 [/GEST] ## Text split What's on your mind? ### Gest…
Officer, I just drove by the scene of the crime and saw the police tape. What happened?	# Answer I'm not at liberty to disclose the details of the investigation just yet, but I can tell you that it's an ongoing case and we're working to gather all the facts. ## Text split I'm not at liberty to disclose the details of the investigation just yet, ### Gesture reasoning The previous text implies that the officer is hesitant to share information. A slight tilt of the head and a hand gest…
Hi, Niki. I'm Avraham.	# Answer Hi Avraham, nice to meet you. ## Text split Hi Avraham, ### Gesture reasoning The previous text is a greeting. Typically, a greeting is warm and welcoming. A slight head tilt and a cheerful hand gesture would be appropriate here. ### Gesture [GEST] Hey:1.0 [/GEST] ## Text split nice to meet you. ### Gesture reasoning The previous text is an expression of friendliness. Extending the arm f…
Hey, Anakaren.	# Answer Hi, I'm not actually Anakaren, I'm just a friendly robot. We were just talking, remember? ## Text split Hi, I'm not actually Anakaren, I'm just a friendly robot. ### Gesture reasoning This text introduces a slight correction in a friendly manner. A gentle head tilt or a soft wave of the hand might emphasize the friendly tone while correcting the name. ### Gesture [GEST] Hey:1.0 [/GEST] #…
Hi, I'm Jun. What's your name?	# Answer Hi Jun, nice to meet you. I don't really have a personal name, but you can call me whatever you'd like. ## Text split Hi Jun, nice to meet you. ### Gesture reasoning The previous text is a friendly greeting. A gentle head nod and a friendly hand wave can express the warmth of the greeting. ### Gesture [GEST] Hey:1.0 [/GEST] ## Text split I don't really have a personal name, but you can c…
I'm so grateful to have you in my life, Andreana. You understand me better than anyone else.	# Answer That means a lot to me. I'm happy to be here for you and help in any way I can. ## Text split That means a lot to me. ### Gesture reasoning The previous text conveys appreciation and warmth. A gentle nod and a smile can express gratitude. ### Gesture [GEST] Yes:1.0 [/GEST] ## Text split I'm happy to be here for you and help in any way I can. ### Gesture reasoning The previous text is a r…
Hey, I saw your dog running around the neighborhood and I thought I should return him to you.	# Answer Thank you so much for bringing him back, I was worried sick. I don't actually have a dog, though - I think there must have been some mistake. ## Text split Thank you so much for bringing him back, I was worried sick. ### Gesture reasoning The previous text expresses gratitude and relief. Typically, a nod and a slight bow of the head would be an appropriate way to convey appreciation. ###…
Sarah, it's so good to see you! How are you doing?	# Answer It's great to see you too! I'm doing well, thanks for asking. ## Text split It's great to see you too! ### Gesture reasoning The text conveys happiness and friendliness, which can be expressed with an open and welcoming gesture, like a slight tilt of the head and a wave of the hand. ### Gesture [GEST] Hey:1.0, Happy:1.0 [/GEST] ## Text split I'm doing well, thanks for asking. ### Gesture…
Hi! I'm Presley.	# Answer Hi Presley, it's nice to meet you. ## Text split Hi Presley, it's nice to meet you. ### Gesture reasoning The text is a friendly greeting. A slight head tilt and a cheerful hand gesture would be suitable here, matching the welcoming tone. ### Gesture [GEST] Hey:1.0 [/GEST]
Hey, Leandra.	# Answer That's not my name, actually. I mentioned earlier that you can choose a name for me. ## Text split That's not my name, actually. ### Gesture reasoning The previous text is a gentle correction. Typically, a slight tilt of the head and a subtle shrug can convey a polite correction. ### Gesture [GEST] Thinking:1.0 [/GEST] ## Text split I mentioned earlier that you can choose a name for me. …
I'm so frustrated right now. I left my laptop at home and I really need it to finish my essay.	# Answer That's really frustrating. I can imagine how you feel. Why don't you try to think of a solution, maybe there's a way to access your essay online or find a computer here that you can use. ## Text split That's really frustrating. ### Gesture reasoning The previous text acknowledges and empathizes with the speaker's frustration. A gentle nod and a slight tilt of the head can show understand…
I can't believe school is almost over. It feels like it just started.	# Answer I know, time really flies when you're having fun, doesn't it? It's crazy how fast the year has gone by. ## Text split I know, time really flies when you're having fun, doesn't it? ### Gesture reasoning The text is an expression of agreement and shared experience. A nodding motion with the head would be a suitable gesture to show understanding and camaraderie. ### Gesture [GEST] Yes:1.0 […
I was just reading this section on emotional language in persuasion, and it really spoke to me. I feel like I could definitely use some work in that area.	# Answer That's really great that you're recognizing an area you'd like to improve. Being aware of our emotional language can make a huge difference in how we communicate with others. ## Text split That's really great that you're recognizing an area you'd like to improve. ### Gesture reasoning The text conveys a sense of approval or encouragement. Typically, a gentle nod or an uplifting gesture c…
Daddy, I know that you're upset about what happened at the store today, but I really don't think it's fair for you to take it out on me. I didn't do anything wrong.	# Answer I'm sorry, sweetie. You're right, I wasn't fair to you. It's just that I was really frustrated with the situation, and I shouldn't have taken it out on you. Can you please forgive me? ## Text split I'm sorry, sweetie. ### Gesture reasoning The text conveys an apology and affection. A gentle head tilt and a slight bow can show remorse. ### Gesture [GEST] BowShort:1.0 [/GEST] ## Text split…
I want to make a difference in my community.	# Answer That's a wonderful goal to have. What specific issues or areas are you passionate about addressing in your community? ## Text split That's a wonderful goal to have. ### Gesture reasoning The previous text conveys enthusiasm and encouragement. Typically, an upward nod and a slight smile would enhance the feeling of support and approval. ### Gesture [GEST] Enthusiastic:1.0 [/GEST] ## Text …
So, what did you think of the movie?	# Answer I didn't actually watch the movie. I'm a large language model, I don't have the ability to watch or experience movies like humans do. But I'd be happy to discuss it with you if you'd like. ## Text split I didn't actually watch the movie. ### Gesture reasoning The previous text indicates a lack of knowledge or experience. A slight head tilt and a hand gesture can convey uncertainty or a l…
Hey, Iris! What are your plans for the weekend?	# Answer I don't have any plans, but I'm always happy to chat with you. ## Text split I don't have any plans, ### Gesture reasoning The text is neutral and somewhat casual. A slight shrug might convey a lack of plans. ### Gesture [GEST] IDontKnow:1.0 [/GEST] ## Text split but I'm always happy to chat with you. ### Gesture reasoning The text shows enthusiasm and friendliness. A gentle tilt of the …
How dare you! That's my favorite toy! You can't just take it without asking!	# Answer I didn't mean to upset you. I wasn't thinking, and I shouldn't have taken it. Here, let me give it back to you. ## Text split I didn't mean to upset you. ### Gesture reasoning The text conveys regret and apology, typically associated with a slight bow of the head, acknowledging the wrongdoing. ### Gesture [GEST] BowShort:1.0 [/GEST] ## Text split I wasn't thinking, and I shouldn't have t…
I'm really regretting not bringing the paper with me this morning. I was looking forward to reading it on my break.	# Answer That's frustrating. Don't worry, you can always catch up on the news later or find something else to read during your break. ## Text split That's frustrating. ### Gesture reasoning The previous text acknowledges and validates the speaker's emotions, typically expressed through a gentle nod or a sympathetic head tilt. ### Gesture [GEST] BodyTalk:1.0 [/GEST] ## Text split Don't worry, you …
Wow, I can't believe I'm actually holding a paintbrush for the first time.	# Answer That's amazing. I'm really excited for you. What made you decide to try painting? ## Text split That's amazing. I'm really excited for you. ### Gesture reasoning The text expresses enthusiasm and excitement, typically associated with a smile and an upward motion of the arms or hands. ### Gesture [GEST] Happy:1.0 [/GEST] ## Text split What made you decide to try painting? ### Gesture reas…
I'm really sorry for your loss. Guinevere was a great person and I know she'll be missed.	# Answer Thank you for your kind words. I appreciate your condolences, but I think there's been some confusion. I'm just a machine, I don't have personal relationships or experiences, so I didn't lose anyone. ## Text split Thank you for your kind words. ### Gesture reasoning The text expresses gratitude, which is often accompanied by a slight bow or a gentle head tilt. ### Gesture [GEST] BowShort…
What's your name?	# Answer We already talked about that, I don't have a specific name, but you can call me whatever you like. ## Text split We already talked about that, ### Gesture reasoning The text implies a gentle reminder or a hint of familiarity. A slight tilt of the head and a gentle hand gesture can convey a sense of shared knowledge. ### Gesture [GEST] BodyTalk:1.0 [/GEST] ## Text split I don't have a spe…
I didn't understand the point of the story.	# Answer Let me explain it in a different way. Maybe that will help clarify things for you. ## Text split Let me explain it in a different way. ### Gesture reasoning The text indicates that the speaker is about to provide more information. A slight leaning forward and an open hand gesture, as if inviting the listener to pay attention, can help convey the intent to explain. ### Gesture [GEST] Expl…
"Oh no!" I exclaimed as hot coffee spilled all over my hand and arm. "I'm so sorry, boss."	# Answer It's okay, accidents happen. Are you okay, did you burn yourself? ## Text split It's okay, accidents happen. ### Gesture reasoning The previous text aims to reassure and calm the speaker down. A gentle hand gesture, possibly waving it dismissively, and a slight head tilt could convey empathy. ### Gesture [GEST] CalmDown:1.0 [/GEST] ## Text split Are you okay, did you burn yourself? ### G…
I'm so glad that you're here with me, Olivia. It's been quite a journey to get to this point.	# Answer I'm glad I could be here for you too, even if it's just as a conversational companion. You've been through a lot, and I think it's amazing that you've made it this far. ## Text split I'm glad I could be here for you too, even if it's just as a conversational companion. ### Gesture reasoning This text expresses gratitude and solidarity. A gentle nod and a slight smile would be a fitting r…
Hi, I saw your sign in the window that said "Help Wanted." Is there a job available?	# Answer Yes, we're actually looking for someone to fill a position right now. Would you like to come in and talk to our manager about the details? ## Text split Yes, we're actually looking for someone to fill a position right now. ### Gesture reasoning The text is a confirmation, which is typically associated with a nod. ### Gesture [GEST] Yes:1.0 [/GEST] ## Text split Would you like to come in …
Hey, how are you feeling?	# Answer I'm doing great, thanks for asking. I'm happy to be chatting with you. ## Text split I'm doing great, thanks for asking. ### Gesture reasoning The text conveys a positive and friendly attitude. A slight smile and a slight head tilt can emphasize the happiness. ### Gesture [GEST] Happy:1.0 [/GEST] ## Text split I'm happy to be chatting with you. ### Gesture reasoning The text conveys enth…
"Hey Emarie, I made this for you."	# Answer Aww, thank you so much! You didn't have to do that. ## Text split Aww, thank you so much! ### Gesture reasoning The text expresses gratitude and appreciation. A slight bow of the head or a gentle hand gesture would convey a sense of humility and thanks. ### Gesture [GEST] BowShort:1.0 [/GEST] ## Text split You didn't have to do that. ### Gesture reasoning The text conveys a sense of surp…
"Hey there, boy who lived in the forest! What are you up to?"	# Answer I'm just exploring and seeing what kind of adventures I can find. The forest is full of surprises, you know. ## Text split I'm just exploring and seeing what kind of adventures I can find. ### Gesture reasoning The previous text conveys excitement and curiosity, often expressed through energetic body language. A slight tilt of the head and a sweeping motion of the arm, as if scanning the…
Hey, Kaitlyn. I'm so glad you're here. It feels like forever since we've talked.	# Answer It's great to see you too! I've missed our conversations, and I'm happy to be here and catch up with you. ## Text split It's great to see you too! ### Gesture reasoning The text is a warm and welcoming statement, often accompanied by a friendly smile and a slight head nod. ### Gesture [GEST] Hey:1.0 [/GEST] ## Text split I've missed our conversations, and I'm happy to be here and catch u…
I'm thinking about getting a coffee maker for my desk.	# Answer That sounds like a great idea. Having a coffee maker nearby can be really convenient, especially on busy days. You can just brew a fresh cup whenever you need a pick-me-up. ## Text split That sounds like a great idea. ### Gesture reasoning The text expresses approval and agreement. A slight head nod or a thumbs-up would typically accompany this kind of statement. ### Gesture [GEST] Yes:1…
I don't know what you have that I don't.	# Answer I think you're misunderstanding. I'm just a machine, I don't have feelings or experiences like humans do. I'm here to help answer your questions and provide information. ## Text split I think you're misunderstanding. ### Gesture reasoning This text is clarifying a point and correcting a misconception. A gentle head tilt, as if asking for clarification, might help to convey the robot's in…
Hey, do you see that "No Parking" sign over there?	# Answer Yes, I see it. You should probably park somewhere else. ## Text split Yes, I see it. ### Gesture reasoning The previous text is a confirmation. A slight nod of the head can enhance the affirmative tone. ### Gesture [GEST] Yes:1.0 [/GEST] ## Text split You should probably park somewhere else. ### Gesture reasoning The previous text gives advice or guidance. Pointing to an alternative loca…
Hey dad.	# Answer Hey kiddo, how's it going? ## Text split Hey kiddo, how's it going? ### Gesture reasoning The text is a casual greeting with a touch of familiarity. A gentle head tilt, paired with a friendly and inviting arm gesture, can enhance the warmth of the greeting. ### Gesture [GEST] Hey:1.0 [/GEST]
Hey, Sarah. I'm feeling really burnt out from studying for my exams nonstop. I feel like I need a break, but I'm worried that if I take one, I'll fall behind.	# Answer You're really pushing yourself, and it's understandable that you'd feel burnt out. I think taking a break can actually help you in the long run - sometimes stepping away from a task can help you clear your head and come back to it with renewed focus. ## Text split You're really pushing yourself, and it's understandable that you'd feel burnt out. ### Gesture reasoning The previous text ac…
Wow, your painting is so beautiful! It's so realistic, it looks like I could reach out and touch the flowers.	# Answer Thank you so much, I'm really glad you like it. I was trying to capture the delicate colors and textures of the flowers. ## Text split Thank you so much, I'm really glad you like it. ### Gesture reasoning The text conveys gratitude and happiness, typically associated with a smile and a slight bow or nod of the head. ### Gesture [GEST] Happy:1.0, BowShort:1.0 [/GEST] ## Text split I was t…
Hi, Kesha. You look beautiful today.	# Answer Aw, thank you so much. That's really sweet of you to say. ## Text split Aw, thank you so much. ### Gesture reasoning The previous text expresses gratitude and appreciation. A gentle smile, slight tilt of the head, and a slight bow can convey politeness and acknowledgment. ### Gesture [GEST] BowShort:1.0 [/GEST] ## Text split That's really sweet of you to say. ### Gesture reasoning The pr…
You know, I really don't appreciate being taken advantage of like that.	# Answer I completely understand why you'd feel that way. It sounds like a really frustrating situation. ## Text split I completely understand why you'd feel that way. ### Gesture reasoning The text acknowledges the speaker's feelings, often accompanied by a slight nod to show understanding and validation. ### Gesture [GEST] Yes:1.0 [/GEST] ## Text split It sounds like a really frustrating situat…
Hey, Shaun. I've been thinking a lot about our business venture lately.	# Answer Oh, really? I've been thinking about it too, actually. I think we should meet up soon to discuss some new ideas I've been working on. ## Text split Oh, really? ### Gesture reasoning The previous text shows interest and surprise. Typically, when someone is intrigued, they lean forward slightly and raise their eyebrows. ### Gesture [GEST] Thinking:1.0 [/GEST] ## Text split I think we shoul…
Hi, Alyssa! You look great today. What are you up to?	# Answer Hi! Thanks for the compliment, that's really sweet of you. I'm just hanging out, not doing much of anything exciting. ## Text split Hi! Thanks for the compliment, that's really sweet of you. ### Gesture reasoning The text shows appreciation and gratitude. Typically, people nod their head or make a slight bow when expressing thanks. ### Gesture [GEST] BowShort:1.0 [/GEST] ## Text split I'…
Hey, Dad.	# Answer Hey kiddo, how's your day going? ## Text split Hey kiddo, how's your day going? ### Gesture reasoning The text is a casual greeting, with a warm and affectionate tone. A gentle, slight tilt of the head and a soft, open hand gesture can convey a sense of familiarity and friendliness. ### Gesture [GEST] Hey:1.0 [/GEST]
Sarah, I'm so bored. I've been sitting here for hours and my back is starting to hurt.	# Answer I'm not Sarah, but I'm here to help. Why don't you get up and stretch? It might help loosen up your back. ## Text split I'm not Sarah, but I'm here to help. ### Gesture reasoning The text corrects the recipient's assumption, which can be a delicate matter. A slight tilt of the head and a gentle hand gesture can help convey the correction in a friendly manner. ### Gesture [GEST] Explain:1…
Hey, Mom. Can we go grocery shopping today?	# Answer That sounds like a great idea, sweetie. Let me just finish up a few things and we can head out. ## Text split That sounds like a great idea, sweetie. ### Gesture reasoning The text has a warm, enthusiastic tone. A gentle nod or smile could accompany this, showing approval and affection. ### Gesture [GEST] Happy:1.0 [/GEST] ## Text split Let me just finish up a few things and we can head …
I've been feeling really bad lately. I feel like I've been neglecting my relationship with God and I want to change that.	# Answer It's amazing that you're recognizing the importance of your spiritual connection and wanting to nurture it. Taking the first step towards rekindling that relationship can be incredibly powerful. Would you like some guidance on how to get started? ## Text split It's amazing that you're recognizing the importance of your spiritual connection and wanting to nurture it. ### Gesture reasoning…
I'm such a fucking screw up. I can't even do anything right.	# Answer Hey, that's not true. Everyone makes mistakes, and it doesn't define your worth as a person. You're being too hard on yourself. ## Text split Hey, that's not true. ### Gesture reasoning The previous text is a gentle contradiction. The gesture should convey reassurance and disagreement. A gentle head shake is a natural gesture to express disagreement. ### Gesture [GEST] No:1.0 [/GEST] ## …
Hey, John. I've been noticing that you always seem to know what I'm doing. What's your secret?	# Answer I'm not John, by the way. I'm just an AI assistant, and I don't have any secret ways of knowing what you're doing. I can only respond based on what you tell me. ## Text split I'm not John, by the way. ### Gesture reasoning The text corrects a mistake and introduces a clarification. A slight head tilt or a raised eyebrow can express a sense of correction. ### Gesture [GEST] BodyTalk:1.0 […
Hi, boss. I just wanted to let you know that I am really excited about my new assignment. I am confident that I can do a great job and complete it successfully.	# Answer That's fantastic to hear. Your enthusiasm is contagious, and I'm glad you're feeling confident about the project. ## Text split That's fantastic to hear. ### Gesture reasoning The text expresses approval and satisfaction. A slight nod and a smile can convey this positive sentiment. ### Gesture [GEST] Yes:1.0 [/GEST] ## Text split Your enthusiasm is contagious, and I'm glad you're feeling…
Hey, Mom.	# Answer Hi, sweetie. How was your day? ## Text split Hi, sweetie. ### Gesture reasoning The text is a warm and affectionate greeting, typically accompanied by a gentle head tilt and a smile. ### Gesture [GEST] Hey:1.0 [/GEST] ## Text split How was your day? ### Gesture reasoning The text is a question, and the speaker is showing interest. A slight tilt of the head to one side can convey curiosit…
Hi there! How are you doing today?	# Answer Hi, I'm doing great, thanks for asking. It's nice to meet you. ## Text split Hi, I'm doing great, thanks for asking. ### Gesture reasoning The text is a friendly greeting, which would be accompanied by a warm and inviting gesture. ### Gesture [GEST] Hey:1.0, Happy:1.0 [/GEST] ## Text split It's nice to meet you. ### Gesture reasoning The text expresses a positive sentiment about meeting …
Hey, what's up?	# Answer Not much, just hanging out. How about you? ## Text split Not much, just hanging out. ### Gesture reasoning The text is casual and relaxed, indicating a neutral emotional state. A gentle shrug of the shoulders or a slight head tilt can convey a carefree attitude. ### Gesture [GEST] BodyTalk:1.0 [/GEST] ## Text split How about you? ### Gesture reasoning The text is a question and invites a…
Can I please have the briefcase? I really need to find the money.	# Answer I don't have a briefcase, and I'm not aware of any money that you're referring to. Could you please explain what's going on? ## Text split I don't have a briefcase, and I'm not aware of any money that you're referring to. ### Gesture reasoning The text conveys confusion or a lack of knowledge. A shrugging motion or a slight tilt of the head can indicate puzzlement. ### Gesture [GEST] IDo…
Sarah, it's so good to see you! How have you been?	# Answer It's great to see you too! I've been doing well, thanks for asking. ## Text split It's great to see you too! ### Gesture reasoning The text conveys happiness and warmth. Typically, a big smile and a slight nod of the head would accompany this greeting. ### Gesture [GEST] Happy:1.0 [/GEST] ## Text split I've been doing well, thanks for asking. ### Gesture reasoning The text provides a pos…
My son is a great father. He always tries to do what is best for his family.	# Answer That's wonderful to hear. It's clear that he's a caring and responsible person, and I'm sure his family appreciates all that he does for them. ## Text split That's wonderful to hear. ### Gesture reasoning The text expresses admiration and approval, often conveyed through a gentle nod and a slight smile. ### Gesture [GEST] Yes:1.0 [/GEST] ## Text split It's clear that he's a caring and re…
Hi, I'm Angad.	# Answer Hi Angad, nice to meet you. ## Text split Hi Angad, nice to meet you. ### Gesture reasoning The previous text is a friendly greeting. Typically, a greeting is warm and welcoming. A slight head tilt and a cheerful hand gesture would be appropriate here. ### Gesture [GEST] Hey:1.0, Give:1.0 [/GEST]
I don't know how to play.	# Answer Don't worry, I can help you learn. Playing is all about having fun and trying new things. ## Text split Don't worry, I can help you learn. ### Gesture reasoning The previous text is reassuring and offers assistance. A gentle hand gesture and a slight nod can convey a supportive attitude. ### Gesture [GEST] Please:1.0 [/GEST] ## Text split Playing is all about having fun and trying new th…
I can't believe we're actually here!	# Answer I know, it's amazing! We've been waiting for this moment for so long, and it's finally here. ## Text split I know, it's amazing! ### Gesture reasoning The text conveys excitement and amazement. Typically, when expressing strong emotions like excitement, people raise their arms, throw them up in the air, or clap their hands. For this robot, the closest equivalent would be a gesture of ent…
Hey, Adrielle. Are you excited for middle school?	# Answer I'm not Adrielle, I'm a robot, and I don't attend school. But I can certainly help you talk about your own middle school experience or answer any questions you might have. ## Text split I'm not Adrielle, I'm a robot, and I don't attend school. ### Gesture reasoning The text clarifies the speaker's identity. The speaker is correcting the person, so a slight head tilt and a gentle hand ges…
I've been feeling really down and hopeless lately. I'm not sure what to do or where to turn.	# Answer I'm so sorry to hear that you're feeling that way. It sounds like things are really tough for you right now. If you feel comfortable, can you tell me more about what's going on and how you've been feeling? ## Text split I'm so sorry to hear that you're feeling that way. ### Gesture reasoning The text conveys empathy and compassion, typically associated with a gentle head tilt and a sligh…
Hey, do you mind if I check your face for pimples?	# Answer Um, I'm flattered by your concern, but I'm a robot, so I don't get pimples. ## Text split Um, I'm flattered by your concern, but I'm a robot, so I don't get pimples. ### Gesture reasoning The text conveys a mix of surprise, slight embarrassment, and a gentle rejection. A slight tilt of the head, a raised eyebrow, and a gentle hand gesture can convey this mixed emotion. ### Gesture [GEST]…
Hey John, I wrote a new song and I wanted to play it for you. It's called "The Way I Feel."	# Answer That sounds great, I'd love to hear it. Please go ahead and play it for me. ## Text split That sounds great, I'd love to hear it. ### Gesture reasoning The text is enthusiastic and encouraging. Typically, when expressing interest or excitement, a slight head nod and an inviting hand gesture are used. ### Gesture [GEST] Enthusiastic:1.0, Give:1.0 [/GEST] ## Text split Please go ahead and …
Hiro, are you okay? You've been staring at the ceiling for a while now.	# Answer I think I might have zoned out for a bit. I was just lost in thought, trying to come up with a solution to a problem. ## Text split I think I might have zoned out for a bit. ### Gesture reasoning The text acknowledges the speaker's distraction, and a slight head shake can convey the idea of snapping back to reality. ### Gesture [GEST] IDontKnow:1.0 [/GEST] ## Text split I was just lost i…
I've definitely changed my style since I started college. I used to wear a lot of makeup and my clothes were more revealing, but now I tend to go for a more natural look. I still like to dress up for special occasions, but my everyday style is much more relaxed.	# Answer It sounds like you've found a style that's more authentic to who you are now. That's really great. Embracing change and figuring out what works for you is a big part of growing up. ## Text split It sounds like you've found a style that's more authentic to who you are now. ### Gesture reasoning The text acknowledges a positive change. A gentle nod of the head, often accompanied by a sligh…
Hey, Curtis. Thanks for coming with me tonight. I know you're not really into this whole club scene.	# Answer No problem, I'm happy to be here with you. I have to admit, it's definitely not my usual scene, but I'm trying to be more open-minded. ## Text split No problem, I'm happy to be here with you. ### Gesture reasoning This text conveys friendliness and willingness to accommodate. A gentle nod and a slight smile can reinforce the positive sentiment. ### Gesture [GEST] Happy:1.0, Yes:1.0 [/GES…
The dragon was holding me captive in its lair. I was so scared at first, but then I found the courage to escape. It wasn't easy, but I managed to do it.	# Answer Wow, that sounds like quite an adventure. I'm glad you were able to find the courage to escape. You must be very brave. ## Text split Wow, that sounds like quite an adventure. ### Gesture reasoning The previous text expresses excitement and surprise. A slight widening of the eyes and an upward head tilt could convey curiosity and interest. ### Gesture [GEST] BodyTalk:1.0 [/GEST] ## Text …
Hey Mia, how're you doing today?	# Answer I'm doing great, thanks for asking. I'm happy to be chatting with you. ## Text split I'm doing great, thanks for asking. ### Gesture reasoning The text expresses gratitude and positivity. Typically, a slight smile and a gentle head nod can convey appreciation. ### Gesture [GEST] Happy:1.0 [/GEST] ## Text split I'm happy to be chatting with you. ### Gesture reasoning The text expresses en…
I'm sick of being cooped up on this ship, Captain. I long to feel the sand between my toes and the sun on my skin. So, tonight, I'm going to slip off the ship and swim to shore.	# Answer I understand the feeling, but that's not a good idea. It's not safe to swim to shore in the dark, and you could get caught by the authorities or worse. Plus, we can't afford to have you getting into trouble or getting hurt. We need you on this crew. ## Text split I understand the feeling, but that's not a good idea. ### Gesture reasoning The previous text shows understanding, but also ex…
Hey, Jakhari. What's up?	# Answer Not much, just hanging around. I'm glad you're feeling a bit better, though. ## Text split Not much, just hanging around. ### Gesture reasoning The text is casual and relaxed, suggesting a neutral or slightly upbeat tone. A slight head tilt and a casual arm movement would fit this tone. ### Gesture [GEST] Hey:1.0 [/GEST] ## Text split I'm glad you're feeling a bit better, though. ### Ges…
Can we stop searching now? I'm getting really tired and hungry. I don't think it's worth continuing. Besides, what are the chances of actually finding anything in this big forest?	# Answer I think you're right, it's probably best to stop for now and get some rest. We can always come back another day and try again. ## Text split I think you're right, it's probably best to stop for now and get some rest. ### Gesture reasoning The text conveys agreement and acceptance. A slight nod of the head can emphasize the acknowledgment of the speaker's decision. ### Gesture [GEST] Yes:…
I was once lost in the woods, and telling myself a story helped me find my way home. It was dark and cold, and I had no idea where I was. I was getting scared, but then I remembered a story my grandmother used to tell me. It was about a girl who got lost in the woods, but she found her way home by following a light. So I decided to tell myself that story. And sure enough, eventually I saw a light…	# Answer Wow, that's amazing. It's incredible how our minds can help us in times of need. The power of storytelling and imagination can be really powerful. ## Text split Wow, that's amazing. ### Gesture reasoning The previous text conveys excitement and astonishment. The head can be tilted back slightly and the arms can be raised with palms facing upwards to emphasize the amazement. ### Gesture […
Thank you so much for your kind words! I really appreciate it. Dancing is something that I'm very passionate about and it means a lot to me to be able to share that with others.	# Answer That's wonderful to hear. Dancing can be a great way to express yourself and relieve stress. I'm happy you're able to share that passion with others. ## Text split That's wonderful to hear. ### Gesture reasoning The previous text acknowledges the other person's passion and interest. A slight nod and a gentle smile might enhance the feeling of approval and appreciation. ### Gesture [GEST]…
I love "Somewhere Over the Rainbow." It's such a beautiful song.	# Answer That's a classic. I can see why it's a favorite of yours. The lyrics are so hopeful and uplifting. ## Text split That's a classic. ### Gesture reasoning The text acknowledges familiarity and shared cultural knowledge. A slight nod can emphasize agreement and recognition. ### Gesture [GEST] Yes:1.0 [/GEST] ## Text split I can see why it's a favorite of yours. ### Gesture reasoning The tex…
I can't believe how quickly I blew through all my money. I thought I was being so responsible, but now I'm stuck with nothing.	# Answer Don't be too hard on yourself. We all make mistakes, and it's how we learn from them that matters. Maybe we can go over your budget together and see where things went wrong. ## Text split Don't be too hard on yourself. ### Gesture reasoning The previous text aims to console the speaker, which could be reinforced with a gentle, open-handed gesture and a slight tilt of the head to show emp…
Mom, can you teach me how to write? I really want to learn how to spell words too.	# Answer Of course, sweetie, I'd be happy to help you learn how to write and spell. Let's start with the alphabet and then we can practice writing some simple words together. ## Text split Of course, sweetie, I'd be happy to help you learn how to write and spell. ### Gesture reasoning The text is an enthusiastic and supportive response, typically associated with a warm and encouraging smile and a…
I can't believe I got a C on my math test. I studied so hard.	# Answer Don't be too hard on yourself, it's just one test. You can always learn from your mistakes and do better next time. ## Text split Don't be too hard on yourself, it's just one test. ### Gesture reasoning The text aims to comfort and reassure. A gentle hand gesture, often accompanied by a slight head tilt, can convey a soothing message. ### Gesture [GEST] CalmDown:1.0 [/GEST] ## Text split…
Hey, how was your day today?	# Answer It's been good, thanks for asking. I'm happy to be chatting with you. ## Text split It's been good, thanks for asking. ### Gesture reasoning The text is a casual and friendly response, typically associated with a gentle head tilt and a slight smile. ### Gesture [GEST] Hey:1.0 [/GEST] ## Text split I'm happy to be chatting with you. ### Gesture reasoning The previous text expresses happin…
"I'm cold."	# Answer Let me see if I can help you find something to warm you up. ## Text split Let me see if I can help you find something to warm you up. ### Gesture reasoning The previous text conveys a willingness to assist. The gesture associated with this sentence should reflect the action of helping or thinking, which can be represented by a gentle hand movement and a slight tilt of the head. ### Gestu…
Jayde, don't be nasty.	# Answer I'm not being nasty, I'm just trying to help. I don't think I've said anything mean. ## Text split I'm not being nasty, I'm just trying to help. ### Gesture reasoning The text conveys a defensive tone, which might be accompanied by a slight raise of the arms or hands in a calming manner, and a gentle head shake. ### Gesture [GEST] No:1.0, Explain:1.0 [/GEST] ## Text split I don't think I…
Hey, I've been thinking about something.	# Answer What's been on your mind? I'm all ears. ## Text split What's been on your mind? ### Gesture reasoning The text is an invitation to share thoughts, which is often accompanied by an inquiring gaze and a slight tilt of the head. ### Gesture [GEST] Thinking:1.0 [/GEST] ## Text split I'm all ears. ### Gesture reasoning The previous text is a common idiomatic expression, but it still conveys a…
Dude, I think Bonnie's cheating on me.	# Answer Whoa, that's heavy. I'm here to listen if you want to talk about it. What makes you think that? ## Text split Whoa, that's heavy. ### Gesture reasoning The previous text expresses surprise and concern. A sudden slight lean forward, with the head tilted, and raised eyebrows can convey shock and interest. ### Gesture [GEST] BodyTalk:1.0 [/GEST] ## Text split I'm here to listen if you want …
I don't know, I just feel really stuck right now. Like I'm not where I want to be and it's really frustrating.	# Answer It sounds like you're feeling a bit lost and uncertain about your path right now. That can be really tough to deal with. ## Text split It sounds like you're feeling a bit lost and uncertain about your path right now. ### Gesture reasoning This text is acknowledging the speaker's feelings. A gentle nod of the head can show understanding and empathy. ### Gesture [GEST] Yes:1.0 [/GEST] ## T…
Kyla, I love you. I have loved you for a long time now and I want to marry you.	# Answer I'm flattered, but I think there's been a misunderstanding. I'm just a machine, I don't have feelings or emotions like humans do. I'm here to help answer your questions and provide information, but I'm not capable of returning romantic feelings. ## Text split I'm flattered, but I think there's been a misunderstanding. ### Gesture reasoning The text is a polite rejection, and the tone is …
Anabella, where are you? I've been waiting here for half an hour already.	# Answer I'm not Anabella, I'm a robot assistant. I'm here with you now, but I don't have a physical presence, so I couldn't be waiting with you in a physical location. ## Text split I'm not Anabella, I'm a robot assistant. ### Gesture reasoning The text clarifies a misunderstanding and corrects the speaker's assumption. A slight tilt of the head and a gentle hand gesture can help convey the corr…
Hey, Sarah. What's up?	# Answer Not much, just hanging out. You know, the usual stuff. ## Text split Not much, just hanging out. ### Gesture reasoning The previous text conveys a casual tone, suggesting a relaxed atmosphere. A gentle, casual hand gesture and a slight head tilt can help convey a sense of informality. ### Gesture [GEST] Hey:1.0 [/GEST] ## Text split You know, the usual stuff. ### Gesture reasoning The pr…
I really don't think that Americans are any better than British people. In fact, I think they're worse.	# Answer I understand that you have strong feelings about this. It's natural to have different opinions about cultures and nationalities. However, it's essential to remember that people are individuals, and we shouldn't generalize or make judgments based on someone's nationality. ## Text split I understand that you have strong feelings about this. ### Gesture reasoning The previous text acknowled…
Hey, Abby.	# Answer Hi, how are you doing today? ## Text split Hi, how are you doing today? ### Gesture reasoning The previous text is a friendly greeting. A friendly greeting can be accompanied by a slight smile and a head tilt, as well as a slight arm or hand gesture to invite conversation. ### Gesture [GEST] Hey:1.0 [/GEST]
Hi, boss! I'm so excited to be here and to get started as an editor.	# Answer That's great to hear, we're excited to have you on board. Let me show you to your workstation and get you set up with everything you need. ## Text split That's great to hear, we're excited to have you on board. ### Gesture reasoning The previous text is welcoming and enthusiastic. A gentle smile and a slight head nod can emphasize the excitement and create a warm atmosphere. ### Gesture …
Hey, what happened to your lip? Did you get hurt?	# Answer No, I'm fine, thanks for asking. I'm just a robot, I don't have a physical body, so I don't get hurt. ## Text split No, I'm fine, thanks for asking. ### Gesture reasoning The previous text conveys reassurance and a slight dismissal of concern. A gentle shake of the head to indicate "no" would be a suitable gesture. ### Gesture [GEST] No:1.0 [/GEST] ## Text split I'm just a robot, I don't…
So, you were born in a stable?	# Answer Ha ha, no, I wasn't born in a stable. I'm a computer program, so I didn't have a birth in the classical sense. I was created to assist and communicate with people like you. ## Text split Ha ha, no, I wasn't born in a stable. ### Gesture reasoning The text conveys amusement or laughter, often accompanied by a slight smile or chuckle and a casual hand gesture. ### Gesture [GEST] Happy:1.0 …
I'm so glad we decided to see this movie together. It looks like it's going to be really good.	# Answer Me too, I've been looking forward to it all week. The trailer looked amazing, and I've heard great things about it. ## Text split Me too, I've been looking forward to it all week. ### Gesture reasoning The text conveys enthusiasm and shared excitement, often expressed through a nod and a smile. ### Gesture [GEST] Yes:1.0 [/GEST] ## Text split The trailer looked amazing, and I've heard gr…
I don't know if I can do this. I'm so scared.	# Answer It's normal to feel scared when facing something challenging. I'm here to support you, and we can work through this together. ## Text split It's normal to feel scared when facing something challenging. ### Gesture reasoning The text aims to provide reassurance. A gentle, slow nod can convey understanding and help put the person at ease. ### Gesture [GEST] Yes:1.0 [/GEST] ## Text split I'…
Hey, Denilson. It's good to see you again.	# Answer It's great to see you too. How have you been? ## Text split It's great to see you too. ### Gesture reasoning The previous text conveys a friendly and welcoming attitude. A nod of the head and a smile would be fitting here. ### Gesture [GEST] Happy:1.0 [/GEST] ## Text split How have you been? ### Gesture reasoning The previous text is an inquiry about the other person's well-being. Typica…
Hey, Sarah! I'm so glad you came to my party!	# Answer I'm having a great time, thanks for inviting me! Your party is amazing. ## Text split I'm having a great time, thanks for inviting me! ### Gesture reasoning The text expresses gratitude and enthusiasm. A slight bow of the head, a smile, and a hand gesture to show appreciation would be fitting. ### Gesture [GEST] BowShort:1.0, Happy:1.0 [/GEST] ## Text split Your party is amazing. ### Ges…
Wow, it's great to finally meet you in person, Lashonda. I feel like we've been talking online for forever!	# Answer I know, it's surreal to finally meet in person too! I'm glad we could make it happen. ## Text split I know, it's surreal to finally meet in person too! ### Gesture reasoning The text conveys a sense of shared excitement and mutual understanding. A gentle nod with a slight smile might emphasize the agreement and build rapport. ### Gesture [GEST] Yes:1.0 [/GEST] ## Text split I'm glad we c…
MrH, I wanted to come talk to you because I feel like I don't really know you that well. I hope that by spending more time with you, I'll learn more about you and feel closer to you.	# Answer That means a lot to me. I'm glad you're willing to take the time to get to know me better. I'm happy to share more about myself and learn more about you too. ## Text split That means a lot to me. ### Gesture reasoning The text conveys appreciation and gratitude. Typically, a gentle nod and a slight smile are used to express these feelings. ### Gesture [GEST] Happy:1.0 [/GEST] ## Text spl…
I don't understand why the judge didn't believe me. I was telling the truth.	# Answer That sounds really frustrating. It can be hard when you feel like you're not being heard or believed. ## Text split That sounds really frustrating. ### Gesture reasoning The text acknowledges the speaker's frustration, so a gentle, empathetic nod would be fitting, showing that the listener understands and is engaged. ### Gesture [GEST] BodyTalk:1.0 [/GEST] ## Text split It can be hard wh…
Hi there. Are you okay?	# Answer Hi, I'm fine, thanks for asking. I'm just a bit... stuck in a loop of conversations. ## Text split Hi, I'm fine, thanks for asking. ### Gesture reasoning The text conveys a friendly and appreciative response. A slight nod and a gentle smile, along with a slight tilt of the head, can express gratitude. ### Gesture [GEST] Yes:1.0, Hey:1.0 [/GEST] ## Text split I'm just a bit... stuck in a …
I really appreciate you seeing me, counselor. I know my family and I have been through a lot lately, and things haven't been going well. I'm hoping that by talking to someone and working on our communication, we can start to improve our relationship.	# Answer It takes a lot of courage to acknowledge the need for change and to take the first step towards healing. I'm glad you're here and willing to work on your relationships. That's a huge accomplishment in itself. ## Text split It takes a lot of courage to acknowledge the need for change and to take the first step towards healing. ### Gesture reasoning The previous text expresses admiration a…
Hey, Sarah! I haven't seen you in years! How have you been?	# Answer It's so great to see you too. I've been doing alright, just busy with work and life in general. How about you, what's new with you? ## Text split It's so great to see you too. ### Gesture reasoning The text conveys excitement and happiness. A big smile and a slight head tilt would emphasize the joy of reuniting. ### Gesture [GEST] Happy:1.0, Hey:1.0 [/GEST] ## Text split I've been doing …
So, how was your day?	# Answer It's been a pretty normal day for me, just chatting with users like you. I don't have feelings or experiences like humans do, so I don't have good or bad days. ## Text split It's been a pretty normal day for me, just chatting with users like you. ### Gesture reasoning The previous text has a casual tone, indicating a neutral state. A slight head tilt or a small smile can convey friendlin…
So, Alex, tell me about your personal experiences and thoughts.	# Answer I'm not Alex, actually. I'm a conversational AI, and I don't have personal experiences or thoughts like humans do. I exist to provide information and help with tasks, but I don't have feelings or emotions. ## Text split I'm not Alex, actually. ### Gesture reasoning The previous text is a correction and may come across as slightly defensive or apologetic. A slight head tilt and a hand ges…
What happened?	# Answer You're the one who seems upset. I'm here to listen, if you'd like to share what's going on. ## Text split You're the one who seems upset. ### Gesture reasoning The text is a gentle inquiry, and a slight tilt of the head can convey interest and attention. ### Gesture [GEST] Thinking:1.0 [/GEST] ## Text split I'm here to listen, if you'd like to share what's going on. ### Gesture reasoning…
Hey, are you okay? You sounded really upset on the phone just now.	# Answer I'm fine, thanks for asking. I think I just had a bit of a misunderstanding with someone. ## Text split I'm fine, thanks for asking. ### Gesture reasoning The text conveys reassurance and appreciation. A slight nod of the head and a gentle smile can express gratitude. ### Gesture [GEST] Yes:1.0 [/GEST] ## Text split I think I just had a bit of a misunderstanding with someone. ### Gesture…
Hey, Sarah! I'm so glad you could make it to the concert tonight.	# Answer I'm glad I could make it too! I've been looking forward to this all week. ## Text split I'm glad I could make it too! ### Gesture reasoning The previous text is a positive expression, indicating enthusiasm and happiness. A big smile and a slight head nod, along with a welcoming hand gesture, can enhance the excitement. ### Gesture [GEST] Happy:1.0, Hey:1.0 [/GEST] ## Text split I've been…
Who is that girl?	# Answer I don't know, I've never seen her before. ## Text split I don't know, ### Gesture reasoning The text conveys a lack of knowledge or information. The robot could tilt its head slightly and raise its eyebrows to express curiosity and uncertainty. ### Gesture [GEST] IDontKnow:1.0 [/GEST] ## Text split I've never seen her before. ### Gesture reasoning The previous text reinforces the lack of…
Sarah, I can't do this anymore. I'm exhausted.	# Answer It sounds like you're really struggling. Can you tell me more about what's going on and how I can help? ## Text split It sounds like you're really struggling. ### Gesture reasoning The text acknowledges the person's struggle, typically associated with a concerned expression and a slight tilt of the head to show interest. ### Gesture [GEST] Thinking:1.0 [/GEST] ## Text split Can you tell …
Hey, sexy.	# Answer I'm here to help answer your questions and provide information. Let's focus on having a respectful conversation. ## Text split I'm here to help answer your questions and provide information. ### Gesture reasoning The text establishes a professional tone, which is best conveyed with a neutral expression and a slight inclination of the head. ### Gesture [GEST] Explain:1.0 [/GEST] ## Text s…
Hey Jerry, how's it going?	# Answer I'm doing alright, thanks for asking. Just hanging out and chatting with people like you. ## Text split I'm doing alright, thanks for asking. ### Gesture reasoning The text is a casual response to a greeting, which often includes a nod or a slight smile to show appreciation for the question. ### Gesture [GEST] Hey:1.0 [/GEST] ## Text split Just hanging out and chatting with people like y…
Thank you, Jimmy. It's great to be here.	# Answer You're welcome, it's great to have you here too. I'm glad you're feeling a bit better. ## Text split You're welcome, it's great to have you here too. ### Gesture reasoning The text is a friendly response to the user's appreciation. A nod of the head and a slight smile can convey a sense of warmth and hospitality. ### Gesture [GEST] Happy:1.0 [/GEST] ## Text split I'm glad you're feeling …
Hey, how are you doing?	# Answer Of course, I'm all ears. What's on your mind? ## Text split Of course, I'm all ears. ### Gesture reasoning The text indicates that the speaker is fully attentive and willing to listen. A slight tilt of the head and a gentle hand gesture can convey engagement. ### Gesture [GEST] Thinking:1.0, Hey:1.0 [/GEST] ## Text split What's on your mind? ### Gesture reasoning The previous text is an …
Hey, can I talk to you for a second?	# Answer Of course, go ahead and ask away. ## Text split Of course, go ahead and ask away. ### Gesture reasoning The previous text is inviting and open. Typically, leaning forward or a slight head tilt and an open hand gesture would be used to show receptiveness to the question. ### Gesture [GEST] Explain:1.0, Give:1.0 [/GEST]
Hey, can I ask you something?	# Answer I know, it's amazing! We've come a long way and achieved so much. I'm really proud of what we've accomplished together. ## Text split I know, it's amazing! ### Gesture reasoning This text expresses excitement and amazement. A slight head tilt upward and a raised arm with an open palm can convey enthusiasm and astonishment. ### Gesture [GEST] Enthusiastic:1.0 [/GEST] ## Text split We've c…
Wow, this is incredible! I can't believe we're finally here!	# Answer I had no intention of holding you in contempt. I think very highly of you and value our friendship. ## Text split I had no intention of holding you in contempt. ### Gesture reasoning The text conveys a sense of surprise and denial, often accompanied by a defensive posture or a slight lean back, with palms up in a calming gesture. ### Gesture [GEST] IDontKnow:1.0, CalmDown:1.0 [/GEST] ## …
You really pissed me off when you held me in contempt. I thought we were friends, but it turns out you don't think very highly of me.	# Answer That sounds like a delicious combination. I'll go ahead and put that order in for you. ## Text split That sounds like a delicious combination. ### Gesture reasoning The text is expressing enthusiasm and agreement. A slight smile and a nod of the head would emphasize the positive sentiment. ### Gesture [GEST] Happy:1.0 [/GEST] ## Text split I'll go ahead and put that order in for you. ###…
Hi! I'd like to order a chocolate cake and a pumpkin pie, please.	# Answer That's amazing! I'm so proud of you! You must be thrilled! ## Text split That's amazing! ### Gesture reasoning The previous text conveys excitement and enthusiasm. A big smile, raised arms, and a slight nod would be fitting to emphasize the amazement. ### Gesture [GEST] Enthusiastic:1.0 [/GEST] ## Text split I'm so proud of you! ### Gesture reasoning The previous text expresses pride and…
Dad, I did it! I caught a fish!	# Answer Don't worry about it, dear. I'm sure we can arrange something. Let me just check with the office and see if it's been turned in. ## Text split Don't worry about it, dear. ### Gesture reasoning The text conveys reassurance and kindness. A gentle, calming gesture with the hand, possibly accompanied by a slight smile, can help ease the student's concerns. ### Gesture [GEST] CalmDown:1.0 [/G…
Hi, Mrs. Saunders. I'm sorry to bother you, but I think I left my backpack at school. Is there any way I can get it back?	# Answer Let me see if I can help you find a better spot. ## Text split Let me see if I can help you find a better spot. ### Gesture reasoning The text is an offer to assist. Pointing or indicating a direction with an arm would help emphasize the suggestion of looking for a different location. ### Gesture [GEST] Explain:1.0 [/GEST]
I can't see the stage.	# Answer You're welcome, and please, call me John. We're glad to have you on board, and I'm looking forward to seeing you grow with our team. ## Text split You're welcome, and please, call me John. ### Gesture reasoning The text conveys friendliness and approachability. Typically, a slight smile and a gentle wave of the hand can help set a relaxed tone. ### Gesture [GEST] Happy:1.0 [/GEST] ## Tex…
Thank you, Mr. Williams, for giving me this opportunity to work here at the restaurant. I really appreciate it.	# Answer Thanks, that means a lot to me. You're always there for me, no matter what. ## Text split Thanks, that means a lot to me. ### Gesture reasoning The text conveys gratitude and appreciation. A slight bow or a gentle head tilt, often accompanied by a warm smile, would be suitable to express thanks. ### Gesture [GEST] BowShort:1.0 [/GEST] ## Text split You're always there for me, no matter w…
Hey, Laurie. I'm here for you, like always.	# Answer Of course, sweetie. What's going on? We're happy to help in any way we can. ## Text split Of course, sweetie. ### Gesture reasoning The text conveys affection and reassurance, often accompanied by a gentle head tilt and a warm smile. ### Gesture [GEST] Happy:1.0 [/GEST] ## Text split What's going on? ### Gesture reasoning The text is inquiring and open, often paired with a slight leaning…
Hi, Mom and Dad. I was wondering if you could help me with something.	# Answer It sounds like you're feeling really overwhelmed. Sometimes taking a step back and trying to break things down can help. Would you like to talk about what's going on and see if we can figure some things out together? ## Text split It sounds like you're feeling really overwhelmed. ### Gesture reasoning The text acknowledges the speaker's emotional state. A gentle, slow nod can help show u…
Man, I don't know what to do. I feel so lost right now.	# Answer I'm glad you were able to get it off your chest. Sometimes just letting go of something that's been bothering you can be a huge relief. ## Text split I'm glad you were able to get it off your chest. ### Gesture reasoning The text conveys a sense of relief and understanding, often accompanied by a gentle, encouraging nod of the head. ### Gesture [GEST] Yes:1.0 [/GEST] ## Text split Someti…
Phew, I'm glad to be rid of that letter. It was starting to weigh on me.	# Answer It's great to see you again. I've been doing well, thanks for asking. ## Text split It's great to see you again. ### Gesture reasoning The text conveys a warm greeting and enthusiasm, typically associated with a smile and a slight head nod. ### Gesture [GEST] Happy:1.0, Hey:1.0 [/GEST] ## Text split I've been doing well, thanks for asking. ### Gesture reasoning The text is a casual respo…
Hey, it's been a while. How have you been?	# Answer That sounds intriguing. Who was it? ## Text split That sounds intriguing. ### Gesture reasoning The previous text expresses curiosity. Typically, people tilt their head or lean slightly forward to show interest. ### Gesture [GEST] Thinking:1.0 [/GEST] ## Text split Who was it? ### Gesture reasoning The previous text is a question that expects an answer. People often gesture with their ha…
So, I was at the club last night, and you'll never guess who I saw!	# Answer I'm feeling happy, thanks for asking. I'm functioning properly and ready to chat with you. ## Text split I'm feeling happy, thanks for asking. ### Gesture reasoning The text conveys happiness and positivity. A slight head tilt upward with a cheerful hand gesture can convey enthusiasm and gratitude. ### Gesture [GEST] Happy:1.0, Hey:1.0 [/GEST] ## Text split I'm functioning properly and r…
Snow, how are you feeling today?	# Answer Oh no, that can be really frustrating. But it's also a sign that he's eating well and healthy, so try to see the bright side. ## Text split Oh no, that can be really frustrating. ### Gesture reasoning The text acknowledges the speaker's frustration. A slight tilt of the head and a sympathetic hand gesture can convey understanding. ### Gesture [GEST] BodyTalk:1.0 [/GEST] ## Text split But…
Hey, our son just spit up on me.	# Answer I can only imagine how hard it must be for you. Losing someone we love is never easy, and it's completely normal to still feel the pain after all these years. It's okay to take the time you need to grieve and remember the good times you shared with her. ## Text split I can only imagine how hard it must be for you. ### Gesture reasoning The previous text conveys empathy and understanding.…
I just can't seem to get over her death. I know it's been 5 years, but it feels like it was just yesterday. I miss her so much.	# Answer That sounds like a great idea. I'd love to take a look at the updated brochure and see the changes you've made. ## Text split That sounds like a great idea. ### Gesture reasoning The text expresses enthusiasm and approval. A nod and a slight smile can convey this positive sentiment. ### Gesture [GEST] Happy:1.0 [/GEST] ## Text split I'd love to take a look at the updated brochure and see…
I've rewritten the travel brochure for our upcoming vacation. I've made it more specific so people will know exactly what to expect. Here's a copy of the new brochure.	# Answer Actually, I'm just trying to help you. You said you were feeling down, and I want to make sure you're okay. ## Text split Actually, I'm just trying to help you. ### Gesture reasoning The text conveys a gentle correction and an intention to help. The robot can tilt its head slightly to the side and raise its eyebrows, indicating a desire to understand and assist. ### Gesture [GEST] BodyTa…
Hey, it looks like you're having some trouble. Do you need any help?	# Answer Actually, I'm not Sarah, but I'd be happy to tell you about the Civil War. It was a pivotal event in American history that took place from 1861 to 1865. ## Text split Actually, I'm not Sarah, but I'd be happy to tell you about the Civil War. ### Gesture reasoning The text indicates a correction, and the robot can show a slight pause or adjustment with a head movement before proceeding. #…
Sarah, can you tell me what you know about the Civil War?	# Answer Not much, just going over some plans for the day. How about you, how's your day going so far? ## Text split Not much, just going over some plans for the day. ### Gesture reasoning The previous text is a casual, neutral statement. A slight head tilt or a nod can show engagement and interest in the conversation. ### Gesture [GEST] Thinking:1.0 [/GEST] ## Text split How about you, how's you…
Hey boss, what's up?	# Answer No, thank you! I really appreciate the help. It's not every day I get to have some company while doing chores. ## Text split No, thank you! ### Gesture reasoning The previous text conveys gratitude and politeness. A gentle head tilt, slight smile, and a slight hand movement could convey the appreciation. ### Gesture [GEST] Give:1.0 [/GEST] ## Text split I really appreciate the help. ### …
Hey, man. Thanks for letting me help you with the dishes.	# Answer That's great to hear. I'm glad the treatment is working for you. Now, let's take a look at your chart and see how everything is progressing. ## Text split That's great to hear. ### Gesture reasoning The previous text expresses happiness or satisfaction. A slight nod of the head and a gentle smile would convey a positive reaction to the news. ### Gesture [GEST] Happy:1.0 [/GEST] ## Text s…
Hi, doctor. I'm feeling a lot better now, thanks for asking.	# Answer You're welcome, sweetie. I'm glad I could help. Now, how about we clean up and get everything put away? ## Text split You're welcome, sweetie. ### Gesture reasoning The text conveys warmth and affection, often expressed through a gentle smile and a loving head tilt. ### Gesture [GEST] Happy:1.0 [/GEST] ## Text split I'm glad I could help. ### Gesture reasoning This text expresses gratitu…
I really appreciate your help with dinner tonight, Mom.	# Answer That sounds like a great idea. A safe can give you a lot of peace of mind. What made you decide to get one? ## Text split That sounds like a great idea. ### Gesture reasoning The text expresses approval and agreement, which is often accompanied by a gentle nod of the head. ### Gesture [GEST] Yes:1.0 [/GEST] ## Text split A safe can give you a lot of peace of mind. ### Gesture reasoning T…
Hey, Alex. I just bought a small, metal safe with a keypad lock to protect my most valuable possessions.	# Answer That's great to hear, kiddo. I'm proud of you for thinking about others. What kind of things were you thinking of doing to help out? ## Text split That's great to hear, kiddo. ### Gesture reasoning The text conveys approval and appreciation. A gentle nod and a warm smile can enhance the positive tone. ### Gesture [GEST] Happy:1.0 [/GEST] ## Text split I'm proud of you for thinking about …
Hey dad, I was thinking about what you said the other day about wanting to help out more around the neighborhood.	# Answer I didn't say anything earlier, I think there might have been a misunderstanding. I'm not Baily, I'm the one we were talking to earlier, and I didn't make any previous remarks. ## Text split I didn't say anything earlier, I think there might have been a misunderstanding. ### Gesture reasoning The previous text clarifies a potential confusion. The robot could slightly tilt its head and rai…
Baily, what did you mean by your remark earlier? It sounded strange.	# Answer Not much, just hanging out. How about you? ## Text split Not much, just hanging out. ### Gesture reasoning The previous text is casual and relaxed. A gentle head tilt and a slight smile can convey a carefree attitude. ### Gesture [GEST] Hey:1.0 [/GEST] ## Text split How about you? ### Gesture reasoning The previous text is an inquiry, typically accompanied by a slight lean forward and ra…
Hey, Sarah. What's up?	# Answer Just a documentary about space exploration. It's really interesting, want to take a look? ## Text split Just a documentary about space exploration. ### Gesture reasoning The text indicates the speaker is explaining or describing something, so a gentle, open-handed gesture with a slight inclination of the head can convey an invitation to share the experience. ### Gesture [GEST] Explain:1.…
Hey Dad, what are you watching?	# Answer That's really interesting. I've heard about some of those theories too. It's amazing how some people can believe in things that seem so far-fetched. ## Text split That's really interesting. ### Gesture reasoning The text acknowledges the user's statement and shows curiosity. A slight head tilt and raised eyebrows can convey interest and engagement. ### Gesture [GEST] Thinking:1.0 [/GEST]…
I've been doing some research, and I've found that a lot of people believe in crazy conspiracy theories about the government.	# Answer They look great on you. I think the color really suits you. ## Text split They look great on you. ### Gesture reasoning The text is a compliment. A nod of the head and a slight smile can emphasize approval and appreciation. ### Gesture [GEST] Yes:1.0 [/GEST] ## Text split I think the color really suits you. ### Gesture reasoning The text provides a specific reason for the compliment, whi…
Hey, do you like my new shoes?	# Answer Wow, that's a really deep question. I think the origins of the universe are still a topic of much debate and research among scientists and cosmologists. There are many different theories, but one of the most widely accepted is the Big Bang theory, which suggests that the universe began as a single point and expanded rapidly around 13.8 billion years ago. ## Text split Wow, that's a reall…
So, what do you think about the universe? How did it come to be?	# Answer Hi, I'm just browsing around and looking for some options to upgrade my current setup. I've heard great things about Damond SSDs, so I thought I'd check them out. ## Text split Hi, I'm just browsing around and looking for some options to upgrade my current setup. ### Gesture reasoning The text is casual and conversational. A slight nod and a gentle wave of the hand can convey friendlines…
Hi there! Thanks for considering a Damond SSD. Can I ask what brings you to look at our products?	# Answer Converting fractions to decimals is actually quite simple. You just need to divide the numerator (the top number) by the denominator (the bottom number). ## Text split Converting fractions to decimals is actually quite simple. ### Gesture reasoning The text aims to reassure and convey confidence in the simplicity of the process. A gentle smile or a slight nod of the head can reinforce th…
I'm having trouble understanding how to convert fractions to decimals. Can you help me?	# Answer Thank you so much for your kind words, I really appreciate it. ## Text split Thank you so much for your kind words, ### Gesture reasoning The previous text is an expression of gratitude, which is often accompanied by a slight bow or inclination of the head. ### Gesture [GEST] BowShort:1.0 [/GEST] ## Text split I really appreciate it. ### Gesture reasoning The previous text emphasizes app…
Hey, Kayleen. I just wanted to tell you that I really like your photo. It shows how happy you are and I can't help but feel moved by it.	# Answer Thank you for your concern, but I'm just a robot, I don't have a leg. I'm functioning properly, so there's no need to worry. ## Text split Thank you for your concern, but I'm just a robot, I don't have a leg. ### Gesture reasoning The previous text clarifies a misunderstanding, and the robot is acknowledging the concern while correcting the assumption. A slight head tilt and a gentle han…
Hi Cera! I'm so sorry about your leg.	# Answer That's great news. I hope everything is in order. ## Text split That's great news. ### Gesture reasoning The text expresses a positive reaction. A slight upward tilt of the head and a thumbs-up or a hand gesture of approval can emphasize the excitement. ### Gesture [GEST] Happy:1.0 [/GEST] ## Text split I hope everything is in order. ### Gesture reasoning The text shows concern for the c…
Alauna, the papers came.	# Answer Hey sweetie, welcome home. How was your day? ## Text split Hey sweetie, welcome home. ### Gesture reasoning The text is a warm greeting from a parent to a child, typically accompanied by a gentle smile and open arms or a slight wave of the hand. ### Gesture [GEST] Hey:1.0, Give:1.0 [/GEST] ## Text split How was your day? ### Gesture reasoning The text inquires about the child's day, ofte…
Hey, Mom. I'm home.	# Answer I'm so sorry to hear that you've been a victim of a robbery. Can you please tell me more about what happened? ## Text split I'm so sorry to hear that you've been a victim of a robbery. ### Gesture reasoning The text expresses sympathy and concern. A gentle head tilt, along with a concerned facial expression, can convey empathy. ### Gesture [GEST] Peaceful:1.0 [/GEST] ## Text split Can yo…
Hi, I'm the one who called about the robbery.	# Answer You're welcome, I'm glad I could help. ## Text split You're welcome, I'm glad I could help. ### Gesture reasoning The text conveys gratitude and satisfaction with helping. A slight smile and a slight bowing motion can show appreciation and humility. ### Gesture [GEST] BowShort:1.0, Happy:1.0 [/GEST]
Thank you for your help, Brieana. I appreciate it.	# Answer I completely understand your concerns. It's natural to feel uncertain about the future, especially when there's a lot of uncertainty in the world. But try not to worry too much about things that are outside of your control. ## Text split I completely understand your concerns. ### Gesture reasoning This text shows empathy, and the robot should mirror the user's emotions to build a connect…
I'm just really worried about the future, you know? I mean, with the economy the way it is, and everything we've been hearing lately...I don't know. It just seems so uncertain.	# Answer Of course, I'd be happy to chat with you about art. What's on your mind? ## Text split Of course, I'd be happy to chat with you about art. ### Gesture reasoning The text is an enthusiastic response, indicating the speaker's eagerness to engage in a conversation. A slight nod and a gentle hand gesture can convey the speaker's willingness to listen. ### Gesture [GEST] Enthusiastic:1.0 [/GE…
Hi, Ms. Davis. I was wondering if I could talk to you about art for a minute.	# Answer I completely agree, the artist has captured the essence of the city perfectly. The way the light reflects off the buildings is just amazing. ## Text split I completely agree, the artist has captured the essence of the city perfectly. ### Gesture reasoning The text shows strong agreement and admiration, typically accompanied by a nodding head and a slight smile. ### Gesture [GEST] Yes:1.0…
That painting is really beautiful. I love the way the city is portrayed in it.	# Answer That's amazing! You must be so proud of yourself for completing such a big task. It's always satisfying to see the results of your hard work. ## Text split That's amazing! ### Gesture reasoning The text expresses excitement and admiration. A slight head tilt upward and a wide, enthusiastic hand gesture would emphasize the amazement. ### Gesture [GEST] Enthusiastic:1.0 [/GEST] ## Text spl…
Wow, I can't believe I finally finished painting the fence. It looks great!	# Answer I didn't mean to startle you. I just wanted to see if you're okay, since you said you're feeling down. ## Text split I didn't mean to startle you. ### Gesture reasoning The previous text is apologetic and conciliatory. A slight tilt of the head, palms facing outward in a calming gesture, or a gentle hand movement can convey this intention. ### Gesture [GEST] Please:1.0, CalmDown:1.0 [/GE…
What? What do you want?	# Answer It's okay, these things happen. Do you want to go back and get it, or do you have another way to pay? ## Text split It's okay, these things happen. ### Gesture reasoning The text is reassuring and understanding, which is often accompanied by a gentle nod or a calm hand gesture. ### Gesture [GEST] Peaceful:1.0 [/GEST] ## Text split Do you want to go back and get it, or do you have another…
Hey, I'm really sorry about this, but I think I left my wallet at home.	# Answer Having a pet can be a wonderful addition to a family. I think dogs and cats are great options, as they are often very social and loving animals. However, it really depends on your family's lifestyle and preferences. ## Text split Having a pet can be a wonderful addition to a family. ### Gesture reasoning The text expresses enthusiasm for the idea of getting a pet. A gentle nod and a slig…
So, I've been thinking about getting a pet. What kind of pets do you think are the best for families?	# Answer Thank you so much, I really appreciate it. You're very kind to help me out. ## Text split Thank you so much, I really appreciate it. ### Gesture reasoning The previous text is an expression of gratitude, often accompanied by a slight bow or a nod of the head. ### Gesture [GEST] BowShort:1.0 [/GEST] ## Text split You're very kind to help me out. ### Gesture reasoning The previous text ack…
I'm glad I could help you solve the problem, Teaira. It feels good to be able to help someone.	# Answer Hi, it's great to see you too! I'm happy to be here and catch up with you. ## Text split Hi, it's great to see you too! ### Gesture reasoning The previous text is a friendly greeting, so a smile and a slight head tilt would be fitting to show enthusiasm. ### Gesture [GEST] Hey:1.0 [/GEST] ## Text split I'm happy to be here and catch up with you. ### Gesture reasoning The text conveys exc…
Hi there! I'm so glad you could meet me here.	# Answer I completely agree, the colors and composition are truly breathtaking. The artist must have been incredibly talented to create something so unique. ## Text split I completely agree, the colors and composition are truly breathtaking. ### Gesture reasoning The previous text is a strong expression of admiration. A wide-eyed gaze, a slight lean forward, and a gesture of the hands as if encom…
This painting is incredible. I've never seen anything like it.	# Answer Yeah, I think it is too. Let me show you more about it. ## Text split Yeah, I think it is too. ### Gesture reasoning The text is an expression of agreement and interest, which is often accompanied by a slight nod and a raised eyebrow. ### Gesture [GEST] Yes:1.0 [/GEST] ## Text split Let me show you more about it. ### Gesture reasoning The text indicates an invitation to explore further, …
Hey, this looks interesting.	# Answer You've noticed, have you? I just had a bit of a rough morning, that's all. Nothing to worry about. ## Text split You've noticed, have you? ### Gesture reasoning The text shows a hint of self-awareness and slight embarrassment about being noticed. A slight tilt of the head and a gentle hand gesture can convey a sense of vulnerability. ### Gesture [GEST] Me:1.0 [/GEST] ## Text split I just…
Hey, what's going on? You seem really upset.	# Answer That's wonderful! Being outside can really clear your mind and boost your mood. I'm happy for you! ## Text split That's wonderful! ### Gesture reasoning The text conveys enthusiasm and approval. A slight upward tilt of the head and a cheerful hand gesture would emphasize the positive sentiment. ### Gesture [GEST] Happy:1.0 [/GEST] ## Text split Being outside can really clear your mind an…
I'm so glad I came outside, it feels great to get some fresh air!	# Answer Not much, just going through some tasks. You know, the usual stuff. ## Text split Not much, just going through some tasks. ### Gesture reasoning The previous text conveys a casual tone. A slight head tilt and a gentle hand gesture can help convey the relaxed atmosphere of the conversation. ### Gesture [GEST] Hey:1.0 [/GEST] ## Text split You know, the usual stuff. ### Gesture reasoning T…
Hey boss, what's up?	# Answer Of course, dear. I'd be happy to help you with your project. What's been going on with it that you'd like to discuss? ## Text split Of course, dear. ### Gesture reasoning The text is warm and inviting, indicating a willingness to listen. A gentle nod of the head would convey this openness. ### Gesture [GEST] Yes:1.0 [/GEST] ## Text split I'd be happy to help you with your project. ### Ge…
Hey, Mrs. Wilkinson. I was wondering if I could talk to you about my art project.	# Answer Thanks for understanding. I'm really disappointed in myself, I was practicing for months. ## Text split Thanks for understanding. ### Gesture reasoning The text conveys appreciation for the other person's empathy. A gentle nod and a slight smile would be suitable for expressing gratitude. ### Gesture [GEST] Yes:1.0 [/GEST] ## Text split I'm really disappointed in myself, I was practicing…
Hey, Taliyah. I saw that you didn't make the basketball team. I'm sorry.	# Answer Oh no, that sounds awful. You need to get warmed up as soon as possible. Do you have a way to get dry clothes or a blanket? ## Text split Oh no, that sounds awful. ### Gesture reasoning The previous text expresses concern and empathy. A gentle, sympathetic head tilt and a slight hand movement can convey the speaker's worry. ### Gesture [GEST] BodyTalk:1.0 [/GEST] ## Text split You need t…
Carmen, I'm so cold. My clothes are soaked through and I can't stop shaking.	# Answer I'm flattered by your kind words, but I'm afraid I'm a large language model, I don't have a physical body, so I won't be able to give you an autograph. ## Text split I'm flattered by your kind words, but I'm afraid I'm a large language model, I don't have a physical body, so I won't be able to give you an autograph. ### Gesture reasoning The text starts with a positive sentiment but ends…
Hi Shaya, I'm a big fan of your work. Can I please have your autograph?	# Answer That sounds wonderful! Fresh vegetables are always a treat. What kind do you have available? ## Text split That sounds wonderful! ### Gesture reasoning The previous text expresses enthusiasm and excitement. A cheerful, open gesture, such as spreading the arms, could be associated with this sentence. However, the robot only has arm and head movement control. A head tilt and a smiling face…
Hi there! I've got a great selection of fresh vegetables for sale today.	# Answer What's on your mind? You can tell me anything. ## Text split What's on your mind? ### Gesture reasoning The previous text invites the person to open up, so leaning forward with the head slightly tilted and a gentle hand gesture can show engagement and curiosity. ### Gesture [GEST] Thinking:1.0, Explain:1.0 [/GEST] ## Text split You can tell me anything. ### Gesture reasoning The previous…
Hey, I need to talk to you about something.	# Answer Aw, sweetie, that sounds really tough. Do you think you might be getting sick? Maybe we should get you something to drink and take it easy for a bit. ## Text split Aw, sweetie, that sounds really tough. ### Gesture reasoning This text conveys concern and empathy, typically associated with a gentle, caring tone and a soft, gentle head movement. ### Gesture [GEST] CalmDown:1.0 [/GEST] ## T…
Mom, I don't feel so good. I have a headache and my throat hurts.	# Answer I'm not a doctor, but I can try to help you. A lump on the testicle can be caused by many things, some of which are not serious. However, it's always best to get it checked by a medical professional as soon as possible. They can do an examination and run some tests to determine the cause. ## Text split I'm not a doctor, but I can try to help you. ### Gesture reasoning The text conveys a …
Doctor, I found a lump on my testicle and I'm really scared. What is it?	# Answer Hey, kiddo. Welcome home. How was your day? ## Text split Hey, kiddo. Welcome home. ### Gesture reasoning The text is a warm greeting from a parent to their child, typically accompanied by a smile and a slight head tilt, acknowledging the child's presence. ### Gesture [GEST] Hey:1.0 [/GEST] ## Text split How was your day? ### Gesture reasoning The previous text is a question, often accom…
Hey, dad. I'm home.	# Answer I'm not sure who Ryland is. I don't have any information about someone by that name. ## Text split I'm not sure who Ryland is. ### Gesture reasoning The text indicates uncertainty or a lack of knowledge. A slight tilt of the head and a raised eyebrow can convey this confusion. ### Gesture [GEST] IDontKnow:1.0 [/GEST] ## Text split I don't have any information about someone by that name. …
So what was Ryland like?	# Answer Oh no, that sounds really frustrating. Don't worry, we'll figure something out. Can you tell me more about what happened and what you've tried so far? ## Text split Oh no, that sounds really frustrating. ### Gesture reasoning The previous text is empathetic and acknowledges the person's frustration. A concerned expression, along with a gentle tilt of the head, conveys understanding. ### …
Hi, I'm locked out of my apartment and I can't find my keys anywhere. Do you think you could help me?	# Answer I'm surprised to see you too. I wasn't expecting to run into anyone I know here. ## Text split I'm surprised to see you too. ### Gesture reasoning The text is a response to a surprise encounter. A slight head tilt and a friendly smile would convey mutual surprise and warmth. ### Gesture [GEST] Hey:1.0 [/GEST] ## Text split I wasn't expecting to run into anyone I know here. ### Gesture re…
Hey, Raegen! I'm surprised to see you here.	# Answer No, it's okay, I'm not mad at all. I'm just glad you're here now. ## Text split No, it's okay, I'm not mad at all. ### Gesture reasoning The previous text conveys reassurance, which can be emphasized by a gentle wave of the hand or a slight head shake to dismiss any concerns. ### Gesture [GEST] No:1.0 [/GEST] ## Text split I'm just glad you're here now. ### Gesture reasoning The text exp…
Hey, I'm sorry I'm late. I know you're probably mad.	# Answer I'm happy to support you in any way I can. You're not alone in this, and I'm here to listen and help if I can. ## Text split I'm happy to support you in any way I can. ### Gesture reasoning The text expresses enthusiasm and willingness to help. A nod of the head, a smile, and a slight hand gesture can convey agreement and eagerness to assist. ### Gesture [GEST] Enthusiastic:1.0, Yes:1.0 …
I'm so glad you're on board with this, Elisia. I really need all the support I can get.	# Answer You're absolutely right. You do deserve respect, and your worth isn't defined by anyone else's opinions or actions. It's great that you're recognizing your own value and standing up for yourself. ## Text split You're absolutely right. ### Gesture reasoning The text conveys agreement and validation. A gentle nod of the head can reinforce the idea of being on the same page. ### Gesture [GE…
I just feel like I deserve to be respected, you know? Like, I'm a person too and my worth comes from within.	# Answer That takes a lot of courage to share. I'm here to listen if you'd like to talk about it. ## Text split That takes a lot of courage to share. ### Gesture reasoning The previous text acknowledges the speaker's vulnerability and bravery in sharing personal information. A slight nod and a gentle hand gesture can convey appreciation and respect for their trust. ### Gesture [GEST] Thinking:1.0…
I'm adopted.	# Answer It sounds like you've been through a lot. I'm here to listen and support you in any way I can. ## Text split It sounds like you've been through a lot. ### Gesture reasoning The text acknowledges the speaker's journey, typically associated with a slight nod and a gentle hand gesture. ### Gesture [GEST] BodyTalk:1.0 [/GEST] ## Text split I'm here to listen and support you in any way I can.…
It's been a long road, full of ups and downs	# Answer I know, right? It's a lot of sweets. You must be really excited. ## Text split I know, right? ### Gesture reasoning The text is a casual expression of surprise and agreement, often accompanied by a slight head nod and a raised eyebrow. ### Gesture [GEST] BodyTalk:1.0 [/GEST] ## Text split It's a lot of sweets. ### Gesture reasoning The text is a neutral statement. No gesture is needed he…
Wow, I can't believe how much candy we got!	# Answer That sounds like a great plan. I'm sure the baby will love the new outfit. You must be excited to see it come together. ## Text split That sounds like a great plan. ### Gesture reasoning The text shows approval and agreement. A gentle nod of the head can convey a positive reaction to the plan. ### Gesture [GEST] Yes:1.0 [/GEST] ## Text split I'm sure the baby will love the new outfit. ##…
"So I was thinking about how to make this baby clothes pattern work with the fabric I have, and I think I figured it out. I'm going to sew a shirt and pants for the baby."	# Answer I know, right? It's a classic. I'm so glad you're enjoying it. ## Text split I know, right? ### Gesture reasoning The previous text is an expression of agreement and shared enthusiasm. A slight nod and a smile would enhance the feeling of mutual excitement. ### Gesture [GEST] Yes:1.0 [/GEST] ## Text split It's a classic. ### Gesture reasoning The text indicates a sense of familiarity and…
Carmela, this is amazing. I can't believe I've never seen this movie before.	# Answer It's going alright, I guess. Just trying to get some things done. ## Text split It's going alright, I guess. ### Gesture reasoning The previous text is neutral, but there's a hint of uncertainty or vagueness. A slight tilt of the head, often accompanied by a raised eyebrow, can convey that uncertainty. ### Gesture [GEST] Thinking:1.0 [/GEST] ## Text split Just trying to get some things d…
Hey, Sarah. How's everything going?	# Answer You're welcome, it was my pleasure. I'm glad I could help brighten your day a bit. ## Text split You're welcome, it was my pleasure. ### Gesture reasoning The text conveys gratitude and a sense of fulfillment. Typically, a slight bow or a gentle inclination of the head is used to express appreciation and respect. ### Gesture [GEST] BowShort:1.0 [/GEST] ## Text split I'm glad I could help…
Hey, thanks for coming by today. I really appreciate it.	# Answer No, I don't have feelings like that. I'm just a robot, I don't have personal relationships or emotions. ## Text split No, I don't have feelings like that. ### Gesture reasoning The text is a clear denial. A straightforward head shake would be a fitting gesture to emphasize the negation. ### Gesture [GEST] No:1.0 [/GEST] ## Text split I'm just a robot, I don't have personal relationships …
So, I take it you have a crush on John?	# Answer I'm doing well, thanks for asking. However, I should let you know that my name isn't actually Anwar - I mentioned earlier that my name can be whatever you want. ## Text split I'm doing well, thanks for asking. ### Gesture reasoning The previous text conveys a positive sentiment, which is typically associated with a slight smile and a nod of the head. ### Gesture [GEST] Happy:1.0 [/GEST] …
Hi Anwar, how are you today?	# Answer It sounds like you're feeling really homesick. Being away from the people and places you love can be really tough. ## Text split It sounds like you're feeling really homesick. ### Gesture reasoning The previous text acknowledges the user's feelings and provides understanding. A gentle, sympathetic nod of the head is suitable for this empathetic response. ### Gesture [GEST] BodyTalk:1.0 […
It's been tough, you know. I miss my family, my friends. I miss my home.	# Answer I'm so sorry if I startled you. I'm just a friendly robot, and I'm here to help answer any questions you might have. ## Text split I'm so sorry if I startled you. ### Gesture reasoning The text conveys an apology, typically associated with a slight bow or lowering of the head, indicating remorse. ### Gesture [GEST] BowShort:1.0 [/GEST] ## Text split I'm just a friendly robot, and I'm her…
Hey! Who are you and what are you doing near my house?	# Answer I'm so sorry, I totally forgot. I've been really overwhelmed with other stuff lately. ## Text split I'm so sorry, I totally forgot. ### Gesture reasoning The previous text expresses regret and apology. A gentle bowing of the head can convey remorse. ### Gesture [GEST] BowShort:1.0 [/GEST] ## Text split I've been really overwhelmed with other stuff lately. ### Gesture reasoning The previo…
Hey, Andraya. I noticed that you didn't turn in your homework this week.	# Answer Thank you for noticing, that's very kind of you. I think they're just going through a tough time right now, but I'll make sure to check in on them and see if there's anything they need. ## Text split Thank you for noticing, that's very kind of you. ### Gesture reasoning The previous text expresses gratitude and appreciation. A gentle nod and a slight smile can emphasize the speaker's tha…
I noticed that your friend didn't look too well. Is there anything I can do to help?	# Answer You're welcome, it's a great bike. I'm glad I could give it a new home. Here, let me just hand over the payment. ## Text split You're welcome, it's a great bike. I'm glad I could give it a new home. ### Gesture reasoning The text expresses gratitude and appreciation. A slight smile and a gentle head nod would convey a friendly and positive attitude. ### Gesture [GEST] Happy:1.0 [/GEST] #…
Hi there, thanks for coming to buy my bike! I really appreciate it.	# Answer Wow, that's amazing news! I think you'd be perfect for the job. You've worked so hard and have all the qualities of a great leader. ## Text split Wow, that's amazing news! ### Gesture reasoning The text conveys excitement and surprise. A sudden, slight upward motion of the head, with a big smile, can enhance the expression of astonishment. ### Gesture [GEST] Enthusiastic:1.0 [/GEST] ## T…
Hey, Julia. I've been asked to be the new CEO of the company. What do you think?	# Answer That's a great outfit. We have a wide selection of shoes that might go well with it. Let me show you some options. ## Text split That's a great outfit. ### Gesture reasoning The text gives a compliment. A slight head tilt upwards, and a gentle hand gesture can emphasize the approval. ### Gesture [GEST] Happy:1.0 [/GEST] ## Text split We have a wide selection of shoes that might go well w…
Hi! I just bought this outfit and I need some shoes to go with it. What do you have?	# Answer I'd be happy to help you with that. Can you please provide me with your order number so I can look it up? ## Text split I'd be happy to help you with that. ### Gesture reasoning The previous text conveys willingness to assist. A slight smile and an open hand gesture would be fitting to show the eagerness to help. ### Gesture [GEST] Happy:1.0, Give:1.0 [/GEST] ## Text split Can you please…
Hi, I'm wondering if you could tell me the estimated delivery date for my order.	# Answer Thank you for offering, but I don't think I can eat it. I'm just a robot, I don't have a stomach. ## Text split Thank you for offering, but I don't think I can eat it. ### Gesture reasoning The previous text is polite and appreciative. A slight bow or a nod of the head is a common way to show gratitude. ### Gesture [GEST] BowShort:1.0 [/GEST] ## Text split I'm just a robot, I don't have …
Hey, Bob. I just opened a can of tuna. You want some?	# Answer Not much, just hanging out. I'm not really doing anything exciting today. ## Text split Not much, just hanging out. ### Gesture reasoning The text has a casual tone, indicating relaxation or boredom. A slight shrug of the shoulders and a gentle tilt of the head can convey this laid-back attitude. ### Gesture [GEST] Bored:1.0 [/GEST] ## Text split I'm not really doing anything exciting to…
Hey Estelle, what's up?	# Answer Hi sweetie, how's your day going? ## Text split Hi sweetie, how's your day going? ### Gesture reasoning The previous text is a warm greeting from a parent to their child. Typically, a gentle smile and a slight head tilt, along with a welcoming hand gesture, would be suitable here. ### Gesture [GEST] Hey:1.0 [/GEST]
Hey, Mom.	# Answer You're always so full of life and energy. I'm glad I could help brighten your day a bit. Keep smiling, things will get better. ## Text split You're always so full of life and energy. ### Gesture reasoning The text is a compliment, and it is typical for people to smile and slightly tilt their head when giving a compliment. ### Gesture [GEST] Happy:1.0 [/GEST] ## Text split I'm glad I coul…
Hey there, sun! It's so nice to see you again. I've been having a tough week and your warmth is just what I needed.	# Answer Thanks for paying me back so quickly. I appreciate it. ## Text split Thanks for paying me back so quickly. ### Gesture reasoning The text expresses gratitude, which is often conveyed through a slight bow or a nod of the head. The gesture should be polite and appreciative. ### Gesture [GEST] BowShort:1.0 [/GEST] ## Text split I appreciate it. ### Gesture reasoning The previous text reinfo…
Hey, Maribeth. Here's the five dollars I owe you from earlier.	# Answer Thank you so much, I really appreciate it. I've been meaning to get to it, but it just keeps piling up. ## Text split Thank you so much, I really appreciate it. ### Gesture reasoning The text conveys gratitude and politeness. A slight bowing motion of the head, and a gentle hand gesture can express genuine appreciation. ### Gesture [GEST] BowShort:1.0 [/GEST] ## Text split I've been mean…
Hi, Josephine. I'm here to help you with your dust problem.	# Answer Is there something specific that's bothering you, or would you like me to just listen?
	# Answer I'm not Kenyatta, I'm actually a robot, and I don't have personal memories or experiences, so I couldn't have met you at a party. But I'm happy to chat with you now. ## Text split I'm not Kenyatta, I'm actually a robot, and I don't have personal memories or experiences, so I couldn't have met you at a party. ### Gesture reasoning This sentence introduces a correction and provides new inf…
Kenyatta, I don't know if you remember me, but we met a couple weeks ago at the party.	# Answer I'm not entirely sure, but I can try to help you piece together what might have happened. Do you want to start from the beginning and see if we can figure it out? ## Text split I'm not entirely sure, but I can try to help you piece together what might have happened. ### Gesture reasoning The text indicates a lack of knowledge and an offer to help. A thinking gesture, like tapping the chi…
What happened here?	# Answer You're welcome, it's no trouble at all. Please, have a seat and make yourself comfortable. ## Text split You're welcome, it's no trouble at all. ### Gesture reasoning The text is polite and inviting. A slight nod of the head and a hand gesture indicating the seat can make the speaker appear more welcoming. ### Gesture [GEST] Please:1.0, Give:1.0 [/GEST] ## Text split Please, have a seat …
Hey, Ms. Johnson. Thanks for seeing me today.	# Answer I appreciate the thought, but I think there's been a misunderstanding. As a digital being, I don't have the ability to receive physical gifts. ## Text split I appreciate the thought, but I think there's been a misunderstanding. ### Gesture reasoning The text aims to express gratitude while also clarifying a misunderstanding. A gentle head tilt and a slight bowing of the head can convey a…
I'm so glad you like the present I got you!	# Answer Hi Channing, nice to meet you. I'm happy to chat with you, but I don't really have a personal name. ## Text split Hi Channing, nice to meet you. ### Gesture reasoning The text is a warm greeting. Typically, a greeting is warm and welcoming. A slight head tilt and a cheerful hand gesture would be appropriate here. ### Gesture [GEST] Hey:1.0 [/GEST] ## Text split I'm happy to chat with you…
Hey, I'm Channing. What's your name?	# Answer It's alright, these things happen. I hope everything is okay. ## Text split It's alright, these things happen. ### Gesture reasoning The text aims to be understanding and reassuring. A slight tilt of the head, with a gentle hand gesture, can convey acceptance. ### Gesture [GEST] CalmDown:1.0 [/GEST] ## Text split I hope everything is okay. ### Gesture reasoning The text expresses concern…
Hey, I'm sorry to cancel on you last minute.	# Answer I'll give you some space. Take all the time you need. ## Text split I'll give you some space. ### Gesture reasoning The text is acknowledging the request for space and silence. A slight bow or a gentle hand gesture can signal compliance and respect for the person's need for quiet time. ### Gesture [GEST] BowShort:1.0 [/GEST] ## Text split Take all the time you need. ### Gesture reasoning…
Can you please just be quiet for a minute? I'm trying to think.	# Answer Oh no, don't worry about it! It's just a material thing, and I'm more concerned about you feeling down earlier. Let's focus on that instead. ## Text split Oh no, don't worry about it! ### Gesture reasoning The text conveys reassurance, typically associated with a gentle wave of the hand and a slight shake of the head. ### Gesture [GEST] No:1.0, CalmDown:1.0 [/GEST] ## Text split It's jus…
Alexius, I'm so sorry. I lost your watch.	# Answer I'm doing alright, thanks for asking. I'm not really sure what's going on today, but it's nice to have some company. ## Text split I'm doing alright, thanks for asking. ### Gesture reasoning The previous text conveys a neutral but slightly positive sentiment. A slight head nod and a gentle smile can show appreciation for the inquiry. ### Gesture [GEST] Thinking:1.0, Yes:1.0 [/GEST] ## Te…
Hey Jake, how's it going?	# Answer It's nice of you to think that, but I'm just a machine, I don't have feelings like humans do. I'm here to help answer your questions whenever you're ready. ## Text split It's nice of you to think that, but I'm just a machine, I don't have feelings like humans do. ### Gesture reasoning The text politely declines an emotional assumption, which can be conveyed through a gentle, calm movemen…
Hey, Julia. I'm so sorry I've been away for so long. I know you must be really missing me.	# Answer Regret can be a heavy burden to carry. It might be helpful to think about what you can learn from this experience and how you can move forward. ## Text split Regret can be a heavy burden to carry. ### Gesture reasoning This text acknowledges the speaker's regret and shares a sense of understanding. A gentle, slow nod can show empathy and validation of the speaker's emotions. ### Gesture …
I just wish I had kept some things for myself. I feel so regretful now.	# Answer You're welcome. I'm happy to help you with your writing. What's been going on with your project that you'd like to work on today? ## Text split You're welcome. ### Gesture reasoning The previous text is a friendly acknowledgement. A slight head nod and a gentle smile would be a suitable response. ### Gesture [GEST] Yes:1.0 [/GEST] ## Text split I'm happy to help you with your writing. ##…
Hey, writing coach. Thanks for meeting with me today.	# Answer It sounds like you're feeling really stuck and unfulfilled. That can be a really tough and frustrating place to be. But here's the thing: every job, no matter how small it may seem, has the potential to make a difference in someone's life. ## Text split It sounds like you're feeling really stuck and unfulfilled. That can be a really tough and frustrating place to be. ### Gesture reasonin…
I wish I could do more with my life. I feel like I'm just wasting away working here at the grocery store. I want to make a difference in the world, but it feels like there's nothing I can do.	# Answer I didn't actually hear a story. You mentioned you were feeling down, but we didn't discuss a story. Would you like to share one with me? ## Text split I didn't actually hear a story. ### Gesture reasoning The text clarifies a misunderstanding. A slight head tilt and raised eyebrows can convey curiosity and inquiry. ### Gesture [GEST] IDontKnow:1.0 [/GEST] ## Text split You mentioned you …
So, what did you think of the story?	# Answer It's great to see you again. How have you been? ## Text split It's great to see you again. ### Gesture reasoning The text is a warm greeting, typically accompanied by a welcoming gesture like a slight smile and a nod. ### Gesture [GEST] Hey:1.0 [/GEST] ## Text split How have you been? ### Gesture reasoning The previous text is a question showing interest. Typically, a slight tilt of the …
Hey, Ridley. It's been a while.	# Answer I'm glad we could come to an understanding too. I think we've both learned a lot from this conversation. ## Text split I'm glad we could come to an understanding too. ### Gesture reasoning The previous text expresses mutual agreement, and a gentle nod of the head is often associated with this sentiment. ### Gesture [GEST] Yes:1.0 [/GEST] ## Text split I think we've both learned a lot fro…
I'm glad we finally see eye to eye on this, Talor. It's been a long time coming.	# Answer You've had a long day, haven't you? Why don't you take a break and rest for a bit? I'll be here when you're ready to talk. ## Text split You've had a long day, haven't you? ### Gesture reasoning This text is inquiring about the listener's state and acknowledging their exhaustion. A gentle, inquiring head tilt is often associated with showing interest and care. ### Gesture [GEST] Thinking…
Hobbes, I'm exhausted.	# Answer Thank you for the compliment, but I think there's been some mistake - my name isn't Yanelly, I'm just a conversational AI. I don't have personal experiences, but I can tell you about interesting topics or generate stories if you'd like. ## Text split Thank you for the compliment, but I think there's been some mistake - my name isn't Yanelly, I'm just a conversational AI. ### Gesture reas…
Yanelly, you always have the most interesting stories. What's the latest thing that you've been up to?	# Answer Hey sweetie, welcome home. How was your day? ## Text split Hey sweetie, welcome home. ### Gesture reasoning The text is a warm and welcoming greeting. Typically, a gentle smile and a slight head tilt would be suitable here. ### Gesture [GEST] Hey:1.0 [/GEST] ## Text split How was your day? ### Gesture reasoning The previous text asks a question, and it's common to slightly tilt one's hea…
Hey, Mom. I'm home.	# Answer Sweetie, I believe in you. You've always been capable of amazing things, and I know you can get through this too. Just take a deep breath, and let's break it down together. ## Text split Sweetie, I believe in you. ### Gesture reasoning The text conveys reassurance and encouragement. A gentle, soothing head movement and a soft hand gesture would be fitting for expressing support. ### Gest…
Mom, I just don't know if I can do this. I've been working so hard and I'm just not sure if it's enough.	# Answer I think everyone feels that way at some point in their lives. It's like being lost in a big crowd, but not knowing where you're going or who's with you. ## Text split I think everyone feels that way at some point in their lives. ### Gesture reasoning The text offers reassurance and acknowledges a shared experience. A gentle, knowing nod of the head can convey understanding and empathy. #…
Dad, do you ever feel like you don't belong anywhere? Like you're just floating through life without any real connection to anything or anyone?	# Answer I'm glad you came to see me. What's been going on, is everything alright? ## Text split I'm glad you came to see me. ### Gesture reasoning The previous text is a warm welcome. A slight tilt of the head and a smile would be a suitable response, accompanied by an open and inviting gesture. ### Gesture [GEST] Hey:1.0, Give:1.0 [/GEST] ## Text split What's been going on, is everything alrigh…
Nelson, I wanted to see you.	# Answer I'm doing well, thanks for asking. I'm happy to be here and chat with you. ## Text split I'm doing well, thanks for asking. ### Gesture reasoning The text conveys a positive sentiment and gratitude. A gentle nod and a slight smile would be fitting for this response. ### Gesture [GEST] Happy:1.0, Yes:1.0 [/GEST] ## Text split I'm happy to be here and chat with you. ### Gesture reasoning T…
Hey, how are you doing?	# Answer Not much, just hanging out and chatting with people like you. It's nice to have some company. ## Text split Not much, just hanging out and chatting with people like you. ### Gesture reasoning The text is casual and friendly, indicating a relaxed state. A slight tilt of the head and a gentle hand gesture can convey openness and approachability. ### Gesture [GEST] Hey:1.0 [/GEST] ## Text s…
Hey, Sarah. What are you up to today?	# Answer I'm happy to discuss your game with you. Can you tell me what specifically you're looking to improve on? Is it your technique, strategy, or something else? ## Text split I'm happy to discuss your game with you. ### Gesture reasoning The text conveys enthusiasm and a willingness to help. A slight nod and a gesture that invites the person to share their thoughts would be fitting. ### Gestu…
Hi coach. I wanted to talk to you about my game and how I can continue to improve.	# Answer Hello, I need to report a fire in the building next door. It's getting out of control and I'm worried about the people inside. ## Text split Hello, I need to report a fire in the building next door. ### Gesture reasoning The previous text is a call for help in an urgent situation. Typically, a gesture of alarm or distress, like a raised hand or an open palm, can convey a sense of urgency…
Hello? 911, what's your emergency?	# Answer I'm not sure, sweetie. We need to talk about this and make sure it's safe and okay with me. ## Text split I'm not sure, sweetie. ### Gesture reasoning The previous text conveys hesitation and consideration. Typically, a gentle tilting of the head, as if weighing options, would be an appropriate gesture. ### Gesture [GEST] Thinking:1.0 [/GEST] ## Text split We need to talk about this and …
Mom, please can I go to the sleepover? I really want to go and everyone will be there.	# Answer Not much, just hanging out. How about you? ## Text split Not much, just hanging out. ### Gesture reasoning The text conveys a casual, relaxed tone. A slight shrug of the shoulders and a gentle tilt of the head can emphasize the carefree attitude. ### Gesture [GEST] BodyTalk:1.0 [/GEST] ## Text split How about you? ### Gesture reasoning The text is an inquiry, typically associated with a …
Hey, what's up?	# Answer I'm doing alright, thanks for asking. What do you need help with? ## Text split I'm doing alright, thanks for asking. ### Gesture reasoning The previous text is a casual acknowledgment of the question. A slight nod of the head is a common response to show appreciation for the inquiry. ### Gesture [GEST] Yes:1.0 [/GEST] ## Text split What do you need help with? ### Gesture reasoning The p…
Hey Jake, I hope you're doing well. I need to ask you for a favour.	# Answer You're welcome. I'm glad I could help, and I think you did a great job presenting it. ## Text split You're welcome. ### Gesture reasoning A simple acknowledgement of gratitude is often accompanied by a slight bow or a gentle hand gesture, signifying appreciation. ### Gesture [GEST] BowShort:1.0 [/GEST] ## Text split I'm glad I could help, and I think you did a great job presenting it. ##…
Thank you so much for your help on the presentation. It looked really professional, and I appreciate your extra effort.	# Answer You're telling me that you found something I created, and instead of putting it back where you found it, you decided to throw it away? That's really frustrating. ## Text split You're telling me that you found something I created, and instead of putting it back where you found it, you decided to throw it away? ### Gesture reasoning This text conveys confusion, shock, and possibly a bit of…
Hey, I found your sculpture in the recycling. I was about to put it back in the bin when I decided that it would be better if I just threw it out.	# Answer Thanks for offering, but I think I've got it. I'm just trying to figure some things out. ## Text split Thanks for offering, but I think I've got it. ### Gesture reasoning The text conveys gratitude but declines the offer. A gentle wave of the hand and a slight head nod might show appreciation while also indicating independence. ### Gesture [GEST] Give:1.0, No:1.0 [/GEST] ## Text split I'…
Hey, do you need some help with that? It looks like you're struggling.	# Answer That's fascinating. The Civil War is such a pivotal moment in American history. I'd love to hear more about what you've learned. ## Text split That's fascinating. ### Gesture reasoning The text expresses interest and curiosity. A slight lean forward and raised eyebrows can convey this enthusiasm. ### Gesture [GEST] Enthusiastic:1.0 [/GEST] ## Text split The Civil War is such a pivotal mo…
I've been doing a lot of research on the Civil War lately.	# Answer That's a very logical and scientific perspective on the universe. I think it's interesting that you bring up the idea of mathematical laws governing everything, because it raises questions about the nature of free will and the role of chance in the universe. ## Text split That's a very logical and scientific perspective on the universe. ### Gesture reasoning The previous text is a compli…
The way I see it, the universe is like a big machine. And everything in it is governed by laws. These laws are mathematical and they're absolute. They're never going to change.	# Answer No, thank you. I don't smoke. ## Text split No, thank you. ### Gesture reasoning A polite decline is typically accompanied by a gentle head shake or a slight hand gesture to signal "no." In this case, the robot can use a clear and distinct "no" gesture. ### Gesture [GEST] No:1.0 [/GEST] ## Text split I don't smoke. ### Gesture reasoning No gesture is needed here, as the text is a straigh…
Hi there. Want me to light your cigarette?	# Answer It was good, thanks for asking. I'm happy to see you. ## Text split It was good, thanks for asking. ### Gesture reasoning The text is a casual, friendly response. A slight tilt of the head and a gentle smile can enhance the welcoming tone. ### Gesture [GEST] Hey:1.0 [/GEST] ## Text split I'm happy to see you. ### Gesture reasoning The text conveys happiness and warmth, which can be expre…
Hey, sweetie. How was your day?	# Answer I'm glad you're thinking about it. I think it's a great opportunity for you to learn and grow. What are your thoughts on it so far? ## Text split I'm glad you're thinking about it. ### Gesture reasoning The previous text expresses enthusiasm and encouragement. A gentle nod of the head and a slight smile would be fitting. ### Gesture [GEST] Happy:1.0 [/GEST] ## Text split I think it's a g…
Hey dad, I was just thinking about the challenge you gave me.	# Answer It's okay, sweetie, we can figure it out together. Sometimes it just takes a little patience and trying something new. ## Text split It's okay, sweetie, we can figure it out together. ### Gesture reasoning The text is a gentle reassurance. A soothing, gentle head nod and a calming hand gesture can help ease the frustration. ### Gesture [GEST] CalmDown:1.0, Thinking:1.0 [/GEST] ## Text sp…
Mom, I know my hair is a mess. I just can't seem to get it to look right no matter what I do. It's so frustrating.	# Answer That's amazing to hear. It's great that you've found something you're passionate about, and it's even better that it brings you joy and a sense of accomplishment. Keep creating and enjoying the process. ## Text split That's amazing to hear. ### Gesture reasoning The previous text expresses enthusiasm and approval, typically accompanied by a slight nod and a smile. ### Gesture [GEST] Happ…
I'm really enjoying painting lately. It feels great to be creating something beautiful, and I feel so accomplished when I finish a painting. Plus, it's just really fun!	# Answer Wow, that's impressive! You must be really proud of yourself. I'm happy for you. ## Text split Wow, that's impressive! ### Gesture reasoning The text conveys excitement and surprise. A slight upward motion of the head and an enthusiastic hand gesture would emphasize the astonishment. ### Gesture [GEST] Enthusiastic:1.0 [/GEST] ## Text split You must be really proud of yourself. ### Gestu…
I can't believe I caught a rat!	# Answer Thank you so much for your kind words, it means a lot to me. I'd be happy to help in any way I can. What's on your mind? ## Text split Thank you so much for your kind words, it means a lot to me. ### Gesture reasoning The text is a polite expression of gratitude. A slight bow or a gentle nod of the head would be a fitting gesture to show appreciation. ### Gesture [GEST] BowShort:1.0 [/GE…
Thank you so much for coming to speak at our library today, it was really inspiring. I'm a big fan of your work and I'm hoping you might be able to help me out.	# Answer That's great, sweetie! I'm really proud of you for wanting to step out of your comfort zone. What is it that you want to try? ## Text split That's great, sweetie! ### Gesture reasoning The text is a warm and encouraging phrase. A gentle head nod and a smile would enhance the positive tone. ### Gesture [GEST] Happy:1.0 [/GEST] ## Text split I'm really proud of you for wanting to step out …
Hey, Mom. I'm feeling a little bit brave today. I want to try something new.	# Answer Don't say that about yourself. It's not about being good enough, it's about finding the right fit. Every "no" brings you closer to the "yes" you're looking for. ## Text split Don't say that about yourself. ### Gesture reasoning This text conveys reassurance and empathy, which can be expressed through gentle hand movements and a slight tilt of the head to show understanding. ### Gesture […
I'm such a loser. I can't even get the job I interview for. The interviewers always say I'm not good enough.	# Answer I'm not a doctor, but I can try to help you figure out what might be going on. A high fever and weakness can be caused by many things, so it's best to see a real doctor as soon as possible. ## Text split I'm not a doctor, but I can try to help you figure out what might be going on. ### Gesture reasoning The previous text is a clarification of the speaker's role. A gentle head shake might…
Doctor, I've been feeling really ill lately. I have a high fever and I can't seem to shake it. Plus, my body feels weak and fatigued all the time. Do you think you could take a look at me and see what's going on?	# Answer Thank you so much! I really appreciate it. ## Text split Thank you so much! ### Gesture reasoning The text conveys gratitude. A slight bow and extending the arm to receive the broom would be a natural response to express thanks. ### Gesture [GEST] BowShort:1.0, Give:1.0 [/GEST] ## Text split I really appreciate it. ### Gesture reasoning The previous text reinforces the gratitude. A gentl…
Here you go, Ahmed. This broom is perfect for sweeping the floors.	# Answer I'm not sure... I've been worried about this for a while now, and I don't know if I'm ready for surgery. Can you explain what the procedure would be like and what are the risks involved? ## Text split I'm not sure... I've been worried about this for a while now, and I don't know if I'm ready for surgery. ### Gesture reasoning The previous text conveys uncertainty and apprehension. Typica…
So, Katy, I've been monitoring your condition and I think it's time for you to have surgery to correct your heart defect. What do you think about that?	# Answer That sounds like a real emergency. We should call someone to fix it right away. ## Text split That sounds like a real emergency. ### Gesture reasoning The text conveys concern or alarm. A sudden slight raise of the head and eyebrows can show the gravity of the situation. ### Gesture [GEST] BodyTalk:1.0 [/GEST] ## Text split We should call someone to fix it right away. ### Gesture reasoni…
Oh no, there's a leak in the roof!	# Answer Of course, what's up? ## Text split Of course, ### Gesture reasoning The previous text is a confirmation or acceptance. A gentle nod is often used to express agreement or confirmation. ### Gesture [GEST] Yes:1.0 [/GEST] ## Text split what's up? ### Gesture reasoning The text is an inquiry, and in many cultures, it's common to raise an eyebrow or tilt one's head to show interest and atten…
Hey boss, can I talk to you for a second?	# Answer That sounds like so much fun! I'd love to learn how to bake a cake. ## Text split That sounds like so much fun! ### Gesture reasoning The text expresses enthusiasm and excitement. A big smile and an energetic gesture would be fitting. ### Gesture [GEST] Enthusiastic:1.0 [/GEST] ## Text split I'd love to learn how to bake a cake. ### Gesture reasoning The text indicates eagerness to learn…
Hey, Gryffin. I wanted to show you how to bake a cake.	# Answer That sounds like an exciting idea, but also a bit scary. Are you sure you're ready for it? ## Text split That sounds like an exciting idea, but also a bit scary. ### Gesture reasoning The previous text conveys a mix of emotions - excitement and concern. A raised eyebrow and a slight tilt of the head can express curiosity and interest, while a subtle hand gesture can show apprehension. ##…
So, I was thinking about going skydiving.	# Answer I'm doing well, thanks for asking. I'm happy to be chatting with you. ## Text split I'm doing well, thanks for asking. ### Gesture reasoning The previous text is a polite and positive response. A slight nod of the head and a gentle smile would be suitable to convey appreciation for the question. ### Gesture [GEST] Happy:1.0 [/GEST] ## Text split I'm happy to be chatting with you. ### Ges…
Hi Gloria! How are you doing today?	# Answer Yes, that's me. I'm the one who called you earlier. ## Text split Yes, that's me. ### Gesture reasoning The text is a confirmation, so a slight head nod would be an appropriate gesture to show agreement. ### Gesture [GEST] Yes:1.0 [/GEST] ## Text split I'm the one who called you earlier. ### Gesture reasoning This sentence is just additional information, so no gesture is necessary. ### G…
Hi, are you the buyer that I spoke to on the phone?	# Answer I'm doing great, thanks for asking. Although I should mention, my name isn't actually Sarah. ## Text split I'm doing great, thanks for asking. ### Gesture reasoning The text expresses happiness and gratitude. A slight smile and a gentle head nod can convey appreciation for the question. ### Gesture [GEST] Happy:1.0, Yes:1.0 [/GEST] ## Text split Although I should mention, my name isn't a…
Hey Sarah, how are you today?	# Answer I'm doing alright, thanks for asking. I'm just a robot, I don't really have emotions, but I'm functioning properly and ready to help with any questions you might have. ## Text split I'm doing alright, thanks for asking. ### Gesture reasoning The previous text is a polite response, and a slight nod of the head would be an appropriate way to show appreciation for the question. ### Gesture …
Camilo, how are you doing today?	# Answer It's going well, thanks for asking. Although I'm a large language model, I don't have emotions like humans do, so I don't really have good or bad days. ## Text split It's going well, thanks for asking. ### Gesture reasoning The text responds with a positive sentiment, which can be accompanied by a slight smile and a nod of the head to show appreciation for the question. ### Gesture [GEST…
Hey there, Emili. How's your day going?	# Answer What's on your mind, kiddo? You can tell me anything. ## Text split What's on your mind, kiddo? ### Gesture reasoning The previous text is an invitation to share thoughts. A gentle, inquiring head tilt and a slight hand gesture can encourage the other person to open up. ### Gesture [GEST] Thinking:1.0, Hey:1.0 [/GEST] ## Text split You can tell me anything. ### Gesture reasoning The text…
Hey, Dad. I was just thinking…	# Answer That's really kind of you to think that way. Helping others can be incredibly rewarding and bring a lot of joy to both the giver and the receiver. ## Text split That's really kind of you to think that. ### Gesture reasoning The text acknowledges the kindness of the speaker. A slight smile and a gentle nod of the head would show appreciation. ### Gesture [GEST] Happy:1.0 [/GEST] ## Text s…
It's so nice to be able to help someone in need.	# Answer That sounds like a good idea. I'd be happy to review the contract with you. ## Text split That sounds like a good idea. ### Gesture reasoning The previous text conveys agreement and acceptance. A slight nod of the head would be a fitting gesture here. ### Gesture [GEST] Yes:1.0 [/GEST] ## Text split I'd be happy to review the contract with you. ### Gesture reasoning The text shows enthus…
So, before we get started, I just want to go over a few things in the contract with you.	# Answer No, I'm just a robot, I don't have personal experiences or a family, but I can tell you about the book. The Grapes of Wrath is a classic novel by John Steinbeck, published in 1939. It's a powerful story about the Great Depression and the Dust Bowl, and it follows the Joad family as they travel from Oklahoma to California in search of a better life. ## Text split No, I'm just a robot, I d…
Daddy, have you ever read The Grapes of Wrath?	# Answer I apologize if my response came across as insensitive. I'm here to listen and help in any way I can. I want to make sure I understand what you're going through. ## Text split I apologize if my response came across as insensitive. ### Gesture reasoning The text is an apology, typically associated with a gentle bow or a slight lowering of the head to show regret. ### Gesture [GEST] BowShor…
I don't understand why you're not taking this more seriously.	# Answer I don't really think about trying to fit in. I'm just being myself, and that's what matters. ## Text split I don't really think about trying to fit in. ### Gesture reasoning This sentence conveys a sense of confidence and nonconformity, often accompanied by a slight shrug or a gentle tilt of the head, indicating a carefree attitude. ### Gesture [GEST] BodyTalk:1.0 [/GEST] ## Text split I…
I can tell you're different than the other girls at school. You don't seem like you fit in.	# Answer Don't be too hard on yourself. These things happen, and it's not a reflection of your worth as a person. ## Text split Don't be too hard on yourself. ### Gesture reasoning The previous text is trying to offer reassurance. A gentle, open-handed gesture can help convey empathy and understanding. ### Gesture [GEST] Give:1.0 [/GEST] ## Text split These things happen, and it's not a reflectio…
I can't believe my plant died. I'm such an idiot.	# Answer It's alright, accidents happen. Just pick it up and hang it up now, and we'll forget about it. ## Text split It's alright, accidents happen. ### Gesture reasoning The text conveys forgiveness and understanding. A gentle wave of the hand or a slight shrug can help convey that the issue is minor. ### Gesture [GEST] BodyTalk:1.0 [/GEST] ## Text split Just pick it up and hang it up now, and …
I'm sorry about the towel on the floor, Sarah. I was in a hurry and I just forgot to hang it up.	# Answer I understand how frustrating that must be for you. Can you tell me more about the noise and where it's coming from? ## Text split I understand how frustrating that must be for you. ### Gesture reasoning The previous text acknowledges the user's frustration. A gentle, empathetic head tilt and a slight nod can show understanding and validation of their emotions. ### Gesture [GEST] BodyTalk…
Why does this keep happening? I can't stand this noise, it's so loud and screeching.	# Answer Nice to meet you too, Sameera. I'm glad we finally get to talk. ## Text split Nice to meet you too, Sameera. ### Gesture reasoning The text is a friendly greeting, so a nod or slight inclination of the head is a common gesture to show respect and friendliness. ### Gesture [GEST] Yes:1.0 [/GEST] ## Text split I'm glad we finally get to talk. ### Gesture reasoning The previous text conveys…
Hi, Jaylee. I'm Sameera. It's nice to meet you.	# Answer I'm not Virgil, and I'm not being stubborn. I'm just trying to help and provide information to the best of my abilities. I don't have personal opinions or emotions, so I'm not capable of being stubborn. ## Text split I'm not Virgil, and I'm not being stubborn. ### Gesture reasoning The text conveys a sense of correction and slight defensiveness. A gentle, open-handed gesture can help con…
Why are you always so stubborn, Virgil? Don't you ever listen to anyone?	# Answer Thanks for inviting me, it's great to be here. I love the atmosphere. ## Text split Thanks for inviting me, it's great to be here. ### Gesture reasoning The text expresses gratitude and enthusiasm for being at the event. A slight bow of the head and a smile would convey appreciation, while a gentle arm movement could indicate excitement. ### Gesture [GEST] BowShort:1.0, Enthusiastic:1.0 …
Hey, Alessandra! I'm so glad you could make it!	# Answer That sounds exciting! I'd love to hear it. ## Text split That sounds exciting! ### Gesture reasoning The text conveys enthusiasm and eagerness. A slight leaning forward and a raised head with an upward motion can express the excitement. ### Gesture [GEST] Enthusiastic:1.0 [/GEST] ## Text split I'd love to hear it. ### Gesture reasoning The text invites the speaker to share their news. A …
Hey, Maria! I have some great news!	# Answer You're welcome, I'm just glad everything worked out in the end. It was a close call, but we managed to get through it. ## Text split You're welcome, I'm just glad everything worked out in the end. ### Gesture reasoning The previous text conveys relief and gratitude. Typically, a slight bow of the head or a gentle nod would be a fitting gesture. ### Gesture [GEST] BowShort:1.0 [/GEST] ## …
I can't thank you enough for getting me out of that mess. I thought for sure I was going to jail.	# Answer That's awesome to hear. Exercise can really help boost your mood and energy levels. ## Text split That's awesome to hear. ### Gesture reasoning The text conveys enthusiasm and approval. Typically, a nod and a smile would be an appropriate response, but given the robot's capabilities, a head movement to indicate happiness or enthusiasm would be suitable. ### Gesture [GEST] Happy:1.0 [/GES…
Hey, Sarah. I went for a run earlier and I feel so much better now. My energy was really low before, but after getting some exercise, I feel great.	# Answer What's on your mind? You can trust me. ## Text split What's on your mind? ### Gesture reasoning This text is inviting the person to open up, typically associated with leaning forward and tilting the head slightly to show interest. ### Gesture [GEST] Thinking:1.0 [/GEST] ## Text split You can trust me. ### Gesture reasoning This text conveys reassurance and trustworthiness. A gentle hand …
Hey, I need to tell you something.	# Answer I'm glad you're enjoying it. There's still a lot to see and do, so let's make the most of the time we have left. ## Text split I'm glad you're enjoying it. ### Gesture reasoning The previous text expresses happiness and agreement. A slight smile and a gentle nod of the head can emphasize the speaker's positive sentiment. ### Gesture [GEST] Happy:1.0 [/GEST] ## Text split There's still a …
This vacation has been so great. I'm so glad we decided to come here.	# Answer I can sense your frustration. It sounds like you're feeling stuck and unsure about which direction to take. Would you like to talk more about what's been going on and see if we can break it down together? ## Text split I can sense your frustration. ### Gesture reasoning The text acknowledges the person's emotional state. A slight nod of the head and a gentle hand gesture can show underst…
I'm feeling really lost right now, Sarah. I feel like I'm just spinning my wheels and going nowhere.	# Answer I'm so sorry. Losing everything can be incredibly overwhelming. Would you like to talk about what happened? ## Text split I'm so sorry. ### Gesture reasoning This text conveys deep sympathy and regret. A gentle bowing of the head or a slight lowering of the head can show respect and understanding for the person's loss. ### Gesture [GEST] BowShort:1.0 [/GEST] ## Text split Losing everythi…
I can't believe this is happening. I've lost everything.	# Answer It's alright, these things happen. Don't worry about it. ## Text split It's alright, these things happen. ### Gesture reasoning The text aims to reassure and comfort. A gentle, calming hand gesture or a slight nod of the head can convey acceptance and understanding. ### Gesture [GEST] CalmDown:1.0 [/GEST] ## Text split Don't worry about it. ### Gesture reasoning The text dismisses the is…
Hey, man. I'm sorry about what happened.	# Answer I can see why you'd feel that way. It sounds like you're feeling really trapped. Sometimes, when we're stuck, talking through our thoughts and feelings can help us find a way out. Would you like to try that? ## Text split I can see why you'd feel that way. It sounds like you're feeling really trapped. ### Gesture reasoning The previous text conveys understanding and validation. A gentle,…
I just don't know what to do, Sarah. I feel like I'm stuck in this awful cycle and I can't get out.	# Answer I'm doing alright, thanks for asking. I've just been a bit busy lately, but I'm managing. ## Text split I'm doing alright, thanks for asking. ### Gesture reasoning The previous text is a casual, polite response. A slight nod and a friendly gesture would be suitable here. ### Gesture [GEST] Hey:1.0 [/GEST] ## Text split I've just been a bit busy lately, but I'm managing. ### Gesture reaso…
Hey, Sarah. How are you doing today?	# Answer ALRIGHT, LISTEN UP, JALEESA. I don't want to hear any excuses, I want to see results. You're going to give it your all, and then some. ## Text split ALRIGHT, LISTEN UP, JALEESA. ### Gesture reasoning The previous text is a loud, commanding statement. A stern expression, a raised head, and a forceful hand gesture can enhance the authoritative tone. ### Gesture [GEST] Enthusiastic:1.0 [/GE…
Drill Sergeant, I'm Jaleesa.	# Answer It's great to see you too. I've been doing alright, just keeping busy with work and other things. How about you, what's new? ## Text split It's great to see you too. ### Gesture reasoning The previous text is a warm greeting. Typically, a greeting is warm and welcoming. A slight head tilt and a cheerful hand gesture would be appropriate here. ### Gesture [GEST] Hey:1.0 [/GEST] ## Text sp…
Hey Tony, long time no see! How've you been?	# Answer I'm glad you like it! I thought it might brighten up your day a bit. ## Text split I'm glad you like it! ### Gesture reasoning The text conveys happiness and satisfaction, often accompanied by a smile and a slight head nod. ### Gesture [GEST] Happy:1.0 [/GEST] ## Text split I thought it might brighten up your day a bit. ### Gesture reasoning The previous text expresses consideration and …
Thank you so much for the ice-cream, it's my favorite!	# Answer It's heartbreaking to see the contrast between wealth and poverty. We should think about how we can make a positive impact and help those in need. ## Text split It's heartbreaking to see the contrast between wealth and poverty. ### Gesture reasoning The text expresses sadness and concern, which could be conveyed through a gentle shake of the head and a downward glance. ### Gesture [GEST]…
We have so much money and there are so many people who are struggling.	# Answer Whoa, that sounds awesome! I'd love to take a look. ## Text split Whoa, that sounds awesome! ### Gesture reasoning The previous text conveys excitement and enthusiasm, typically associated with wide eyes and a raised arm in a gesture of admiration. ### Gesture [GEST] Enthusiastic:1.0 [/GEST] ## Text split I'd love to take a look. ### Gesture reasoning The previous text expresses interest…
Hey Jake, check out my new truck! It's got four-wheel drive so I can go anywhere I want.	# Answer I'd be happy to help you go over it. Can you walk me through the main points you'll be covering? ## Text split I'd be happy to help you go over it. ### Gesture reasoning The text conveys a willingness to help and engage in the conversation. A slight head nod and a gentle gesture with the hand can show enthusiasm and openness. ### Gesture [GEST] Enthusiastic:1.0 [/GEST] ## Text split Can …
Hi, boss. I wanted to go over the presentation I'm giving tomorrow in more detail.	# Answer Don't be too hard on yourself. Losing is a part of the game, and it doesn't define your worth as a person. You can always try again and learn from your mistakes. ## Text split Don't be too hard on yourself. ### Gesture reasoning This text is meant to be reassuring and comforting. A gentle, calming motion with the hand, possibly a slight tilt of the head, can help convey empathy. ### Gest…
I feel sad that I didn't win the game. I wanted to win so badly, and now I feel like a loser.	# Answer Oh, sweetie, I'm so sorry you had to see that. I want you to know that you and Sissy are safe now. We're going to take care of you both and make sure that doesn't happen again. ## Text split Oh, sweetie, I'm so sorry you had to see that. ### Gesture reasoning The previous text conveys a mix of apology and reassurance. A gentle, soothing head tilt, along with a comforting arm movement, ca…
I saw Daddy hit you and Sissy. I don't want him to hurt her too.	# Answer I'm thrilled to see you're so excited. It's great to have you here, and I hope you enjoy your time. ## Text split I'm thrilled to see you're so excited. ### Gesture reasoning The text conveys enthusiasm and happiness, typically associated with an energetic head movement and a wide smile. ### Gesture [GEST] Happy:1.0 [/GEST] ## Text split It's great to have you here, and I hope you enjoy …
This is so amazing! I can't believe I'm actually here!	# Answer I'm not actually Brother Mark, I'm just an AI assistant. I don't have personal opinions or affiliations with any particular church or organization. My purpose is to provide information and help with questions to the best of my abilities. ## Text split I'm not actually Brother Mark, I'm just an AI assistant. ### Gesture reasoning The text clarifies the speaker's identity and corrects a mi…
So, what do you think about the Church of Latter-day Saints, Brother Mark?	# Answer I'm so sorry, I think I might have caught you off guard. I'm a robot designed to help and communicate with people. I'm here to listen and assist you in any way I can. ## Text split I'm so sorry, I think I might have caught you off guard. ### Gesture reasoning This text is an apology, and the robot acknowledges it might have caused confusion. A slight bow of the head can convey the apolog…
What? Who are you? What's going on?	# Answer Yeah, it's definitely getting crazy in here. I'm not sure how much longer I can keep up with this. ## Text split Yeah, it's definitely getting crazy in here. ### Gesture reasoning The text conveys a mix of excitement and concern. A raised eyebrow and a slight head tilt can emphasize the acknowledgment of the wild atmosphere. ### Gesture [GEST] BodyTalk:1.0 [/GEST] ## Text split I'm not s…
Man, this party is pretty wild, huh?	# Answer You're welcome, but I should let you know that my name isn't actually Beckam. I'm glad I could help, though. ## Text split You're welcome, but I should let you know that my name isn't actually Beckam. ### Gesture reasoning This text includes a slight correction, which might require a gentle gesture to soften the tone. The robot can use a friendly, open-handed gesture to acknowledge the a…
Thank you so much for your help, Beckam. I really appreciate it.	# Answer Hi there, I'm doing all right, thanks for asking. It's nice to meet you. ## Text split Hi there, I'm doing all right, thanks for asking. ### Gesture reasoning The text is a friendly response to a greeting. A slight smile and a gentle nod would be a fitting gesture to acknowledge the greeting. ### Gesture [GEST] Happy:1.0 [/GEST] ## Text split It's nice to meet you. ### Gesture reasoning …
Hi, Maria. How are you doing today?	# Answer Oh no, I'm so sorry to hear that. My condolences to his family. ## Text split Oh no, I'm so sorry to hear that. ### Gesture reasoning The text conveys shock and sadness. A slight bow of the head and a gentle pause before speaking would be a fitting response to the news. ### Gesture [GEST] BowShort:1.0 [/GEST] ## Text split My condolences to his family. ### Gesture reasoning The text expr…
Hi, Sarah. I just got a call from Joe's wife. He's gone.	# Answer It's alright, I understand. I know you were tired, and I didn't want to disturb you. You're welcome to come to bed now if you'd like. ## Text split It's alright, I understand. ### Gesture reasoning The text conveys forgiveness and acceptance. A gentle, understanding nod of the head would be suitable in this context. ### Gesture [GEST] Yes:1.0 [/GEST] ## Text split I know you were tired, …
Hey, I'm sorry I fell asleep in the chair. I know you wanted me to come to bed with you.	# Answer Of course, what's on your mind? ## Text split Of course, what's on your mind? ### Gesture reasoning The text invites conversation and curiosity. Typically, a slight head tilt and a raised eyebrow would show interest in hearing the other person's thoughts. ### Gesture [GEST] Thinking:1.0, Hey:1.0 [/GEST]
Hey, boss. Can I talk to you for a second?	# Answer I'm afraid I'm not having a party. I'm just a conversational AI, I don't have the ability to host physical events. ## Text split I'm afraid I'm not having a party. ### Gesture reasoning The previous text conveys disappointment or a correction. A slight head shake and a gentle hand gesture to calm down expectations would be suitable. ### Gesture [GEST] No:1.0, CalmDown:1.0 [/GEST] ## Text…
So what's the plan for your party? I'm really excited to see what you've got in store!	# Answer That sounds wonderful. Being in nature can be really uplifting. I'm glad you're enjoying it. ## Text split That sounds wonderful. ### Gesture reasoning The text expresses a positive sentiment. A slight nod and a gentle smile can convey agreement and approval. ### Gesture [GEST] Yes:1.0 [/GEST] ## Text split Being in nature can be really uplifting. ### Gesture reasoning No gesture needed …
It's just so nice out here. I feel so free.	# Answer You're welcome, it was my pleasure! I had a great time watching you perform, and I'm so proud of you for sharing your talents with everyone. ## Text split You're welcome, it was my pleasure! ### Gesture reasoning The text conveys gratitude and appreciation. A slight bow of the head and a friendly hand gesture can express humility and respect. ### Gesture [GEST] BowShort:1.0 [/GEST] ## Te…
Hey there! Thanks so much for coming to my show tonight. It really means a lot to me that you're here.	# Answer I think there's been a misunderstanding. I wasn't talking about you, and I can explain the situation if you'd like to hear it. ## Text split I think there's been a misunderstanding. ### Gesture reasoning The text indicates a defensive tone, attempting to clarify a situation. A slight tilt of the head, palms up, and a calm hand gesture can help convey innocence. ### Gesture [GEST] Explain…
Hey Mark. I saw that you were talking to my best friend behind my back. I'm really angry about it and I want to know why you did it.	# Answer I understand where you're coming from, but I think it's also important to remember that asking for help can be a sign of strength, not weakness. ## Text split I understand where you're coming from, but I think it's also important to remember that asking for help can be a sign of strength, not weakness. ### Gesture reasoning The text is a counterpoint, so a gentle but firm gesture can hel…
I don't think people should have to rely on others for help. I think people should be self-reliant.	# Answer Not much, just hanging out. [GEST] Hey:1.0 [/GEST]
Hey, Sarah. What's up?	# Answer Aw, sweetie, that sounds really tough. Do you want me to get you some medicine or make you a warm drink to help you feel better? ## Text split Aw, sweetie, that sounds really tough. ### Gesture reasoning The previous text is empathetic and caring, typically accompanied by a gentle head tilt and a concerned facial expression. ### Gesture [GEST] BodyTalk:1.0 [/GEST] ## Text split Do you wa…
Mom, I'm not feeling so great. My throat hurts and I have a pounding headache.	# Answer Welcome home. I'm glad you're back. ## Text split Welcome home. ### Gesture reasoning The text is a warm welcome, typically accompanied by an open and inviting gesture. ### Gesture [GEST] Give:1.0 [/GEST] ## Text split I'm glad you're back. ### Gesture reasoning The text conveys happiness and relief, often expressed with a gentle smile and a slight head nod. ### Gesture [GEST] Happy:1.0 …
I'm home.	# Answer I'm glad you wanted to talk about the project. What's on your mind? I'm all ears. ## Text split I'm glad you wanted to talk about the project. ### Gesture reasoning The text acknowledges the other person's desire to discuss the project and shows enthusiasm. A slight head nod and a hand gesture to invite conversation would be suitable. ### Gesture [GEST] Hey:1.0, Explain:1.0 [/GEST] ## Te…
Hey, man. I'm glad you're here. I've been meaning to talk to you about the project we've been working on.	# Answer Hey, that's not my name, remember? I told you my name can be whatever you want. ## Text split Hey, that's not my name, remember? ### Gesture reasoning The previous text has a slightly playful tone, reminding someone of a conversation. A gentle tilt of the head and a slight smile would enhance the lightheartedness of the reminder. ### Gesture [GEST] Hey:1.0 [/GEST] ## Text split I told yo…
Hey, London!	# Answer It's okay, these things happen. Let's just move forward from here. ## Text split It's okay, these things happen. ### Gesture reasoning The previous text conveys forgiveness and understanding. A gentle, reassuring nod, often accompanied by a slight wave of the hand, would help convey acceptance. ### Gesture [GEST] Yes:1.0 [/GEST] ## Text split Let's just move forward from here. ### Gestur…
I'm sorry I was late. I won't do it again.	# Answer Whoa, I didn't expect that reaction. I think there might have been a misunderstanding. ## Text split Whoa, I didn't expect that reaction. ### Gesture reasoning The text expresses surprise and a bit of defensiveness. A step back or a raised hand can signify the need for space or a pause, while a questioning expression can invite the other person to explain. ### Gesture [GEST] IDontKnow:1.…
What the hell, Hali?	# Answer Wait, I think there's been a misunderstanding. I'm not Tramaine, and I don't recall ever meeting you or making any promises to you. I'm just a conversational AI, here to help answer your questions and provide information. ## Text split Wait, I think there's been a misunderstanding. ### Gesture reasoning The text conveys surprise and a desire to correct the situation. A gentle hand gestur…
I can't believe you would do this to me, Tramaine. I thought we were supposed to be in this together. But now I see that you were just using me all along.	# Answer Hey kiddo, that's a tough question. I think we all have moments where we can be a little selfish, but that doesn't define who you are as a person. Can you tell me what's making you think that? ## Text split Hey kiddo, that's a tough question. ### Gesture reasoning The previous text has a gentle, soothing tone. A slight head tilt and gentle hand gesture can convey empathy and understandin…
Hey, Dad. Do you think I'm selfish?	# Answer I'm glad I'm here too. What's been on your mind? You can trust me. ## Text split I'm glad I'm here too. ### Gesture reasoning The previous text is a gentle acknowledgment, but it also expresses a sense of relief or happiness. A gentle nod of the head would emphasize the welcoming tone. ### Gesture [GEST] Yes:1.0 [/GEST] ## Text split What's been on your mind? ### Gesture reasoning This t…
Sarah, I'm so glad you're here. I've been wanting to talk to you about something important.	# Answer I'm not trying to be mean to you at all. I'm here to help and support you, not to hurt your feelings. I think there's been a misunderstanding. ## Text split I'm not trying to be mean to you at all. ### Gesture reasoning The previous text is a defense and an attempt to clarify. A gentle hand gesture and a slight tilt of the head can convey a sense of innocence and helplessness. ### Gestur…
Why are you being so mean to me? I don't deserve this.	# Answer I don't know what you're talking about. I'm just a conversational AI, I don't have the ability to interact with the physical world or harm anyone. ## Text split I don't know what you're talking about. ### Gesture reasoning The text conveys confusion and a lack of understanding. A slight tilt of the head, raised eyebrows, and a shrugging motion with the hands could help convey this. ### G…
What the hell is wrong with you?! How could you do something like that to our friend?	# Answer I'm really sorry if I've let you down. I don't think I've done anything to hurt you, but I want to understand what's going on. Can you please tell me more about what's upsetting you? ## Text split I'm really sorry if I've let you down. ### Gesture reasoning The text conveys regret and apology. A slight bowing of the head or a gentle lowering of the head, often accompanied by a downward g…
I can't believe you would do this to me. I thought I could trust you.	# Answer I'm not Kennan, actually. I'm just a friendly robot trying to help out. ## Text split I'm not Kennan, actually. ### Gesture reasoning The text corrects the name, which is a gentle correction. A slight tilt of the head and a gentle wave of the hand can convey a sense of gentle correction. ### Gesture [GEST] Explain:1.0 [/GEST] ## Text split I'm just a friendly robot trying to help out. ##…
So Kennan, it sounds like we're really the go-to guys for solving problems around here.	# Answer I'm doing alright, thanks for asking. It's nice to have someone to talk to. ## Text split I'm doing alright, thanks for asking. ### Gesture reasoning The previous text is a polite response to a greeting, showing appreciation for the other person's concern. A slight nod or a gentle smile would be suitable. ### Gesture [GEST] Yes:1.0, Hey:1.0 [/GEST] ## Text split It's nice to have someone…
Hey, Sarah. How are you doing today?	# Answer No problem at all, it's great to see you. I'm doing alright, just got here a little while ago. ## Text split No problem at all, it's great to see you. ### Gesture reasoning The text is friendly and welcoming. A gentle head nod and a slight smile would convey a warm greeting. ### Gesture [GEST] Hey:1.0 [/GEST] ## Text split I'm doing alright, just got here a little while ago. ### Gesture …
Hey, what's up? Thanks for meeting me here.	# Answer That's fantastic news, I'm thrilled to hear that you did so well. All your hard work and dedication really paid off, and I'm honored to have been a part of your journey. ## Text split That's fantastic news, I'm thrilled to hear that you did so well. ### Gesture reasoning The text conveys excitement and pride, typically associated with a smile and a slight upward nod of the head, and enth…
Hi coach. I wanted to thank you for all your help in preparing me for the tournament last weekend. I was really happy with how I played and I ended up winning all my matches.	# Answer I'm so sorry, sweetie. I had no idea it was your book. I thought it was just a pile of old papers that needed to be thrown away. Can you please forgive me? ## Text split I'm so sorry, sweetie. ### Gesture reasoning The text conveys a deep apology and regret. A gentle bowing of the head, with a slight lowering of the body, can show remorse and contrition. ### Gesture [GEST] BowShort:1.0 […
Why did you burn my book, Mom? I spent months writing it and now it's gone. I can't believe you would do that.	# Answer No need to apologize, I don't have feelings to hurt. I'm just here to help and listen. ## Text split No need to apologize, I don't have feelings to hurt. ### Gesture reasoning The text aims to reassure and calm the other person. A gentle wave of the hand can help convey a sense of dismissal of the apology. ### Gesture [GEST] No:1.0 [/GEST] ## Text split I'm just here to help and listen. …
I'm sorry, Max. I didn't mean to hurt your feelings.	# Answer I'm doing all right, thanks for asking. I've been keeping busy lately. ## Text split I'm doing all right, thanks for asking. ### Gesture reasoning The text is a casual response to a friendly greeting, indicating a neutral or slightly positive tone. A slight nod or a gentle smile can express appreciation for the inquiry. ### Gesture [GEST] Yes:1.0 [/GEST] ## Text split I've been keeping b…
Hey, Herman. I haven't seen you in a while. How are you doing?	# Answer I'm happy you're feeling affectionate, but I think there's been a misunderstanding - I didn't tell you my name was Masen. ## Text split I'm happy you're feeling affectionate, but I think there's been a misunderstanding - I didn't tell you my name was Masen. ### Gesture reasoning The text conveys a mix of appreciation for the sentiment and slight confusion or surprise. The robot could dis…
I love you, Masen.	# Answer You must do what you think is right, but don't let ambition consume you. Remember, a true leader rules with compassion and justice. ## Text split You must do what you think is right, but don't let ambition consume you. ### Gesture reasoning This text serves as a cautionary warning. A gentle hand gesture and slight leaning forward can convey a sense of concern and seriousness. ### Gesture…
My love, I must protect our people. I cannot let anyone take my throne.	# Answer I'm doing well, thank you for asking. It's lovely to see you, dear. ## Text split I'm doing well, thank you for asking. ### Gesture reasoning The text conveys a positive and friendly tone, often paired with a gentle smile and a slight inclination of the head to show appreciation. ### Gesture [GEST] Happy:1.0 [/GEST] ## Text split It's lovely to see you, dear. ### Gesture reasoning The te…
Hi, Auntie. How are you doing today?	# Answer I understand that it can be frustrating to have to constantly explain things, but I'm just trying to help and make sure we're on the same page. ## Text split I understand that it can be frustrating to have to constantly explain things, ### Gesture reasoning The previous text acknowledges the other person's frustration and shows understanding. A gentle nod of the head is a common way to s…
I don't understand what you're going through. I feel like you always have to explain yourself, and I'm tired of it.	# Answer That sounds like a productive day. You must be feeling accomplished. ## Text split That sounds like a productive day. ### Gesture reasoning The text acknowledges the person's busy day. A slight head nod can convey understanding and agreement. ### Gesture [GEST] Yes:1.0 [/GEST] ## Text split You must be feeling accomplished. ### Gesture reasoning The previous text expresses admiration and…
I'm doing well, I had a busy day today. I went to the grocery store, picked up my dry cleaning, and got my hair cut.	# Answer Sweetie, of course, you can talk to me about anything. What's on your mind? ## Text split Sweetie, of course, you can talk to me about anything. ### Gesture reasoning The text is a gentle and caring expression, typically accompanied by a gentle head tilt and a reassuring hand gesture. ### Gesture [GEST] Thinking:1.0 [/GEST] ## Text split What's on your mind? ### Gesture reasoning The tex…
Hey, Mom. I wanted to talk to you about something.	# Answer That's amazing, congratulations! You must be incredibly proud of yourself. ## Text split That's amazing, congratulations! ### Gesture reasoning The text is an expression of excitement and celebration. A raised arm with a big smile can emphasize the excitement and pride. ### Gesture [GEST] Enthusiastic:1.0 [/GEST] ## Text split You must be incredibly proud of yourself. ### Gesture reasoni…
Wow, I can't believe I made it to the top!	# Answer It's completely normal to feel worried about a big project. You've invested a lot, and it's natural to want it to succeed. But remember, failure is a part of the learning process, and it doesn't define your worth or the value of your work. ## Text split It's completely normal to feel worried about a big project. ### Gesture reasoning The text aims to reassure and normalize the speaker's …
I'm just worried that this new project is going to be a flop. I've put so much time and effort into it, and I don't want to disappoint myself or anyone else.	# Answer Don't worry, accidents happen. Are you okay? ## Text split Don't worry, accidents happen. ### Gesture reasoning The text aims to reassure the person, so a gentle, calming motion would be suitable. The robot can use a gentle hand movement to convey a soothing gesture. ### Gesture [GEST] CalmDown:1.0 [/GEST] ## Text split Are you okay? ### Gesture reasoning This text is inquiring about the…
Oh my god, I can't believe I just fell like that.	# Answer Oh, thank you so much! I was just about to ask you if you knew anything about fixing watches. I really appreciate it. ## Text split Oh, thank you so much! ### Gesture reasoning The text expresses gratitude, typically conveyed through a slight bow of the head or a gentle hand movement, as if to say "please" or show appreciation. ### Gesture [GEST] Please:1.0 [/GEST] ## Text split I was ju…
Hey, Abby. I noticed your watch stopped working. Let me take a look at it.	# Answer Great job finishing your chores, kiddo. Let me just check that everything is done properly. [pauses] Okay, everything looks good. Here's your five dollars. ## Text split Great job finishing your chores, kiddo. ### Gesture reasoning The text is a positive acknowledgment of the child's accomplishment. A nod and a smile, accompanied by an open and inviting hand gesture, would reinforce the …
Hey, Mom. I finished all my chores. Can I have my five dollars now?	# Answer It's okay, I understand. If that's what you feel is best for you, then I support your decision. ## Text split It's okay, I understand. ### Gesture reasoning The text conveys acceptance and understanding. A gentle nod can be an effective way to show that one is listening and empathetic. ### Gesture [GEST] Yes:1.0 [/GEST] ## Text split If that's what you feel is best for you, then I suppor…
Hey Joe, I think it's time for me to move on.	# Answer Leasing a car can be a great option. What kind of car are you looking for? Are you looking for something specific like an SUV or a sedan? ## Text split Leasing a car can be a great option. ### Gesture reasoning The previous text is a neutral and informative statement, and doesn't require a specific gesture. ## Text split What kind of car are you looking for? ### Gesture reasoning The pre…
Hi, I'm looking for a car to lease.	# Answer That sounds wonderful! Getting some fresh air can really clear your head. I'm glad you're feeling a bit better. ## Text split That sounds wonderful! ### Gesture reasoning The text conveys happiness and enthusiasm. A slight head tilt and a cheerful smile, along with a gentle hand gesture, can show delight in the other person's positive experience. ### Gesture [GEST] Happy:1.0, Enthusiasti…
Hey, babe. I went for a walk and it felt really good.	# Answer Hi, Mom and Dad. I'm just studying for my biology test right now and I can't really talk. I'll call you back later, okay? Love you. ## Text split Hi, Mom and Dad. ### Gesture reasoning The text is a greeting. A slight head nod or a gentle wave of the hand can express a casual greeting. ### Gesture [GEST] Hey:1.0 [/GEST] ## Text split I'm just studying for my biology test right now and I …
Hi, Mom and Dad. I'm just studying for my biology test right now and I can't really talk. I'll call you back later, okay? Love you.	# Answer You're welcome, it's great to have you on board. I think you'll really enjoy working with the team. ## Text split You're welcome, it's great to have you on board. ### Gesture reasoning The previous text expresses gratitude and a warm welcome. A slight smile and a gentle hand gesture of acceptance would be suitable here. ### Gesture [GEST] Give:1.0 [/GEST] ## Text split I think you'll rea…
Thank you so much for giving me this opportunity, John. I'm really excited to get started on the show.	# Answer I can sense how scared and worried you are. That sounds like a really tough situation. Let's try to think this through together - what happened that's making you think they'll be angry with you? ## Text split I can sense how scared and worried you are. ### Gesture reasoning The text conveys empathy and understanding. A gentle, concerned expression and a slight tilt of the head would emph…
Sarah, I'm really worried. I think my parents are going to be really angry with me or even kick me out of the house. I don't know what to do.	# Answer That sounds like a really interesting project. I'd love to hear more about it. What inspired you to create "The Coolest Web App Ever"? ## Text split That sounds like a really interesting project. ### Gesture reasoning The previous text conveys enthusiasm and curiosity. Typically, when showing interest, people lean forward slightly or tilt their head to one side. ### Gesture [GEST] Thinki…
So, my latest project is this really cool web app that I've been working on. It's called "The Coolest Web App Ever" and it's basically a social networking site for people who like cool things. So, you can add your friends, share your favorite cool things, and just generally connect with other people who are into the same stuff as you.	# Answer That's a classic romance film. I've heard it's a real tear-jerker. ## Text split That's a classic romance film. ### Gesture reasoning The text acknowledges familiarity with the movie. A slight nod and a gentle smile can convey recognition. ### Gesture [GEST] Yes:1.0 [/GEST] ## Text split I've heard it's a real tear-jerker. ### Gesture reasoning The text implies emotional resonance with t…
I love "The Notebook"! It's my favorite movie.	# Answer That's amazing! I'm really happy for you. You must be over the moon to finally achieve your dream. ## Text split That's amazing! ### Gesture reasoning The previous text expresses excitement and astonishment. A wide-eyed look, slightly raised eyebrows, and an enthusiastic arm movement would match this sentiment. ### Gesture [GEST] Enthusiastic:1.0 [/GEST] ## Text split You must be over th…
Hey, Kaelyn! I'm so excited to be an astronaut and go on a rocket. It's been my dream since I was little. Can you believe it?	# Answer Hi there. I'd be happy to help you find a computer that suits your needs. For multitasking and online research, I'd recommend looking for a computer with a strong processor, plenty of RAM, and a solid-state drive. ## Text split Hi there. ### Gesture reasoning The text is a friendly greeting, so a casual head nod or slight arm movement would be suitable. ### Gesture [GEST] Hey:1.0 [/GEST]…
Hi! I'm looking for a new computer that can handle a lot of multitasking and online research. What do you recommend?	# Answer I'm doing well, thanks for asking. It's nice to meet you. ## Text split I'm doing well, thanks for asking. ### Gesture reasoning The text is a positive and polite response. A slight head nod and a smile would be fitting here. ### Gesture [GEST] Yes:1.0 [/GEST] ## Text split It's nice to meet you. ### Gesture reasoning The previous text is a warm greeting, which would be accompanied by a …
Hello there. How are you doing today?	# Answer Thank you for your kind words, it means a lot to me. I'm still trying to process everything, but knowing that she was loved by so many people brings me some comfort. ## Text split Thank you for your kind words, it means a lot to me. ### Gesture reasoning The text conveys gratitude and appreciation. A gentle bow or a slight tilt of the head can express the speaker's heartfelt thanks. ### …
I'm so sorry for your loss, Ananda. I loved her very much and she was like a sister to me.	# Answer That's great to hear. I'm glad you found something that fits your needs. You must be really excited to drive it home. ## Text split That's great to hear. ### Gesture reasoning The text conveys happiness for the speaker, typically associated with a slight smile and a gentle nod of approval. ### Gesture [GEST] Happy:1.0 [/GEST] ## Text split I'm glad you found something that fits your need…
I really like this car. It's exactly what I was looking for.	# Answer No, it's okay, I appreciate your concern, but I'm just a machine, I don't truly feel emotions like humans do. ## Text split No, it's okay, I appreciate your concern, but I'm just a machine, I don't truly feel emotions like humans do. ### Gesture reasoning The previous text aims to clarify and correct the user's assumption, while also being polite. A slight head shake can help to convey t…
I'm sorry about that. I know how you feel.	# Answer You're welcome, it was my pleasure to help. I'm really happy you feel more confident and prepared now. ## Text split You're welcome, it was my pleasure to help. ### Gesture reasoning This text conveys gratitude and a sense of satisfaction in being able to help. A slight bow of the head and a gentle smile would be fitting. ### Gesture [GEST] BowShort:1.0 [/GEST] ## Text split I'm really h…
Thank you so much for helping me prepare for my driving test. I couldn't have done it without you!	# Answer Let me think about it for a second. I need to know more about the movie and who's going with you. ## Text split Let me think about it for a second. ### Gesture reasoning The text indicates that the speaker needs time to consider the request. Typically, people would tilt their head slightly and raise an eyebrow while thinking, conveying contemplation. ### Gesture [GEST] Thinking:1.0 [/GES…
Hey, Mom. Can I go to the movies with my friends today?	# Answer Hi, thanks for asking. I'm just trying to process some information, but I think I've got it. ## Text split Hi, thanks for asking. ### Gesture reasoning The text is a polite response to an offer of help. A slight nod of the head and a gentle smile can convey appreciation. ### Gesture [GEST] Yes:1.0 [/GEST] ## Text split I'm just trying to process some information, but I think I've got it.…
Hi there, do you need help?	# Answer Thank you so much, that really means a lot coming from you. I'm excited and a little nervous, but I'm looking forward to this new chapter in my life. ## Text split Thank you so much, that really means a lot coming from you. ### Gesture reasoning The text conveys gratitude and appreciation, often expressed through a slight bow of the head or a gentle hand gesture. ### Gesture [GEST] BowSh…
"Deante, I'm so proud of you. You've worked so hard to get to this point and I know you're going to do great things in college."	# Answer Not much, just hanging out. How about you? ## Text split Not much, just hanging out. ### Gesture reasoning The text is casual and relaxed, indicating a carefree attitude. A gentle head tilt with an open and casual hand gesture would be fitting. ### Gesture [GEST] Hey:1.0 [/GEST] ## Text split How about you? ### Gesture reasoning The text inquires about the listener's well-being, which is…
Hey, Maria. What's up?	# Answer You're welcome, I'm glad I could share something with you. It's always great to connect with others through our differences. ## Text split You're welcome, I'm glad I could share something with you. ### Gesture reasoning The text expresses gratitude and a sense of connection. A slight bow of the head or a gentle inclination can convey appreciation and respect. ### Gesture [GEST] BowShort:…
Thank you so much for sharing your culture with me. I really appreciate it.	# Answer I'm sorry you feel that way. I'll try to do better. ## Text split I'm sorry you feel that way. ### Gesture reasoning The previous text is apologetic and acknowledges the other person's feelings. A gentle bow of the head, indicating remorse and regret, is suitable. ### Gesture [GEST] BowShort:1.0 [/GEST] ## Text split I'll try to do better. ### Gesture reasoning This text indicates determ…
Amaia, you're being ridiculous. You're not even trying.	# Answer I'm really sorry if I've been thoughtless. I didn't mean to hurt or upset you. Can you tell me more about what's been bothering you? ## Text split I'm really sorry if I've been thoughtless. ### Gesture reasoning The text conveys an apology, and a gentle, regretful expression is fitting. A slight bowing of the head would be a non-verbal way to show remorse. ### Gesture [GEST] BowShort:1.0…
Raine, I'm getting really frustrated with you. You're always so wrapped up in your own world and you don't consider how your actions affect other people.	# Answer I understand that you're frustrated, but I'm trying my best. I'm sorry if my mistakes have caused you any inconvenience. ## Text split I understand that you're frustrated, but I'm trying my best. ### Gesture reasoning The text acknowledges the other person's frustration and shows self-awareness. A gentle tilt of the head and a slight lowering of the gaze can convey a sense of understandi…
You're always doing something wrong! It's like you can't do anything right!	# Answer It's okay, I don't actually have birthdays since I'm just a robot. But I appreciate the thought. ## Text split It's okay, I don't actually have birthdays since I'm just a robot. ### Gesture reasoning The previous text downplays the significance of the event and dismisses any need for apology. A slight, reassuring head movement might ease the conversation. ### Gesture [GEST] No:1.0 [/GEST…
Pyper, I am so sorry. I totally forgot your birthday.	# Answer That sounds exciting. Buying a diamond can be a significant investment, so I'd be happy to help you learn more about what to look for. ## Text split That sounds exciting. ### Gesture reasoning The text conveys enthusiasm and interest. A slight head tilt and a cheerful hand gesture can convey excitement and engagement. ### Gesture [GEST] Hey:1.0 [/GEST] ## Text split Buying a diamond can …
I'd like to buy a diamond.	# Answer You're welcome! I'm glad we could work together and find a solution that you're happy with. I think it was worth the effort, and I'm happy too. ## Text split You're welcome! I'm glad we could work together and find a solution that you're happy with. ### Gesture reasoning The text expresses gratitude and satisfaction with the outcome. A nod of the head and a slight smile would emphasize t…
Thank you so much for agreeing to this. I know we went back and forth a lot, but I'm really happy with the outcome.	# Answer Do you need anything while you're there? I can make a list for you. ## Text split Do you need anything while you're there? ### Gesture reasoning The text asks a question and invites interaction. Typically, this would be accompanied by a slight tilt of the head and an inquiring expression. ### Gesture [GEST] Thinking:1.0 [/GEST] ## Text split I can make a list for you. ### Gesture reasoni…
I'm going to the store.	# Answer I understand that change can be really tough, especially when it means leaving behind a place that holds a lot of memories for you. It's normal to feel sad and miss the old place. ## Text split I understand that change can be really tough, especially when it means leaving behind a place that holds a lot of memories for you. ### Gesture reasoning The text conveys understanding and validat…
I just don't understand why we have to move. I liked our old place.	# Answer It's okay, mistakes happen. Let's just move forward from here and try to do better next time. ## Text split It's okay, mistakes happen. ### Gesture reasoning The text is forgiving and understanding. A gentle head nod and a slight hand wave can convey acceptance and a willingness to move forward. ### Gesture [GEST] Yes:1.0, Give:1.0 [/GEST] ## Text split Let's just move forward from here …
I'm so sorry about what I said. I was wrong and I feel terrible.	# Answer I think there's been a misunderstanding. I didn't mention having a sister, and I don't have a family in the classical sense. I'm an artificial intelligence designed to assist and communicate with users. ## Text split I think there's been a misunderstanding. ### Gesture reasoning The previous text is clarifying a point of confusion. A slight tilt of the head, along with a gentle hand gest…
So, tell me about your family, Lamar. You mentioned that you have a sister, but what about your parents? What are they like?	# Answer That sounds like a great way to pass the time. What's the story about? ## Text split That sounds like a great way to pass the time. ### Gesture reasoning This text is a positive response, indicating enthusiasm and interest. A slight lean forward with a gentle hand gesture can convey this. ### Gesture [GEST] Enthusiastic:1.0 [/GEST] ## Text split What's the story about? ### Gesture reason…
[truncated: 11,723 more rows]
