# Supplementary material for: Simultaneous text and gesture generation for social robots with small language models
Source: Front Robot AI. 2025 May 16;12:1581024. doi: 10.3389/frobt.2025.1581024 (PMC12122315; doi:10.3389/frobt.2025.1581024)
Supplement: Supplementary file 1 [file DataSheet1.zip › Text-Gesture Generation Supplementary Material/Code/prompter.py]

from transformers import PreTrainedTokenizerBase

from robot_descriptions import get_robot_description, get_examples


SYSTEM_PROMPT = {
    "cot": "You are a multi-modal assistant that generates both responses to user queries as well as coherent gestures to be incorporated into an anthropomorphic robot. When generating gestures, reason step-by-step by identifying a possible high-level gesture that would be coherent with the previous text, then break down the gesture in single parameters that are available for that specific robot. Not every sentence needs to have an associate gesture, only the most expressive ones. Use [GEST] gesture:intensity [/GEST] to indicate gestures. You can combine gestures with a comma: [GEST] gesture:intensity,gesture:intensity [/GEST].\n",
    "no_cot": "You are a multi-modal assistant that generates both responses to user queries as well as coherent gestures to be incorporated into an anthropomorphic robot. When generating responses, alternate text segments with gesture segments surrounded by [GEST] and [/GEST]. Not every sentence needs to have an associate gesture, only the most expressive ones. You can combine gestures with a comma: [GEST] gesture:intensity,gesture:intensity [/GEST].\n",
}


def prompt(input: str, robot_name: str, tokenizer: PreTrainedTokenizerBase = None, cot: bool = True, history=[], generation=None):
    robot_description = get_robot_description(robot_name)
    system_prompt = SYSTEM_PROMPT["cot"] if cot else SYSTEM_PROMPT["no_cot"]
    system_prompt += robot_description
    if history:
        few_shot = history
    else:
        few_shot = get_examples(robot_name, cot=cot)
    few_shot.insert(0, {"role": "system", "content": system_prompt})
    few_shot.append({"role": "user", "content": input})
    if generation is not None:
        few_shot.append({"role": "assistant", "content": generation})
    if tokenizer is None:
        return few_shot
    return tokenizer.apply_chat_template(
        few_shot, tokenize=True, add_generation_prompt=generation is None, continue_final_message=generation is not None, return_tensors="pt"
    )
