# Supplementary material for: Simultaneous text and gesture generation for social robots with small language models
Source: Front Robot AI. 2025 May 16;12:1581024. doi: 10.3389/frobt.2025.1581024 (PMC12122315; doi:10.3389/frobt.2025.1581024)
Supplement: Supplementary file 1 [file DataSheet1.zip › Text-Gesture Generation Supplementary Material/Code/README.md]

# Simultaneous Text and Gesture Generation for Social Robots with Small Language Models
This code is relative to the paper *Simultaneous Text and Gesture Generation for Social Robots with Small Language Models*.

## Installation instructions 
To run this code you will need Python (our results are relative to Python 3.11.6). The list of requirements is in the [requirements.txt](requirements.txt) file.

## Adapt the method to your own robot
First, go to [robot_descriptions.py](robot_descriptions.py), this file contains the description of each robot platform. Currently only contains furhat and pepper. Here, add your own robot, alongside its available gestures and a few example interactions.

Then, you will need to generate the synthetic data to train the gesture head. This can be done with the script [generate_dataset.py](generate_dataset.py). The script accepts a number of arguments.

```sh
python generate_dataset.py --robot "your robot name" --model "the model to use to generate the data" --output "the output file"
```

This script can also be executed in parallel through multiple jobs. In such case the following arguments might come in handy:
```sh
python generate_dataset.py --dataset-slices "total number of jobs" --dataset-slice-start "current job index"
```

After that, you can proceed to train the gesture head.
```sh
python trainer.py --robot "don't forget your robot name" --data-path "path to the dataset you just generated" --include-gestures
```
That's it! The gesture head is ready to be deployed. You can see an example in [server.py](server.py)

## Reproducibility
Following are some details useful to reproduce our results. [test_error_rate.py](test_error_rate.py) contains the code to compute the error rate and accuracy of ICL and CoT methods, this script relies on the existence of a csv file `<robot_name>_true.csv` with true labels (included). [test_time_mem.py](test_time_mem.py) can be used to check the overhead of all the methods.
