# Supplementary material for: Simultaneous text and gesture generation for social robots with small language models
Source: Front Robot AI. 2025 May 16;12:1581024. doi: 10.3389/frobt.2025.1581024 (PMC12122315; doi:10.3389/frobt.2025.1581024)
Supplement: Supplementary file 1 [file DataSheet1.zip › Text-Gesture Generation Supplementary Material/Code/requirements.txt]

accelerate==0.29.2
datasets==3.0.0
fastapi==0.115.8
filelock==3.17.0
furhat_remote_api==1.0.2
matplotlib==3.10.0
numpy==2.2.3
pandas==2.2.3
peft==0.13.0
pydantic==2.10.6
qi==3.1.5
Requests==2.32.3
scikit_learn==1.6.1
seaborn==0.13.2
sentencepiece==0.2.0
tokenizers==0.20.0
torch==2.2.2
tqdm==4.66.5
transformers==4.45.1
triton==2.2.0
uvicorn==0.34.0
