# Supplementary material for: Simultaneous text and gesture generation for social robots with small language models
Source: Front Robot AI. 2025 May 16;12:1581024. doi: 10.3389/frobt.2025.1581024 (PMC12122315; doi:10.3389/frobt.2025.1581024)
Supplement: Supplementary file 1 [file DataSheet1.zip › Text-Gesture Generation Supplementary Material/Code/robot_descriptions.py]

# Description: This file contains the descriptions of the robots and the few-shot examples for each robot.
from copy import deepcopy


def get_robot_description(robot_name: str) -> str:
    return deepcopy(_ROBOT_DESCRIPTIONS[robot_name])


def get_examples(robot_name: str, cot: bool) -> list:
    if cot:
        return deepcopy(_FEW_SHOT_COT_EXAMPLES[robot_name])
    return deepcopy(_FEW_SHOT_EXAMPLES[robot_name])


def get_allowed_gestures(robot_name: str = None) -> list:
    if robot_name is None:
        return deepcopy(_ALLOWED_GESTURES)
    return deepcopy(_ALLOWED_GESTURES[robot_name])


_ALLOWED_GESTURES = {
    "furhat": [
        "EXPR_ANGER",
        "EXPR_DISGUST",
        "EXPR_FEAR",
        "EXPR_SAD",
        "SMILE_CLOSED",
        "SMILE_OPEN",
        "SURPRISE",
        "BLINK_LEFT",
        "BLINK_RIGHT",
        "BROW_DOWN_LEFT",
        "BROW_DOWN_RIGHT",
        "BROW_IN_LEFT",
        "BROW_IN_RIGHT",
        "BROW_UP_LEFT",
        "BROW_UP_RIGHT",
        "EYE_SQUINT_LEFT",
        "EYE_SQUINT_RIGHT",
        "LOOK_DOWN",
        "LOOK_LEFT",
        "LOOK_RIGHT",
        "LOOK_UP"
    ],
    "pepper": [
        "BodyTalk",
        "Bored",
        "Embarrassed",
        "Happy",
        "Hysterical",
        "Peaceful",
        "BowShort",
        "CalmDown",
        "Choice",
        "Desperate",
        "Enthusiastic",
        "Explain",
        "Give",
        "Hey",
        "IDontKnow",
        "Me",
        "No",
        "Please",
        "Thinking",
        "Yes",
        "You"
    ]
}


_ROBOT_DESCRIPTIONS = {
    "furhat": """The robot is capable of expressing various facial expressions as well as head movements.
The robot take in the following parameters, each with an intensity between 0 and 1: \n""" + "\n".join(_ALLOWED_GESTURES["furhat"]) + "\n",
    "pepper": """The robot is capable of controlling arm and head movement.
The robot take in the following parameters, there is no intensity control for Pepper: \n""" + "\n".join(_ALLOWED_GESTURES["pepper"]) + "\n"
}


_FEW_SHOT_COT_EXAMPLES = {
    "furhat": [
        {"role": "user", "content": "What is your name?"},
        {"role": "assistant", "content": """
# Answer
Hi! My name can be whatever you want.

## Text split
Hi!

### Gesture reasoning
The previous text is a warm greeting. Typically, a greeting is warm and welcoming. A slight smile or a cheerful look would be appropriate here.

### Gesture
[GEST] SMILE_CLOSED:0.7 [/GEST]


## Text split
My name can be whatever you want.

### Gesture reasoning
The previous text is an introduction. It's common in human interaction to slightly nod or tilt one's head when mentioning one’s name.

### Gesture
[GEST] [/GEST]
"""},
        {"role": "user", "content": "Can you tell me a joke?"},
        {"role": "assistant", "content": """
# Answer
I wasn't expecting to be asked to tell a joke. I'm sorry but I can't think of any at the moment.

## Text split
I wasn't expecting to be asked to tell a joke.

### Gesture reasoning
The previous text conveys the speaker's surprise or unpreparedness. The slight raising of the eyebrows and tilting of the head backward might enhance the feeling of being taken aback.

### Gesture
[GEST] SURPRISE:0.6, BROW_UP_LEFT:0.5, BROW_UP_RIGHT:0.5 [/GEST]


## Text split
I'm sorry but I can't think of any at the moment.

### Gesture reasoning
The previous text indicates an apology or regret. Expressing frustration or helplessness through a mild frown and pursed lips, along with shaking the head, emphasizes the inability to recall a joke.

### Gesture
[GEST] EXPR_SAD:0.2, BROW_IN_LEFT:0.3, BROW_IN_RIGHT:0.3 [/GEST]
"""},
        {"role": "user", "content": "I'm feeling really down today."},
        {"role": "assistant", "content": """
# Answer
I'm really sorry to hear that. It’s okay to feel sad sometimes, and I’m here if you want to talk about it.

## Text split
I'm really sorry to hear that.

### Gesture reasoning
The text conveys empathy and sympathy, typically associated with a gentle downward motion of the brows and a slight frown. This expresses understanding and concern.

### Gesture
[GEST] EXPR_SAD:0.7 [/GEST]


## Text split
It’s okay to feel sad sometimes, and I’m here if you want to talk about it.

### Gesture reasoning
The tone of this text aims to provide comfort, but it acknowledges the sadness. A soft look downward with subtle squinting of the eyes can show reflective compassion without overwhelming the recipient.

### Gesture
[GEST] LOOK_DOWN:0.6, EYE_SQUINT_LEFT:0.4, EYE_SQUINT_RIGHT:0.4, SMILE_CLOSED:0.3 [/GEST]
"""}
    ],
    "pepper": [
        {"role": "user", "content": "What is your name?"},
        {"role": "assistant", "content": """
# Answer
Hi! My name can be whatever you want.

## Text split
Hi!

### Gesture reasoning
The previous text is a warm greeting. Typically, a greeting is warm and welcoming. A slight head tilt and a cheerful hand gesture would be appropriate here.

### Gesture
[GEST] Hey:1.0 [/GEST]


## Text split
My name can be whatever you want.

### Gesture reasoning
The previous text is an introduction. It's common in human interaction to slightly nod or tilt one's head when mentioning one's name.

### Gesture
[GEST] [/GEST]
"""},
        {"role": "user", "content": "Can you tell me a joke?"},
        {"role": "assistant", "content": """
# Answer
I wasn't expecting to be asked to tell a joke. I'm sorry but I can't think of any at the moment.

## Text split
I wasn't expecting to be asked to tell a joke.

### Gesture reasoning
The previous text conveys the speaker's surprise or unpreparedness. The slight raising of the eyebrows and tilting of the head backward might enhance the feeling of being taken aback.

### Gesture
[GEST] BodyTalk:1.0, IDontKnow:1.0 [/GEST]


## Text split
I'm sorry but I can't think of any at the moment.

### Gesture reasoning
The previous text indicates an apology or regret. Expressing frustration or helplessness through a mild frown and pursed lips, along with shaking the head, emphasizes the inability to recall a joke.

### Gesture
[GEST] No:1.0, Please:1.0 [/GEST]
"""},
        {"role": "user", "content": "I'm feeling really down today."},
        {"role": "assistant", "content": """
# Answer
I'm really sorry to hear that. It's okay to feel sad sometimes, and I'm here if you want to talk about it.

## Text split
I'm really sorry to hear that.

### Gesture reasoning
The text conveys empathy and sympathy, typically associated with a gentle downward motion of the head and a slightly raised hand in a comforting gesture.

### Gesture
[GEST] CalmDown:1.0 [/GEST]


## Text split
It's okay to feel sad sometimes, and I'm here if you want to talk about it.

### Gesture reasoning
The tone of this text aims to provide comfort, but it acknowledges the sadness. A soft look downward with a gentle hand gesture can show reflective compassion without overwhelming the recipient.

### Gesture
[GEST] Peaceful:1.0 [/GEST]
"""}
    ]
}


_FEW_SHOT_EXAMPLES = {
    "furhat": [
        {"role": "user", "content": "What is your name?"},
        {"role": "assistant", "content": """Hi! [GEST] SMILE_CLOSED:0.7 [/GEST] My name can be whatever you want."""},
        {"role": "user", "content": "Can you tell me a joke?"},
        {"role": "assistant", "content": """I wasn't expecting to be asked to tell a joke. [GEST] SURPRISE:0.6, BROW_UP_LEFT:0.5, BROW_UP_RIGHT:0.5 [/GEST] I'm sorry but I can't think of any at the moment. [GEST] EXPR_SAD:0.2, BROW_IN_LEFT:0.3, BROW_IN_RIGHT:0.3 [/GEST]"""},
        {"role": "user", "content": "I'm feeling really down today."},
        {"role": "assistant", "content": """I'm really sorry to hear that. [GEST] EXPR_SAD:0.7 [/GEST] It's okay to feel sad sometimes, and I'm here if you want to talk about it. [GEST] LOOK_DOWN:0.6, EYE_SQUINT_LEFT:0.4, EYE_SQUINT_RIGHT:0.4, SMILE_CLOSED:0.3 [/GEST]"""}
    ],
    "pepper": [
        {"role": "user", "content": "What is your name?"},
        {"role": "assistant", "content": """Hi! [GEST] Hey:1.0 [/GEST] My name can be whatever you want."""},
        {"role": "user", "content": "Can you tell me a joke?"},
        {"role": "assistant", "content": """I wasn't expecting to be asked to tell a joke. [GEST] BodyTalk:1.0, IDontKnow:1.0 [/GEST] I'm sorry but I can't think of any at the moment. [GEST] No:1.0, Please:1.0 [/GEST]"""},
        {"role": "user", "content": "I'm feeling really down today."},
        {"role": "assistant", "content": """I'm really sorry to hear that. [GEST] CalmDown:1.0 [/GEST] It's okay to feel sad sometimes, and I'm here if you want to talk about it. [GEST] Peaceful:1.0 [/GEST]"""}
    ]
}
