# Supplementary material for: Simultaneous text and gesture generation for social robots with small language models
Source: Front Robot AI. 2025 May 16;12:1581024. doi: 10.3389/frobt.2025.1581024 (PMC12122315; doi:10.3389/frobt.2025.1581024)
Supplement: Supplementary file 1 [file DataSheet1.zip › Text-Gesture Generation Supplementary Material/Code/server.py]

import re
from typing import Dict, List

import torch
from transformers import AutoModelForCausalLM, AutoTokenizer
from fastapi import FastAPI, HTTPException
from pydantic import BaseModel
import uvicorn

from prompter import prompt
from robot_descriptions import get_allowed_gestures
from trainer import GestureHead

# -----------------------------------------------------------------------------
# Configuration and Model Initialization
# -----------------------------------------------------------------------------

# Robot configuration and model paths
ROBOT = "pepper"
ALLOWED_GESTURES = get_allowed_gestures(ROBOT)
FEW_SHOT = True if ROBOT == "furhat" else False
MODEL = "meta-llama/Meta-Llama-3.1-8B-Instruct"
GESTURE_HEAD_PATH = (
    "tests/gesture_head_lr_f8_1e-4" if ROBOT == "furhat" else "tests/gesture_head_lr_p8_7e-5"
)

# Initialize the FastAPI app
app = FastAPI()

# Load language model and tokenizer
model = AutoModelForCausalLM.from_pretrained(
    MODEL,
    device_map="auto",
    torch_dtype="auto",
)
tokenizer = AutoTokenizer.from_pretrained(MODEL)
tokenizer.pad_token_id = tokenizer.eos_token_id

# Initialize the gesture head model and load its weights
gesture_head = GestureHead(model.lm_head.in_features, len(ALLOWED_GESTURES), 1000).to(
    device=model.device, dtype=model.dtype
)
gesture_head.load_state_dict(torch.load(GESTURE_HEAD_PATH))


# -----------------------------------------------------------------------------
# Request Schema
# -----------------------------------------------------------------------------

class RequestData(BaseModel):
    """
    Schema for text generation requests.

    Attributes:
        prompt (str): The input prompt for text generation.
        history (List[Dict[str, str]]): Optional conversation history.
        max_length (int): Maximum length for the generated text.
        is_feedback (bool): Flag indicating if the input is feedback.
    """
    prompt: str
    history: List[Dict[str, str]] = []
    max_length: int = 5000  # Optional parameter with a default value
    is_feedback: bool = False


# -----------------------------------------------------------------------------
# API Endpoint
# -----------------------------------------------------------------------------

@app.post("/generate")
def generate_text(request_data: RequestData) -> Dict:
    """
    Generate text along with gesture predictions based on the given prompt.

    This endpoint processes the input prompt (and optional conversation history),
    generates text using the language model, and computes a corresponding gesture
    progression from the hidden states. Depending on the FEW_SHOT configuration,
    gesture extraction from the generated text is performed differently.

    Args:
        request_data (RequestData): The request payload containing the prompt and other data.

    Returns:
        dict: A JSON response containing:
            - "generated_text": The decoded generated text.
            - "gestures": The raw gesture progression as predicted per generation step.
            - "result": A mapping between text segments and their corresponding gestures.
    """
    print("Generating text...", flush=True)
    try:
        history = request_data.history

        # Prepare the conversation input based on FEW_SHOT setting.
        if FEW_SHOT:
            conv = [
                prompt(request_data.prompt, robot_name=ROBOT, cot=False, history=history)
            ]
        else:
            conv = history if history else []
            conv.append({"role": "user", "content": request_data.prompt})

        # Tokenize the conversation using the chat template.
        inputs = tokenizer.apply_chat_template(
            conv, return_tensors="pt", add_generation_prompt=True
        )
        inputs = inputs.to(model.device)

        # Generate output with hidden states.
        outputs = model.generate(
            inputs,
            max_new_tokens=2048,
            return_dict_in_generate=True,
            output_hidden_states=True,
        )
        # Exclude the input tokens from the generated sequence.
        generated_ids = outputs.sequences[0][inputs.shape[-1]:]

        hidden_states = outputs.hidden_states  # Tuple of hidden states for each generation step

        # Predict gesture progression based on hidden states.
        gesture_progression = []
        for hidden_state in hidden_states:
            # Use the last token's hidden state from the current generation step.
            logits = gesture_head(hidden_state[-1])[0, -1]
            logits = torch.sigmoid(logits)
            # Retrieve top-3 gestures.
            top_gestures = torch.topk(logits, 3, dim=-1)
            gesture_names = [
                f"{ALLOWED_GESTURES[idx]}:{value}"
                for idx, value in zip(top_gestures.indices.tolist(), top_gestures.values.tolist())
            ]
            gesture_progression.append(gesture_names)

        if FEW_SHOT:
            # --- Few-shot mode: Extract gestures using regex markers ---
            generated_text = tokenizer.decode(generated_ids, skip_special_tokens=True)
            print(generated_text)

            # Tokenize the text with offset mappings.
            tokenized = tokenizer(
                generated_text, return_offsets_mapping=True, add_special_tokens=False
            )
            offsets = tokenized.offset_mapping

            # Find gesture markers in the generated text.
            gesture_pattern = re.compile(r"\[GEST\](.*?)\[/GEST\]", re.DOTALL)
            gesture_matches = list(gesture_pattern.finditer(generated_text))

            gesture_indices = []  # List to store token indices for gestures.
            for match in gesture_matches:
                content_start, content_end = match.span(1)
                gesture_content = generated_text[content_start:content_end]

                # Extract gesture names (assumed to be word characters followed by ':').
                gesture_name_pattern = re.compile(r"(\w+):")
                gesture_name_matches = list(gesture_name_pattern.finditer(gesture_content))

                this_match_gestures = []
                for name_match in gesture_name_matches:
                    # Compute the global character span of the gesture name.
                    g_start = content_start + name_match.start(1)
                    g_end = content_start + name_match.end(1)

                    # Find the last token index that overlaps with the gesture name span.
                    last_token_idx = None
                    for idx, (token_start, token_end) in enumerate(offsets):
                        if token_end <= g_start:
                            continue  # Token is before the gesture name.
                        elif token_start >= g_end:
                            break  # Token is after the gesture name.
                        else:
                            last_token_idx = idx
                    if last_token_idx is not None:
                        this_match_gestures.append(last_token_idx)
                gesture_indices.append(this_match_gestures)

            # Map the extracted token indices to corresponding gestures.
            gestures = [[gesture_progression[x][0] for x in indices] for indices in gesture_indices]

            # Split the text by gesture markers and associate each segment with gestures.
            text_split = gesture_pattern.split(generated_text)
            result = [
                (text.strip(), gesture) for text, gesture in zip(text_split, gestures)
            ]
        else:
            # --- Non few-shot mode: Group gestures per sentence ---
            # Filter gestures based on intensity threshold.
            gestures_filtered = [[] for _ in gesture_progression]
            for i, gestures in enumerate(gesture_progression):
                for gesture in gestures:
                    if float(gesture.split(":")[1]) > 0.2:
                        gestures_filtered[i].append(gesture)

            generated_text = tokenizer.decode(generated_ids, skip_special_tokens=True)
            tokens = tokenizer.convert_ids_to_tokens(generated_ids)

            # Reconstruct token positions within the generated text.
            positions = []
            text_accum = ""
            for token in tokens:
                token_text = tokenizer.convert_tokens_to_string([token])
                start_pos = len(text_accum)
                text_accum += token_text
                end_pos = len(text_accum)
                positions.append((start_pos, end_pos))

            # Split generated text into sentences.
            pattern = r"(?<=[.!?])\s+"
            sentence_spans = []
            start = 0
            for match in re.finditer(pattern, generated_text):
                end = match.end()
                sentence_spans.append((start, end))
                start = end
            sentence_spans.append((start, len(generated_text)))  # Last sentence

            # Map tokens to sentence indices.
            token_sentences = []
            for token_start, token_end in positions:
                for sent_idx, (sent_start, sent_end) in enumerate(sentence_spans):
                    if token_start >= sent_start and token_end <= sent_end:
                        token_sentences.append(sent_idx)
                        break

            # Group gestures per sentence.
            sentence_gestures = [[] for _ in range(len(sentence_spans))]
            for i, sent_idx in enumerate(token_sentences):
                sentence_gestures[sent_idx] = gesture_progression[i]

            # Extract sentence texts.
            sentences = [
                generated_text[sent_start:sent_end]
                for sent_start, sent_end in sentence_spans
            ]
            result = [
                (sentence, gestures)
                for sentence, gestures in zip(sentences, sentence_gestures)
            ]

        return {
            "generated_text": generated_text,
            "gestures": gesture_progression,
            "result": result,
        }
    except Exception as e:
        raise HTTPException(status_code=500, detail=str(e))


# -----------------------------------------------------------------------------
# Main Entry Point
# -----------------------------------------------------------------------------

if __name__ == "__main__":
    # Uncomment the line below for a quick test:
    # print(generate_text(RequestData(prompt="Tell me a long sad story")))
    uvicorn.run(app, host="0.0.0.0", port=8000)
