# Supplementary material for: Simultaneous text and gesture generation for social robots with small language models
Source: Front Robot AI. 2025 May 16;12:1581024. doi: 10.3389/frobt.2025.1581024 (PMC12122315; doi:10.3389/frobt.2025.1581024)
Supplement: Supplementary file 1 [file DataSheet1.zip › Text-Gesture Generation Supplementary Material/Code/test_error_rate.py]

import re
from transformers import AutoTokenizer, AutoModelForCausalLM, pipeline
from datasets import Dataset
from transformers.pipelines.pt_utils import KeyDataset
import argparse
from tqdm import tqdm
from prompter import prompt
import pandas as pd

from robot_descriptions import get_allowed_gestures
from trainer import extract_text_and_gestures


class GestureDataset(Dataset):
    def __init__(self, dataset, allowed_gestures, cot):
        texts = dataset['generated_text']
        # processed_text = texts.apply(lambda x: extract_text_and_gestures(x, allowed_gestures=ALLOWED_GESTURES))
        self.gestures = []
        self.texts = []

        for i, row in texts.items():
            texts_gestures = extract_text_and_gestures(row, allowed_gestures, return_gesture_reasoning=cot)
            if not texts_gestures:
                continue
            gestures = []
            texts = []
            if cot:
                gesture_reasonings = []
                cot_texts = []
            for text_gestures in texts_gestures:
                gestures.append([x["name"] for x in text_gestures["gesture"]])
                texts.append(text_gestures["text"])
                if cot:
                    cot_text = "# Answer\n" + " ".join(texts).strip() + "\n\n"
                    for text, gesture_reasoning, gesture in zip(texts, gesture_reasonings, gestures):
                        cot_text += f"\n## Text split\n{text}\n\n### Gesture reasoning\n{gesture_reasoning}\n\n### Gestures\n[GEST] {', '.join([x + ':1.0' for x in gesture])} [/GEST]\n"  
                    cot_texts.append(cot_text)
                gesture_reasonings.append(text_gestures["gesture_reasoning"])

            if cot:
                self.texts.append(cot_texts)
            else:
                self.texts.append(texts)
            self.gestures.append(gestures)

    def __len__(self):
        return len(self.gestures)

    def __getitem__(self, idx):
        return self.gestures[idx], self.texts[idx]


def main():
    parser = argparse.ArgumentParser()
    parser.add_argument("--model", type=str, help="Model name", default="meta-llama/Llama-3.2-1B-Instruct")
    parser.add_argument("--cot", action="store_true", help="Use COT")
    parser.add_argument("--robot", type=str, help="Robot name", default="pepper")
    args = parser.parse_args()

    MODEL_NAME = args.model

    model = AutoModelForCausalLM.from_pretrained(
        MODEL_NAME,
        device_map="auto",
        torch_dtype="auto",
    )
    tokenizer = AutoTokenizer.from_pretrained(MODEL_NAME)
    tokenizer.pad_token_id = tokenizer.eos_token_id

    allowed_gestures = get_allowed_gestures(args.robot)
    dataset = pd.read_csv(f"{args.robot}_true.csv")
    dataset["text"] = dataset.apply(lambda x: prompt(x["dialogue"], robot_name=args.robot, cot=args.cot), axis=1)
    processed_data = GestureDataset(dataset,  allowed_gestures, cot=args.cot)
    dataset = Dataset.from_pandas(dataset)

    count_good = 0
    count_bad = 0
    total = 0
    overlap = 0
    for idx, inputs in tqdm(enumerate(dataset["text"]), total=len(dataset)):
        if idx == 500:
            break
        true_labels, texts = processed_data[idx]
        inputs.append({"role": "assistant", "content": ""})
        for true_label, text in zip(true_labels, texts):
            if args.cot:
                # strip is needed otherwise apply_chat_template will crash due to internal bug
                inputs[-1]["content"] = text.strip()
            else:
                inputs[-1]["content"] += text
            input_ids = tokenizer.apply_chat_template(inputs, return_tensors="pt", continue_final_message=True).to(model.device)
            print("Inputs: ", tokenizer.decode(input_ids[0], skip_special_tokens=False))
            generated_ids = model.generate(input_ids, max_new_tokens=1024)[0]
            generated_ids = generated_ids[len(input_ids[0]):]
            generated_text = tokenizer.decode(generated_ids, skip_special_tokens=True)
            print("Generated: ", generated_text)
            if args.cot:
                sections = re.split(r'\n## Text split\n', generated_text)

                # Remove the first section (it's the "# Answer" part)
                sections = sections[1:]

                generated_text = "".join(sections)
            gesture_match = re.search(r'\[GEST\](.*?)\[/GEST\]', generated_text, re.DOTALL)
            if not gesture_match:
                count_bad += 1
                continue

            filtered_gestures = []
            gesture = gesture_match.group(1).strip() if gesture_match else ""
            is_good = bool(gesture)  # if gesture is empty, it's bad
            for g in gesture.split(','):
                g = g.strip()
                gesture_name = g.split(':')[0]
                if gesture_name in allowed_gestures:
                    try:
                        float(g.split(':')[1])
                        filtered_gestures.append(gesture_name)
                    except (IndexError, ValueError):
                        is_good = False
                        print(f"Invalid gesture intensity: {g}")
                else:
                    is_good = False
            if is_good:
                count_good += 1
            else:
                count_bad += 1
            print("Good: ", count_good)
            print("Bad: ", count_bad)
            overlap += len(set(true_label) & set(filtered_gestures))
            total += len(set(filtered_gestures))
            print("Total: ", total)
            print("Overlap: ", overlap, flush=True)
            inputs[-1]["content"] += f" [GEST] {', '.join([x + ':1.0' for x in true_label])} [/GEST] "


if __name__ == "__main__":
    main()
