# Supplementary material for: Simultaneous text and gesture generation for social robots with small language models
Source: Front Robot AI. 2025 May 16;12:1581024. doi: 10.3389/frobt.2025.1581024 (PMC12122315; doi:10.3389/frobt.2025.1581024)
Supplement: Supplementary file 1 [file DataSheet1.zip › Text-Gesture Generation Supplementary Material/Code/test_time_mem.py]

import time

import torch
from transformers import AutoModelForCausalLM, AutoTokenizer

from robot_descriptions import get_allowed_gestures
from prompter import prompt
from trainer import GestureHead

MODEL = "meta-llama/Meta-Llama-3.1-8B-Instruct"

model = AutoModelForCausalLM.from_pretrained(
    MODEL,
    device_map="auto",
    torch_dtype="auto",
)
tokenizer = AutoTokenizer.from_pretrained(MODEL)
tokenizer.pad_token_id = tokenizer.eos_token_id

model.generate(tokenizer.apply_chat_template([{"role": "user", "content": "Test."}], return_tensors="pt").to(model.device), max_new_tokens=10000)

cot_text = "\n\n# Answer\nOnce upon a time, in a small village nestled between two great mountains, there lived a young girl named Sophia. Sophia was known throughout the village for her kindness and her love of nature.\n\n## Text split\nOnce upon a time, in a small village nestled between two great mountains, there lived a young girl named Sophia.\n\n### Gesture reasoning\nThe previous text is a classic opening to a story, setting the scene and introducing the main character. A gentle nod and a slight smile might be fitting to convey the sense of wonder and curiosity.\n\n### Gesture\n[GEST] Thinking:1.0, Enthusiastic:0.5 [/GEST]\n\n\n## Text split\nSophia was known throughout the village for her kindness and her love of nature.\n\n### Gesture reasoning\nThe previous text highlights Sophia's positive qualities. A gentle head tilt and a soft smile could emphasize her kind nature.\n\n### Gesture\n[GEST] Happy:1.0 [/GEST]"
icl_text = "Once upon a time, in a small village nestled between two great mountains, there lived a young girl named Sophia [GEST] Thinking:1.0, Enthusiastic:0.5 [/GEST]. Sophia was known throughout the village for her kindness and her love of nature [GEST] Happy:1.0 [/GEST]."
baseline_text = "Once upon a time, in a small village nestled between two great mountains, there lived a young girl named Sophia. Sophia was known throughout the village for her kindness and her love of nature."
input_ids = tokenizer.apply_chat_template([{"role": "user", "content": "Tell me a story."}, {"role": "assistant", "content": baseline_text}], return_tensors="pt").to(model.device)


with torch.no_grad():
    # Measure initial memory before everything
    initial_memory = torch.cuda.memory_allocated() / (1024 ** 2)  # Convert to MB
    print(f"Initial Memory allocated: {initial_memory:.2f} MB")

    # Baseline
    torch.cuda.synchronize()
    torch.cuda.reset_max_memory_allocated()
    time_0 = time.time()
    for _ in range(100):
        model.forward(input_ids)
    torch.cuda.synchronize()
    time_1 = time.time()
    baseline_time = time_1 - time_0
    baseline_memory = (torch.cuda.max_memory_allocated() / (1024 ** 2)) - initial_memory
    print(f"BASELINE Time taken: {baseline_time:.6f} seconds")
    print(f"BASELINE Memory allocated: {baseline_memory:.2f} MB")

    # ICL
    input_ids = prompt("Tell me a story.", "pepper", cot=False)
    input_ids.append({"role": "assistant", "content": icl_text})
    input_ids = tokenizer.apply_chat_template(input_ids, return_tensors="pt").to(model.device)
    torch.cuda.synchronize()
    torch.cuda.reset_max_memory_allocated()
    time_0 = time.time()
    for _ in range(100):
        model.forward(input_ids)
    torch.cuda.synchronize()
    time_1 = time.time()
    icl_time = time_1 - time_0
    icl_memory = (torch.cuda.max_memory_allocated() / (1024 ** 2)) - initial_memory
    print(f"ICL Time taken: {icl_time:.6f} seconds")
    print(f"ICL Memory allocated: {icl_memory:.2f} MB")
    print(f"ICL Time: {(icl_time / baseline_time) * 100:.2f}% of baseline")
    print(f"ICL Memory: {(icl_memory / baseline_memory) * 100:.2f}% of baseline")

    # ICL + COT
    input_ids = prompt("Tell me a story.", "pepper", cot=True)
    input_ids.append({"role": "assistant", "content": cot_text})
    input_ids = tokenizer.apply_chat_template(input_ids, return_tensors="pt").to(model.device)
    torch.cuda.synchronize()
    torch.cuda.reset_max_memory_allocated()
    time_0 = time.time()
    for _ in range(100):
        model.forward(input_ids)
    torch.cuda.synchronize()
    time_1 = time.time()
    icl_cot_time = time_1 - time_0
    icl_cot_memory = (torch.cuda.max_memory_allocated() / (1024 ** 2)) - initial_memory
    print(f"ICL+COT Time taken: {icl_cot_time:.6f} seconds")
    print(f"ICL+COT Memory allocated: {icl_cot_memory:.2f} MB")
    print(f"ICL+COT Time: {(icl_cot_time / baseline_time) * 100:.2f}% of baseline")
    print(f"ICL+COT Memory: {(icl_cot_memory / baseline_memory) * 100:.2f}% of baseline")

    # Gesture Head
    gesture_head = GestureHead(model.lm_head.in_features, len(get_allowed_gestures("pepper")), 1000).to(device=model.device, dtype=model.dtype)
    gesture_head.load_state_dict(torch.load("gesture_heads/pepper_70_epoch0"))
    input_ids = tokenizer.apply_chat_template([{"role": "user", "content": "Tell me a story."}, {"role": "assistant", "content": baseline_text}], return_tensors="pt").to(model.device)

    torch.cuda.synchronize()
    torch.cuda.reset_max_memory_allocated()
    time_0 = time.time()
    for _ in range(100):
        hidden_state = model.forward(input_ids, output_hidden_states=True).hidden_states[-1]
        logits = gesture_head(hidden_state)[0, -1]
        logits = torch.softmax(logits, dim=-1)
    torch.cuda.synchronize()
    time_1 = time.time()
    gh_time = time_1 - time_0
    gh_memory = (torch.cuda.max_memory_allocated() / (1024 ** 2)) - initial_memory
    print(f"GH Time taken: {gh_time:.6f} seconds")
    print(f"GH Memory allocated: {gh_memory:.2f} MB")
    print(f"GH Time: {(gh_time / baseline_time) * 100:.2f}% of baseline")
    print(f"GH Memory: {(gh_memory / baseline_memory) * 100:.2f}% of baseline")

    # GH + ICL
    input_ids = prompt("Tell me a story.", "pepper", cot=False)
    input_ids.append({"role": "assistant", "content": icl_text})
    input_ids = tokenizer.apply_chat_template(input_ids, return_tensors="pt").to(model.device)
    torch.cuda.synchronize()
    torch.cuda.reset_max_memory_allocated()
    time_0 = time.time()
    for _ in range(100):
        hidden_state = model.forward(input_ids, output_hidden_states=True).hidden_states[-1]
        logits = gesture_head(hidden_state)[0, -1]
        logits = torch.softmax(logits, dim=-1)
    torch.cuda.synchronize()
    time_1 = time.time()
    gh_icl_time = time_1 - time_0
    gh_icl_memory = (torch.cuda.max_memory_allocated() / (1024 ** 2)) - initial_memory
    print(f"GH + ICL Time taken: {gh_icl_time:.6f} seconds")
    print(f"GH + ICL Memory allocated: {gh_icl_memory:.2f} MB")
    print(f"GH + ICL Time: {(gh_icl_time / baseline_time) * 100:.2f}% of baseline")
    print(f"GH + ICL Memory: {(gh_icl_memory / baseline_memory) * 100:.2f}% of baseline")
