# Supplementary material for: Simultaneous text and gesture generation for social robots with small language models
Source: Front Robot AI. 2025 May 16;12:1581024. doi: 10.3389/frobt.2025.1581024 (PMC12122315; doi:10.3389/frobt.2025.1581024)
Supplement: Supplementary file 1 [file DataSheet1.zip › Text-Gesture Generation Supplementary Material/Code/trainer.py]

import importlib
import argparse
from functools import partial
from os import environ
import os

from tqdm import tqdm
import numpy as np
import torch
from torch.utils.data import DataLoader
import torch.nn as nn
import torch.optim as optim
import torch.nn.functional as F
from transformers import AutoModelForCausalLM, AutoTokenizer
from transformers import get_cosine_schedule_with_warmup
from sklearn.metrics import f1_score
import pandas as pd

from robot_descriptions import get_allowed_gestures
from dataset_utils import TextGestureDataset, collate_wgesture


class SimpleAttention(nn.Module):
    def __init__(self, embed_dim, num_heads):
        super(SimpleAttention, self).__init__()
        self.embed_dim = embed_dim
        self.num_heads = num_heads
        self.head_dim = embed_dim // num_heads

        assert self.head_dim * num_heads == embed_dim, "embed_dim must be divisible by num_heads"

        # Linear layers for query, key, value
        self.q_proj = nn.Linear(embed_dim, embed_dim)
        self.k_proj = nn.Linear(embed_dim, embed_dim)
        self.v_proj = nn.Linear(embed_dim, embed_dim)

        # Output linear layer
        self.out_proj = nn.Linear(embed_dim, embed_dim)

        # Scaling factor for attention scores
        self.scale = self.head_dim ** -0.5

    def forward(self, x):
        batch_size, seq_length, embed_dim = x.size()

        # Project inputs to query, key, value
        Q = self.q_proj(x)  # (batch_size, seq_length, embed_dim)
        K = self.k_proj(x)  # (batch_size, seq_length, embed_dim)
        V = self.v_proj(x)  # (batch_size, seq_length, embed_dim)

        # Reshape into (batch_size, num_heads, seq_length, head_dim)
        Q = Q.view(batch_size, seq_length, self.num_heads, self.head_dim).transpose(1, 2)
        K = K.view(batch_size, seq_length, self.num_heads, self.head_dim).transpose(1, 2)
        V = V.view(batch_size, seq_length, self.num_heads, self.head_dim).transpose(1, 2)

        # Scaled dot-product attention
        attention_scores = torch.matmul(Q, K.transpose(-2, -1)) * self.scale
        attention_probs = F.softmax(attention_scores, dim=-1)

        # Attention output
        attention_output = torch.matmul(attention_probs, V)

        # Concatenate heads and project the output
        attention_output = attention_output.transpose(1, 2).contiguous()
        attention_output = attention_output.view(batch_size, seq_length, embed_dim)

        return self.out_proj(attention_output)


class MLP(nn.Module):
    def __init__(self, hidden_size, output_size, intermediate_size, mlp_bias=True):
        super().__init__()
        self.gate_proj = nn.Linear(hidden_size, intermediate_size, bias=mlp_bias)
        self.up_proj = nn.Linear(hidden_size, intermediate_size, bias=mlp_bias)
        self.down_proj = nn.Linear(intermediate_size, output_size, bias=mlp_bias)
        self.act_fn = nn.SiLU()

    def forward(self, x):
        down_proj = self.down_proj(self.act_fn(self.gate_proj(x)) * self.up_proj(x))
        return down_proj


class GestureHead(nn.Module):
    def __init__(self, hidden_size, output_size, intermediate_size):
        super().__init__()
        self.down_proj = MLP(hidden_size, hidden_size // 10, intermediate_size)
        self.attn = SimpleAttention(hidden_size // 10, 1)
        self.up_proj = MLP(hidden_size // 10, output_size, intermediate_size // 10)
        self.head = nn.ModuleList([self.down_proj, self.attn, self.up_proj])

    def forward(self, x):
        x = self.down_proj(x)
        x = self.attn(x) + x
        x = self.up_proj(x)
        return x


# Training function
def train_test(model, tokenizer, gesture_head: nn.Linear, epoch, data_train: DataLoader, data_test: DataLoader, optimizer: optim.Optimizer, lr_scheduler, criterion: nn.Module, wandb=None, output_path=None):
    device = model.device
    model.to(device)
    gesture_head.to(device)
    total_loss = 0
    if output_path:
        os.makedirs(os.path.dirname(output_path), exist_ok=True)
    for step, (inputs, start_indices, gestures) in enumerate(tqdm(data_train)):
        inputs = inputs.to(device)
        optimizer.zero_grad()
        hidden_state = model(**inputs, output_hidden_states=True)["hidden_states"][-1]
        logits = gesture_head(hidden_state)

        sequence_lengths = torch.eq(inputs["input_ids"], tokenizer.pad_token_id).int().argmax(-1) - 1
        sequence_lengths = sequence_lengths % inputs["input_ids"].shape[-1]
        sequence_lengths = sequence_lengths.to(logits.device)

        # pooled_logits = logits[torch.arange(dataloader.batch_size, device=logits.device), sequence_lengths]
        batch_indices = []
        position_indices = []
        labels_flat = []

        for i, (start_idx, gesture, start_0) in enumerate(zip(start_indices, gestures, sequence_lengths)):
            num_positions = len(start_idx)
            batch_indices.extend([i] * num_positions)
            if tokenizer.padding_side == "left":
                raise NotImplementedError("Padding side left required adding start_0 to start_idx")
            position_indices.extend(start_idx)
            labels_flat.extend(gesture)

        batch_indices = torch.tensor(batch_indices, device=logits.device)
        position_indices = torch.tensor(position_indices, device=logits.device)
        labels_tensor = torch.tensor(labels_flat, device=logits.device)

        selected_logits = logits[batch_indices, position_indices]
        loss = criterion(selected_logits, labels_tensor)
        loss.backward()
        optimizer.step()
        lr_scheduler.step()
        if output_path:
            torch.save(gesture_head.state_dict(), output_path)
            if wandb and (step+1) % 100 == 0:
                wandb.log_model(output_path, "gesture_head")
        if wandb:
            wandb.log({"loss": loss.item(), "epoch": epoch + (step + 1) / len(data_train)})
        total_loss += loss.item()
    if wandb and output_path:
        wandb.log_model(output_path, f"gesture_head_epoch{epoch}")
    if output_path:
        torch.save(gesture_head.state_dict(), output_path + f"_epoch{epoch}")
    # test(model, tokenizer, gesture_head, data_test, wandb, epoch)
    return total_loss / len(data_train)


@torch.no_grad()
def test(model, tokenizer, gesture_head: nn.Linear, test_data: DataLoader, wandb=None, epoch=None, conf=""):
    # test model, report accuracy and f1 score
    device = model.device
    gesture_head.to(device)
    model.eval()
    gesture_head.eval()

    total_loss = 0
    all_preds = []
    all_labels = []

    criterion = nn.BCEWithLogitsLoss()

    for step, (inputs, start_indices, gestures) in enumerate(test_data):
        inputs = inputs.to(device)

        with torch.no_grad():
            hidden_state = model(**inputs, output_hidden_states=True)["hidden_states"][-1]

            sequence_lengths = torch.eq(inputs["input_ids"], tokenizer.pad_token_id).int().argmax(-1) - 1
            sequence_lengths = sequence_lengths % inputs["input_ids"].shape[-1]
            sequence_lengths = sequence_lengths.to(hidden_state.device)

            batch_indices = []
            position_indices = []
            labels_flat = []

            for i, (start_idx, gesture, start_0) in enumerate(zip(start_indices, gestures, sequence_lengths)):
                num_positions = len(start_idx)
                batch_indices.extend([i] * num_positions)
                if tokenizer.padding_side == "left":
                    raise NotImplementedError("Padding side left required adding start_0 to start_idx")
                position_indices.extend(start_idx)
                labels_flat.extend(gesture)

            batch_indices = torch.tensor(batch_indices, device=hidden_state.device)
            position_indices = torch.tensor(position_indices, device=hidden_state.device)
            labels_tensor = torch.tensor(labels_flat, device=hidden_state.device)
        logits = gesture_head(hidden_state)

        selected_logits = logits[batch_indices, position_indices]
        loss = criterion(selected_logits, labels_tensor)
        total_loss += loss.item()

        # Iterate over each item in dimension 'a'
        for i in range(selected_logits.size(0)):
            # Get the row of preds and labels for the current 'i'
            pred_row = selected_logits[i]
            label_row = labels_tensor[i]

            # Count the number of 1s in the current row of labels (this will be the k for this row)
            k = (label_row > 0).sum().item()

            if k > 0:
                # Get the top_k indices from preds using the dynamic value of k
                _, top_k_indices = torch.topk(pred_row, int(k))

                # Sort indices of the 1s in labels
                ones_indices = torch.nonzero(label_row, as_tuple=True)[0]
                sorted_ones_indices = torch.sort(ones_indices)[0]
                all_preds.extend(top_k_indices.cpu().numpy())
                all_labels.extend(sorted_ones_indices.cpu().numpy())

    avg_loss = total_loss / len(test_data)

    # Compute metrics (e.g., accuracy and F1 score)
    accuracy = (np.array(all_preds) == np.array(all_labels)).mean()
    f1 = f1_score(all_labels, all_preds, average='weighted')

    if wandb:
        wandb.log({"test_loss": avg_loss, "accuracy": accuracy, "f1_score": f1, "epoch": epoch})
    else:
        print(f"Config: {conf}, Test loss: {avg_loss:.4f}, Accuracy: {accuracy:.4f}, F1 score: {f1:.4f}", flush=True)

    return avg_loss, accuracy, f1


# Main function
def main():
    parser = argparse.ArgumentParser()
    parser.add_argument("--model", type=str, help="Model name", default="meta-llama/Meta-Llama-3.1-8B-Instruct")
    parser.add_argument("--intermediate-size", type=int, help="Size of the intermediate layer in the MLP", default=1000)
    parser.add_argument("--robot", type=str, help="Robot name", default="furhat")
    parser.add_argument("--lr", type=float, help="Learning rate", default=2e-5)
    parser.add_argument("--batch-size", type=int, help="Batch size", default=2)
    parser.add_argument("--epochs", type=int, help="Number of epochs", default=3)
    parser.add_argument("--data-path", type=str, help="Path to the dataset", default="data/output.csv")
    parser.add_argument("--output-path", type=str, help="Path to save the model", default="./gesture_heads/default")
    parser.add_argument("--include-gestures", action="store_true", help="Include gestures in the text")
    parser.add_argument("--random-percentage", type=int, help="Percentage of random gestures", default=50)
    parser.add_argument("--wandb", action="store_true", help="Enable wandb logging")
    args = parser.parse_args()

    torch.manual_seed(42)

    print("Doing training on model ", args.model, " with robot ", args.robot, " and gestures ", args.include_gestures, " and output path ", args.output_path, " and lr ", args.lr, " and batch size ", args.batch_size, " and epochs ", args.epochs)
    allowed_gestures = get_allowed_gestures(args.robot)
    model = AutoModelForCausalLM.from_pretrained(
        args.model,
        device_map="auto",
        torch_dtype="auto",
    )
    for parameter in model.parameters():
        parameter.requires_grad = False
    tokenizer = AutoTokenizer.from_pretrained(args.model)
    tokenizer.pad_token_id = tokenizer.eos_token_id

    # Dataset and DataLoader
    texts = pd.read_csv(args.data_path)
    texts_train = texts[:int(len(texts) * 0.75)]
    texts_test = texts[int(len(texts) * 0.75):]
    train_data = TextGestureDataset(
        texts=texts_train,
        tokenizer=tokenizer,
        include_gestures_in_text=args.include_gestures,
        allowed_gestures=allowed_gestures,
        robot_name=args.robot,
        promptify=False,
        randomize_gestures=True,
    )
    test_data = TextGestureDataset(
        texts=texts_test,
        tokenizer=tokenizer,
        include_gestures_in_text=args.include_gestures,
        allowed_gestures=allowed_gestures,
        robot_name=args.robot,
        promptify=False,
        randomize_gestures=True,
        random_percentage=27,
    )
    dataloader = DataLoader(train_data, batch_size=args.batch_size, shuffle=True, collate_fn=partial(collate_wgesture, tokenizer=tokenizer))
    test_data = DataLoader(test_data, batch_size=args.batch_size, shuffle=False, collate_fn=partial(collate_wgesture, tokenizer=tokenizer))

    gesture_head = GestureHead(model.lm_head.in_features, len(allowed_gestures), intermediate_size=args.intermediate_size).to(device=model.device, dtype=model.dtype)
    total_params = sum(p.numel() for p in gesture_head.parameters())
    print(f"Total parameters in gesture_head: {total_params / 1e6:.2f}M")
    optimizer = optim.AdamW(gesture_head.parameters(), lr=args.lr)
    lr_scheduler = get_cosine_schedule_with_warmup(optimizer, num_warmup_steps=100, num_training_steps=len(dataloader) * args.epochs)
    criterion = nn.BCEWithLogitsLoss()

    wandb = importlib.import_module("wandb") if args.wandb else None
    if wandb:
        wandb.init(
            project="gesture-generation",
            name=environ["RUN_NAME"] if "RUN_NAME" in environ else None,
            config={
                "model": args.model,
                "lr": args.lr,
                "batch_size": args.batch_size,
                "epochs": args.epochs,
            },
        )

    # Training loop
    for epoch in range(args.epochs):
        loss = train_test(model, tokenizer, gesture_head, epoch, dataloader, test_data, optimizer, lr_scheduler, criterion, wandb, args.output_path)
        print(f'Epoch {epoch+1}/{args.epochs}, Loss: {loss:.4f}')
    test(model, tokenizer, gesture_head, test_data, wandb, epoch, conf=f"<robot:{args.robot},model:{args.model.split('-')[-2]},lr:{args.lr}>")


if __name__ == "__main__":
    main()
